# Supplementary material for: Whole-genome DNA methylation characteristics in pediatric precursor B cell acute lymphoblastic leukemia (BCP ALL)
Source: PLoS One. 2017 Nov 10;12(11):e0187422. doi: 10.1371/journal.pone.0187422 (PMC5695275; doi:10.1371/journal.pone.0187422)
Supplement: S1 Appendix — (XLSX) [file pone.0187422.s001.xlsx]

## Sheet: Arkusz1
Probe	AveExpr	t	P.Value	adj.P.Val	B	BCP ALL_AVG	CTR_AVG	deltaBeta	CHR	MAPINFO	Strand	Type	gene	feature	cgi	feat.cgi	UCSC_Islands_Name	BCP ALL beta SD	CTR beta SD
cg02579736	0.0825344	57.8094	4.73755e-41	3.79297e-35	73.1837	0.0462569	0.427171	0.380914	3	10068473	R	I	FANCD2	5'UTR	shore	5'UTR-shore	chr3:10067898-10068265	0.0116283	0.00877593
cg20810288	0.1382	34.2161	7.22881e-32	2.89376e-26	58.9792	0.0913253	0.583514	0.492189	1	19638859	R	I	PQLC2	1stExon	island	1stExon-island	chr1:19638207-19639309	0.0266076	0.0269645
cg07106169	0.07007	22.3558	1.20343e-24	3.21162e-19	44.926	0.0513347	0.248056	0.196721	2	95740362	F	II		IGR	shelf	IGR-shelf	chr2:95742594-95742918	0.0156605	0.0172888
cg06487943	0.115007	20.3689	4.07262e-23	8.15155e-18	41.7317	0.0820862	0.427759	0.345673	16	11319398	F	II		IGR	opensea	IGR-opensea		0.0220215	0.0765926
cg10125918	0.762096	-20.0362	7.55105e-23	1.2091e-17	41.1657	0.806769	0.337698	-0.469072	2	26497061	R	II	HADHB	Body	opensea	Body-opensea		0.0430559	0.0505116
cg26958740	0.827166	-19.8991	9.76171e-23	1.30257e-17	40.9298	0.859414	0.520813	-0.338601	4	124845769	R	II	LINC01091	Body	opensea	Body-opensea		0.0317403	0.0309831
cg06236715	0.827488	-19.7951	1.18729e-22	1.35795e-17	40.7498	0.869715	0.426333	-0.443382	1	171566880	R	II		IGR	opensea	IGR-opensea		0.0402826	0.0549431
cg19508726	0.086165	19.4984	2.08537e-22	2.08698e-17	40.2308	0.058226	0.351585	0.293359	17	46094964	F	II		IGR	opensea	IGR-opensea		0.0239071	0.0524144
cg24675644	0.81971	-18.5558	1.30848e-21	1.164e-16	38.5297	0.860884	0.428554	-0.432329	3	157163881	R	II	VEPH1	Body	opensea	Body-opensea		0.0426796	0.0515979
cg01587896	0.643347	-18.4746	1.53815e-21	1.23147e-16	38.3793	0.697145	0.132266	-0.56488	5	50678925	R	I	ISL1	TSS200	island	TSS200-island	chr5:50678632-50679375	0.0595615	0.0295102
cg11372636	0.774613	-18.4055	1.76593e-21	1.2853e-16	38.2508	0.835133	0.199681	-0.635452	6	110299485	F	I	GPR6	1stExon	island	1stExon-island	chr6:110299365-110301267	0.0678213	0.0212899
cg07099481	0.732804	-18.2821	2.26165e-21	1.50893e-16	38.0203	0.767057	0.4074	-0.359657	15	86237653	R	II	AKAP13	Body	opensea	Body-opensea		0.0380507	0.0201825
cg21762728	0.870741	-18.2108	2.61083e-21	1.60791e-16	37.8864	0.902369	0.570271	-0.332098	6	170165905	R	II	C6orf70	Body	opensea	Body-opensea		0.0321495	0.048108
cg16681109	0.806745	-18.1508	2.9475e-21	1.68559e-16	37.7733	0.838636	0.503774	-0.334862	10	101942078	F	II	ERLIN1	Body	shelf	Body-shelf	chr10:101945571-101945907	0.0309463	0.0576731
cg10777338	0.838204	-18.0326	3.74507e-21	1.99891e-16	37.5497	0.867927	0.555839	-0.312088	7	20936700	F	II	LINC01162	Body	opensea	Body-opensea		0.0320836	0.0335237
cg08303418	0.789236	-17.8897	5.01242e-21	2.50815e-16	37.2773	0.831185	0.39072	-0.440465	2	136993321	R	II		IGR	opensea	IGR-opensea		0.0451787	0.0541953
cg02696067	0.191173	17.8198	5.78388e-21	2.72393e-16	37.1434	0.1315	0.758074	0.626574	6	30850977	R	II	DDR1	TSS1500	shore	TSS1500-shore	chr6:30852102-30852676	0.0680927	0.0418948
cg13962347	0.0967054	17.753	6.63495e-21	2.95115e-16	37.015	0.0739535	0.312848	0.238894	6	5174647	F	II	LYRM4	Body	opensea	Body-opensea		0.0260354	0.00711294
cg05598831	0.176677	17.6005	9.09063e-21	3.72762e-16	36.72	0.126943	0.649148	0.522205	3	31945731	F	II	OSBPL10	Body	opensea	Body-opensea		0.0570977	0.0395957
cg16802137	0.149218	17.5687	9.70833e-21	3.72762e-16	36.6584	0.117161	0.453768	0.336607	12	46660469	F	II	SLC38A1	TSS200	shore	TSS200-shore	chr12:46661054-46663408	0.0322498	0.0594901
cg26314089	0.831292	-17.5653	9.77744e-21	3.72762e-16	36.6518	0.856587	0.590997	-0.26559	12	66567930	R	II		IGR	shelf	IGR-shelf	chr12:66563202-66563945	0.0281995	0.0265822
cg02509011	0.875376	-17.4882	1.14759e-20	4.09658e-16	36.5016	0.901193	0.630113	-0.27108	4	184284254	R	II		IGR	opensea	IGR-opensea		0.0274871	0.0389569
cg17934775	0.161687	17.4594	1.21854e-20	4.09658e-16	36.4453	0.126767	0.493434	0.366667	15	93450129	R	II	CHD2	Body	shelf	Body-shelf	chr15:93447556-93447823	0.0353922	0.0653843
cg00879685	0.882642	-17.4418	1.26429e-20	4.09658e-16	36.4107	0.910368	0.61924	-0.291128	5	59284493	R	II	PDE4D	Body	opensea	Body-opensea		0.0292126	0.0449021
cg08649048	0.851901	-17.4361	1.27919e-20	4.09658e-16	36.3997	0.882268	0.563407	-0.318861	6	53026514	F	II		IGR	opensea	IGR-opensea		0.03142	0.0531455
cg11160054	0.699049	-17.34	1.56401e-20	4.81607e-16	36.211	0.760407	0.116146	-0.64426	8	72460431	F	I		IGR	island	IGR-island	chr8:72459564-72460523	0.0729599	0.0245397
cg24640583	0.136767	17.2085	2.06162e-20	6.11324e-16	35.9514	0.096996	0.51459	0.417594	22	41122692	F	II		IGR	opensea	IGR-opensea		0.0421356	0.0693946
cg21767619	0.137952	17.0961	2.61408e-20	7.47457e-16	35.7282	0.0926016	0.568782	0.476181	1	233059966	R	II		IGR	opensea	IGR-opensea		0.0481414	0.0814161
cg23073140	0.837948	-17.0467	2.90304e-20	8.01459e-16	35.6295	0.863068	0.599308	-0.26376	8	59537374	R	II	NSMAF	Body	opensea	Body-opensea		0.0298744	0.013582
cg11243561	0.824187	-16.9514	3.5553e-20	9.48813e-16	35.4387	0.870542	0.383816	-0.486725	20	48317237	F	II	B4GALT5	Body	opensea	Body-opensea		0.0543577	0.0488626
cg20627367	0.118913	16.9332	3.69593e-20	9.54527e-16	35.4021	0.0961733	0.334944	0.238771	6	24929560	R	II	FAM65B	Body	opensea	Body-opensea		0.0219449	0.0507582
cg24178686	0.828291	-16.8451	4.46229e-20	1.10963e-15	35.2245	0.861098	0.516624	-0.344474	2	113458383	R	II		IGR	opensea	IGR-opensea		0.0366237	0.0508024
cg05007700	0.142848	16.8251	4.65743e-20	1.10963e-15	35.1842	0.0928362	0.617965	0.525129	2	105555037	F	II	LOC102724691	Body	opensea	Body-opensea		0.0592926	0.0513441
cg13053471	0.138155	16.8065	4.84715e-20	1.10963e-15	35.1465	0.10108	0.490364	0.389283	1	235147039	R	II		IGR	opensea	IGR-opensea		0.0411492	0.0603774
cg23485239	0.122619	16.8061	4.85089e-20	1.10963e-15	35.1458	0.0829829	0.499166	0.416184	16	12174262	R	II	SNX29	Body	opensea	Body-opensea		0.0412375	0.0802187
cg16125894	0.168187	16.7727	5.2121e-20	1.15341e-15	35.0781	0.111594	0.705824	0.59423	1	180915357	R	II		IGR	opensea	IGR-opensea		0.0631576	0.0927914
cg21455883	0.78675	-16.7585	5.37307e-20	1.15341e-15	35.0494	0.827574	0.398927	-0.428647	5	32148438	R	II	GOLPH3	Body	opensea	Body-opensea		0.0494485	0.0297978
cg15228224	0.142246	16.7498	5.47446e-20	1.15341e-15	35.0318	0.10017	0.541967	0.441797	5	89597261	R	II		IGR	opensea	IGR-opensea		0.0486992	0.0559615
cg14604976	0.829262	-16.7268	5.75296e-20	1.18101e-15	34.9849	0.860956	0.528169	-0.332787	1	77591712	R	II	PIGK	Body	opensea	Body-opensea		0.0362171	0.0450503
cg17920058	0.151427	16.6882	6.25165e-20	1.2513e-15	34.9065	0.106238	0.580727	0.47449	5	133460362	F	II	TCF7	Body	opensea	Body-opensea		0.0541162	0.0451628
cg17304103	0.857885	-16.6667	6.54835e-20	1.27872e-15	34.8627	0.887961	0.572165	-0.315796	6	22113460	R	II	CASC15	Body	opensea	Body-opensea		0.0350172	0.0383411
cg22052645	0.233328	16.6427	6.89611e-20	1.31456e-15	34.8139	0.17897	0.749725	0.570755	2	85146702	F	II		IGR	opensea	IGR-opensea		0.0662247	0.0435322
cg12005818	0.118286	16.6239	7.18334e-20	1.33747e-15	34.7754	0.0787282	0.49408	0.415352	9	27367365	F	II	MOB3B	Body	opensea	Body-opensea		0.0473846	0.0408678
cg17351890	0.85685	-16.5739	8.00407e-20	1.45641e-15	34.6732	0.886963	0.570776	-0.316188	12	122720373	R	II	VPS33A	Body	opensea	Body-opensea		0.0337185	0.0500182
cg14437551	0.174269	16.5328	8.75047e-20	1.55684e-15	34.589	0.123918	0.652609	0.528692	6	31539986	F	I	LTA	TSS200	opensea	TSS200-opensea		0.0603302	0.057124
cg22700246	0.192381	16.4967	9.46484e-20	1.64733e-15	34.5148	0.139566	0.694127	0.554561	15	99978986	R	II		IGR	opensea	IGR-opensea		0.0648327	0.0437319
cg19149957	0.764577	-16.4654	1.0132e-19	1.72592e-15	34.4504	0.802717	0.402248	-0.400469	4	48245481	F	II	TEC	5'UTR	opensea	5'UTR-opensea		0.0427405	0.0665408
cg06147173	0.825011	-16.4546	1.03742e-19	1.73036e-15	34.4281	0.853388	0.555435	-0.297953	6	144018187	R	II	PHACTR2	Body	opensea	Body-opensea		0.032445	0.0442574
cg25804542	0.117423	16.4192	1.12078e-19	1.83127e-15	34.355	0.0933051	0.346546	0.253241	11	63619042	R	II	MARK2	Body	opensea	Body-opensea		0.0261107	0.0461464
cg15928106	0.14004	16.391	1.1918e-19	1.90836e-15	34.2969	0.102449	0.497148	0.394698	7	130646078	F	II	FLJ43663	Body	opensea	Body-opensea		0.0450338	0.045603
cg14293575	0.25007	16.3759	1.23197e-19	1.93379e-15	34.2655	0.189476	0.825716	0.636241	22	18635460	R	II	USP18	5'UTR	shelf	5'UTR-shelf	chr22:18632736-18632998	0.0737942	0.0651636
cg05322916	0.0921873	16.3621	1.26961e-19	1.93379e-15	34.2371	0.0742077	0.262994	0.188787	6	36880416	F	II	C6orf89	Body	opensea	Body-opensea		0.0207517	0.0247509
cg03779251	0.879634	-16.3584	1.28015e-19	1.93379e-15	34.2292	0.910041	0.590773	-0.319268	6	35801652	F	II	SRPK1	3'UTR	opensea	3'UTR-opensea		0.0345865	0.0507032
cg14426252	0.822959	-16.3434	1.32286e-19	1.94554e-15	34.1982	0.84968	0.569117	-0.280562	20	10385005	R	II		IGR	opensea	IGR-opensea		0.0319053	0.0324392
cg22175624	0.31081	16.3387	1.33653e-19	1.94554e-15	34.1885	0.276723	0.634641	0.357918	17	80829261	R	I	TBCD	Body	shore	Body-shore	chr17:80829533-80829871	0.0418835	0.0309277
cg26692749	0.175397	16.3251	1.37682e-19	1.95423e-15	34.1604	0.121033	0.691849	0.570815	1	24861919	F	II	RCAN3	3'UTR	island	3'UTR-island	chr1:24861702-24861920	0.0673008	0.0475511
cg18263381	0.880966	-16.3203	1.39131e-19	1.95423e-15	34.1504	0.90691	0.6345	-0.272411	8	82217138	R	II		IGR	opensea	IGR-opensea		0.0293728	0.0438985
cg11914285	0.854583	-16.2947	1.47197e-19	2.03188e-15	34.0971	0.882852	0.58602	-0.296832	11	46487448	R	II	AMBRA1	Body	opensea	Body-opensea		0.0350885	0.0202525
cg17866022	0.055377	16.2735	1.54212e-19	2.07743e-15	34.053	0.0433582	0.169555	0.126197	17	19209889	F	II	EPN2-AS1	TSS1500	opensea	TSS1500-opensea		0.0120343	0.0246707
cg27346686	0.856152	-16.2691	1.55687e-19	2.07743e-15	34.044	0.884827	0.583743	-0.301084	1	116460865	F	II	LOC101928995	TSS1500	opensea	TSS1500-opensea		0.034738	0.0322382
cg00534516	0.861225	-16.2329	1.6861e-19	2.21118e-15	33.9685	0.89622	0.52877	-0.367451	5	118193625	F	II	DTWD2	Body	opensea	Body-opensea		0.0416577	0.0484473
cg10718056	0.852509	-16.2165	1.74799e-19	2.21118e-15	33.9344	0.88427	0.550773	-0.333498	6	28884599	F	II	TRIM27	Body	opensea	Body-opensea		0.0354863	0.0594723
cg26006714	0.842684	-16.2119	1.76588e-19	2.21118e-15	33.9247	0.874425	0.541147	-0.333278	10	73989551	R	II	ANAPC16	Body	opensea	Body-opensea		0.0387568	0.0349063
cg23917909	0.907417	-16.2115	1.76758e-19	2.21118e-15	33.9238	0.929207	0.70041	-0.228797	6	11497566	R	II		IGR	opensea	IGR-opensea		0.0247876	0.0364355
cg15137734	0.845385	-16.2019	1.80512e-19	2.2234e-15	33.9039	0.875083	0.563258	-0.311824	3	11703398	F	II	VGLL4	Body	opensea	Body-opensea		0.0329224	0.0569797
cg08261702	0.0790614	16.1749	1.91609e-19	2.2873e-15	33.8474	0.0665924	0.197517	0.130925	7	150103112	F	II	LOC728743	Body	shore	Body-shore	chr7:150104704-150105530	0.014625	0.0123686
cg09621572	0.204296	16.1738	1.92062e-19	2.2873e-15	33.8452	0.153627	0.685644	0.532017	6	31539973	F	I	LTA	TSS200	opensea	TSS200-opensea		0.0610498	0.0681594
cg22082462	0.828052	-16.1686	1.9427e-19	2.2873e-15	33.8343	0.85811	0.542496	-0.315614	14	24540415	R	II	CPNE6	TSS1500	opensea	TSS1500-opensea		0.0367142	0.0336733
cg19746896	0.142811	16.1615	1.97348e-19	2.28987e-15	33.8195	0.109828	0.456148	0.34632	12	793773	F	II		IGR	opensea	IGR-opensea		0.0386891	0.0512907
cg26932981	0.808051	-16.1489	2.02932e-19	2.32102e-15	33.793	0.834917	0.552823	-0.282094	18	59768649	F	II	PIGN	Body	opensea	Body-opensea		0.0303171	0.0487876
cg04102510	0.0806975	16.1218	2.15481e-19	2.41348e-15	33.7362	0.0630195	0.248638	0.185619	1	226850741	F	II	ITPKB	Body	opensea	Body-opensea		0.017599	0.0417164
cg09408629	0.128141	16.1185	2.17045e-19	2.41348e-15	33.7293	0.0916491	0.474815	0.383166	6	138192297	R	II	TNFAIP3	5'UTR	shelf	5'UTR-shelf	chr6:138187825-138189141	0.0349508	0.0958728
cg18619616	0.893722	-16.1024	2.24897e-19	2.46654e-15	33.6956	0.914482	0.696498	-0.217984	7	23334877	R	II		IGR	shelf	IGR-shelf	chr7:23338797-23339264	0.02461	0.0285937
cg21577598	0.148485	16.0714	2.40891e-19	2.60624e-15	33.6305	0.0988696	0.619836	0.520966	17	80084751	F	II	CCDC57	Body	shore	Body-shore	chr17:80085040-80085333	0.0612678	0.0568266
cg20600379	0.114379	16.0467	2.54483e-19	2.68105e-15	33.5785	0.0864952	0.379279	0.292784	6	32909282	F	II	HLA-DMB	TSS1500	opensea	TSS1500-opensea		0.0323293	0.0470856
cg08398132	0.84565	-16.0465	2.54623e-19	2.68105e-15	33.5779	0.872478	0.590788	-0.28169	2	8557381	R	II		IGR	opensea	IGR-opensea		0.0328197	0.0314932
cg12205270	0.12249	16.0408	2.57852e-19	2.68105e-15	33.566	0.089863	0.43245	0.342587	17	76731088	F	II	CYTH1	Body	opensea	Body-opensea		0.0373893	0.0587904
cg00577668	0.844964	-15.9637	3.06124e-19	3.14217e-15	33.4032	0.876779	0.542726	-0.334053	8	96060712	F	II	NDUFAF6	Body	opensea	Body-opensea		0.0392504	0.037706
cg25258740	0.767154	-15.9368	3.25008e-19	3.22754e-15	33.3464	0.827875	0.190306	-0.637569	12	75603230	F	I	KCNC2	5'UTR	island	5'UTR-island	chr12:75602991-75603344	0.077548	0.0473138
cg03922146	0.254947	15.9365	3.25241e-19	3.22754e-15	33.3457	0.202406	0.754084	0.551677	6	30656499	R	I	KIAA1949	TSS1500	shore	TSS1500-shore	chr6:30654392-30654934	0.067	0.0417407
cg16037947	0.0923684	15.9347	3.26536e-19	3.22754e-15	33.342	0.0718132	0.287643	0.21583	8	22305714	F	II	PPP3CC	Body	opensea	Body-opensea		0.0216886	0.0459337
cg18897025	0.838988	-15.8902	3.60711e-19	3.52185e-15	33.2475	0.871858	0.526716	-0.345143	5	110413671	F	II	TSLP	3'UTR	opensea	3'UTR-opensea		0.040248	0.0439421
cg14022913	0.783546	-15.8672	3.79709e-19	3.65941e-15	33.1988	0.814916	0.485539	-0.329376	4	178229651	F	II	NEIL3	TSS1500	shore	TSS1500-shore	chr4:178230850-178231260	0.0369738	0.0530107
cg22395761	0.144963	15.8623	3.83941e-19	3.65941e-15	33.1882	0.106451	0.510827	0.404376	12	6553937	R	II	CD27	TSS200	opensea	TSS200-opensea		0.047164	0.0531325
cg25159832	0.802961	-15.8548	3.90373e-19	3.67694e-15	33.1725	0.841677	0.435158	-0.406519	1	179297012	F	II	SOAT1	5'UTR	opensea	5'UTR-opensea		0.0450694	0.0702751
cg21326122	0.825113	-15.7158	5.33548e-19	4.96707e-15	32.8756	0.865396	0.442425	-0.422971	10	70766010	F	II	KIAA1279	Body	opensea	Body-opensea		0.0507398	0.0476562
cg12648662	0.846897	-15.6802	5.78135e-19	5.3203e-15	32.7993	0.873425	0.594878	-0.278547	8	29667153	F	II		IGR	opensea	IGR-opensea		0.0328183	0.0356151
cg18082788	0.0763031	15.6655	5.97694e-19	5.43779e-15	32.7677	0.0619282	0.212865	0.150937	6	149806339	R	I	ZC3H12D	TSS200	opensea	TSS200-opensea		0.0145448	0.0345369
cg18981809	0.162622	15.6229	6.58173e-19	5.92074e-15	32.6761	0.114835	0.616599	0.501764	5	177870295	F	II	COL23A1	Body	opensea	Body-opensea		0.0578744	0.0797037
cg14428204	0.802226	-15.6177	6.65893e-19	5.92363e-15	32.665	0.847957	0.367782	-0.480175	12	62605486	R	II		IGR	opensea	IGR-opensea		0.0562154	0.0702737
cg12635790	0.0848077	15.6109	6.76248e-19	5.92748e-15	32.6503	0.0670008	0.253973	0.186972	8	96112814	F	II		IGR	opensea	IGR-opensea		0.0179731	0.0449378
cg06953293	0.769773	-15.6077	6.81134e-19	5.92748e-15	32.6434	0.806725	0.418729	-0.387996	10	62569076	R	II		IGR	opensea	IGR-opensea		0.04754	0.0360001
cg16020747	0.620852	-15.5902	7.08807e-19	6.09098e-15	32.6056	0.67142	0.140461	-0.530958	8	85095394	R	I	RALYL	TSS200	shore	TSS200-shore	chr8:85096759-85097247	0.0655787	0.0458225
cg11648875	0.829839	-15.5832	7.20113e-19	6.09098e-15	32.5905	0.863166	0.513235	-0.349931	7	74106815	F	II	LOC101926943	Body	opensea	Body-opensea		0.0419458	0.042603
cg10825315	0.110999	15.5816	7.22745e-19	6.09098e-15	32.587	0.0834287	0.372921	0.289493	14	81425912	R	II	TSHR	Body	opensea	Body-opensea		0.0316766	0.0554195
cg20107506	0.883041	-15.5655	7.49653e-19	6.25195e-15	32.5523	0.912996	0.598474	-0.314522	4	100874826	F	II		IGR	shelf	IGR-shelf	chr4:100870377-100871994	0.0345505	0.0601203
cg23040290	0.150028	15.5518	7.7323e-19	6.30673e-15	32.5228	0.104173	0.585656	0.481483	18	2515569	F	II		IGR	opensea	IGR-opensea		0.0588267	0.0507673
cg17847724	0.7963	-15.5491	7.7812e-19	6.30673e-15	32.5168	0.826051	0.513664	-0.312387	20	8638883	F	II	PLCB1	Body	opensea	Body-opensea		0.035723	0.0515515
cg15296105	0.0890568	15.5481	7.79854e-19	6.30673e-15	32.5147	0.0730963	0.240682	0.167586	17	80407753	F	II	C17orf62	Body	shore	Body-shore	chr17:80408294-80408879	0.0182846	0.0299348
cg11837293	0.169714	15.5406	7.93131e-19	6.34996e-15	32.4986	0.153249	0.326132	0.172884	20	52356911	R	I		IGR	opensea	IGR-opensea		0.0198463	0.024754
cg07298772	0.805658	-15.533	8.07068e-19	6.39756e-15	32.482	0.830038	0.574046	-0.255992	2	176306492	F	II		IGR	opensea	IGR-opensea		0.0295505	0.0395847
cg27106078	0.1326	15.5253	8.21366e-19	6.44707e-15	32.4653	0.088438	0.552136	0.463698	21	36359863	F	II	RUNX1	Body	opensea	Body-opensea		0.0494088	0.0989204
cg00883212	0.833179	-15.5174	8.36098e-19	6.49899e-15	32.4484	0.860226	0.576234	-0.283992	2	173795201	R	II	RAPGEF4	Body	opensea	Body-opensea		0.0340506	0.0347486
cg11690666	0.902607	-15.498	8.73832e-19	6.5005e-15	32.4064	0.929731	0.644937	-0.284794	17	80415469	F	II	NARF	TSS1500	shore	TSS1500-shore	chr17:80416004-80417259	0.034958	0.026731
cg24849637	0.86053	-15.4961	8.7773e-19	6.5005e-15	32.4022	0.883083	0.646274	-0.236809	5	78999308	R	II	CMYA5	Body	opensea	Body-opensea		0.0283933	0.0280285
cg23124182	0.861922	-15.4952	8.79469e-19	6.5005e-15	32.4003	0.885126	0.641484	-0.243642	4	102806845	F	II	BANK1	Body	opensea	Body-opensea		0.0298024	0.0227357
cg06645335	0.818124	-15.4933	8.83282e-19	6.5005e-15	32.3961	0.853174	0.485145	-0.368029	6	11539475	F	II	TMEM170B	Body	shore	Body-shore	chr6:11537537-11538929	0.0436407	0.0516926
cg09586927	0.211007	15.4909	8.88228e-19	6.5005e-15	32.3908	0.149331	0.796931	0.647601	18	43454862	F	II	EPG5	Body	opensea	Body-opensea		0.0811062	0.0485756
cg20731997	0.749673	-15.4906	8.8875e-19	6.5005e-15	32.3903	0.782774	0.435213	-0.347561	2	24125136	F	II	ATAD2B	Body	opensea	Body-opensea		0.0426261	0.0351709
cg15921351	0.128987	15.4877	8.94732e-19	6.5005e-15	32.3839	0.0883041	0.515473	0.427169	3	154829026	F	II	MME	Body	opensea	Body-opensea		0.0481073	0.0780914
cg04192631	0.858963	-15.4845	9.01247e-19	6.5005e-15	32.377	0.883594	0.624974	-0.25862	1	225968461	R	II	SRP9	Body	shelf	Body-shelf	chr1:225965330-225965734	0.0295371	0.0429898
cg05631664	0.871337	-15.4752	9.20425e-19	6.57955e-15	32.3569	0.901765	0.582272	-0.319493	5	55967501	F	II		IGR	opensea	IGR-opensea		0.0372563	0.0493639
cg07603078	0.141264	15.4656	9.40826e-19	6.60946e-15	32.3361	0.103757	0.497579	0.393822	13	101237377	F	II	GGACT	5'UTR	shelf	5'UTR-shelf	chr13:101240689-101241226	0.0437871	0.0754093
cg25471710	0.822212	-15.4655	9.4112e-19	6.60946e-15	32.3358	0.848947	0.568223	-0.280724	4	68459436	F	II	STAP1	Body	opensea	Body-opensea		0.0352858	0.0137989
cg17073989	0.210072	15.4587	9.55798e-19	6.65417e-15	32.321	0.163125	0.65607	0.492945	1	90321453	R	II	LRRC8D	5'UTR	opensea	5'UTR-opensea		0.0613351	0.0434339
cg07413155	0.812606	-15.4409	9.95474e-19	6.81289e-15	32.2823	0.847132	0.484607	-0.362525	2	64242795	R	II	VPS54	5'UTR	shelf	5'UTR-shelf	chr2:64245934-64246893	0.0439692	0.0437424
cg06657721	0.187961	15.4408	9.95614e-19	6.81289e-15	32.2822	0.1532	0.518192	0.364992	6	25027618	R	I		IGR	opensea	IGR-opensea		0.0404237	0.070969
cg11123646	0.14227	15.4367	1.00506e-18	6.81922e-15	32.2732	0.101129	0.533106	0.431977	13	99215537	R	II	STK24	Body	opensea	Body-opensea		0.0505893	0.067856
cg17333501	0.143107	15.426	1.02986e-18	6.92876e-15	32.25	0.106783	0.488188	0.381405	2	171508416	F	II	MYO3B	Body	opensea	Body-opensea		0.0477631	0.029082
cg18958185	0.745448	-15.42	1.04409e-18	6.93829e-15	32.2369	0.789015	0.331558	-0.457457	4	38025402	R	II	TBC1D1	Body	opensea	Body-opensea		0.054186	0.0681054
cg10759796	0.126002	15.4181	1.04861e-18	6.93829e-15	32.2328	0.0895827	0.471985	0.382402	2	42802828	R	II	MTA3	5'UTR	opensea	5'UTR-opensea		0.0429832	0.071478
cg03580065	0.796661	-15.3788	1.14729e-18	7.52905e-15	32.1471	0.828571	0.493517	-0.335054	10	99183360	R	II		IGR	shelf	IGR-shelf	chr10:99185778-99186294	0.0413653	0.034233
cg10902724	0.853785	-15.3546	1.21255e-18	7.89259e-15	32.0944	0.876264	0.640232	-0.236033	11	72641243	R	II	FCHSD2	Body	opensea	Body-opensea		0.0261994	0.045016
cg18761005	0.825508	-15.3474	1.23299e-18	7.96095e-15	32.0785	0.849703	0.59566	-0.254043	1	47791446	F	II		IGR	opensea	IGR-opensea		0.0305399	0.0330326
cg13246235	0.765904	-15.3367	1.26352e-18	8.09278e-15	32.0552	0.83007	0.156325	-0.673745	6	12749978	F	I	PHACTR1	Body	island	Body-island	chr6:12749877-12750499	0.0853877	0.0487302
cg07910010	0.872838	-15.3302	1.28239e-18	8.14849e-15	32.041	0.897366	0.639826	-0.25754	2	223448731	F	II	FARSB	Body	opensea	Body-opensea		0.0304897	0.0377715
cg05021589	0.129516	15.3154	1.32668e-18	8.33214e-15	32.0087	0.0952948	0.454618	0.359323	6	6588931	F	II	LY86	TSS200	opensea	TSS200-opensea		0.0436823	0.0460764
cg23954655	0.122476	15.3137	1.33211e-18	8.33214e-15	32.0048	0.090561	0.425668	0.335107	13	99223562	R	II	STK24	Body	opensea	Body-opensea		0.0388883	0.0567176
cg00660747	0.173751	15.2886	1.41122e-18	8.75853e-15	31.9498	0.143911	0.457226	0.313315	19	54882688	F	II	LAIR1	TSS1500	opensea	TSS1500-opensea		0.0382261	0.0388382
cg22852103	0.186074	15.2763	1.45161e-18	8.87148e-15	31.9229	0.134847	0.672721	0.537873	10	22900848	F	II	PIP4K2A	Body	opensea	Body-opensea		0.0636857	0.0860127
cg10426318	0.154849	15.2752	1.45518e-18	8.87148e-15	31.9206	0.115088	0.532576	0.417488	6	30647588	R	II	KIAA1949	Body	opensea	Body-opensea		0.0522942	0.0399131
cg12716582	0.0932147	15.273	1.46266e-18	8.87148e-15	31.9157	0.0686958	0.326144	0.257448	11	118785214	F	II		IGR	shelf	IGR-shelf	chr11:118781060-118781732	0.0291987	0.0472242
cg12726743	0.0967053	15.265	1.48989e-18	8.94975e-15	31.8981	0.0745993	0.306713	0.232114	10	75634848	F	II	CAMK2G	TSS1500	shore	TSS1500-shore	chr10:75633600-75634796	0.0289393	0.0200401
cg02586450	0.155471	15.2626	1.49792e-18	8.94975e-15	31.893	0.111791	0.570427	0.458636	3	127255687	R	II	LINC01471	Body	opensea	Body-opensea		0.0524639	0.0850615
cg21519887	0.803329	-15.2476	1.55075e-18	9.1702e-15	31.8599	0.835734	0.495482	-0.340252	8	82470372	R	II		IGR	opensea	IGR-opensea		0.042866	0.0289688
cg07976603	0.0977329	15.2431	1.56675e-18	9.1702e-15	31.8501	0.0834133	0.233769	0.150355	19	10444506	R	II	ICAM3	3'UTR	island	3'UTR-island	chr19:10443688-10446022	0.0176261	0.0204286
cg08059719	0.180318	15.2397	1.57918e-18	9.1702e-15	31.8426	0.12933	0.664712	0.535382	12	122444450	F	II		IGR	opensea	IGR-opensea		0.0674376	0.0501756
cg12938127	0.154972	15.2393	1.58064e-18	9.1702e-15	31.8417	0.110184	0.580456	0.470272	13	114908785	R	II		IGR	opensea	IGR-opensea		0.0560834	0.073076
cg14415410	0.818691	-15.229	1.61862e-18	9.27055e-15	31.8191	0.850807	0.513592	-0.337215	3	171848481	R	II	FNDC3B	Body	opensea	Body-opensea		0.0405002	0.0492715
cg09064352	0.805328	-15.226	1.62999e-18	9.27055e-15	31.8124	0.839589	0.479847	-0.359742	10	101414650	F	II		IGR	opensea	IGR-opensea		0.0436363	0.0495107
cg00789535	0.842625	-15.2252	1.63267e-18	9.27055e-15	31.8108	0.880891	0.479098	-0.401793	5	32539013	R	II		IGR	opensea	IGR-opensea		0.0491775	0.0520952
cg01268058	0.181787	15.2202	1.6519e-18	9.31367e-15	31.7997	0.129319	0.680233	0.550914	15	75738663	F	II	SIN3A	5'UTR	opensea	5'UTR-opensea		0.0697744	0.0479903
cg17037282	0.658948	-15.2098	1.6919e-18	9.46897e-15	31.7768	0.713199	0.143562	-0.569637	5	50678928	R	I	ISL1	TSS200	island	TSS200-island	chr5:50678632-50679375	0.0724176	0.0466661
cg00660167	0.845671	-15.2069	1.7031e-18	9.46897e-15	31.7705	0.873959	0.576933	-0.297026	17	80200974	F	I		IGR	shore	IGR-shore	chr17:80202799-80203289	0.0348286	0.0493275
cg21978549	0.176216	15.1986	1.73638e-18	9.58742e-15	31.7521	0.122975	0.682003	0.559029	6	24949701	R	II	FAM65B	Body	opensea	Body-opensea		0.0692584	0.0676473
cg17128308	0.186211	15.1821	1.80371e-18	9.89096e-15	31.7158	0.131952	0.701666	0.569713	4	4420864	F	II	STX18	3'UTR	opensea	3'UTR-opensea		0.0733119	0.0338316
cg01523767	0.118127	15.1646	1.87824e-18	1.02296e-14	31.6772	0.0805465	0.475146	0.3946	8	123811301	R	II	ZHX2	5'UTR	opensea	5'UTR-opensea		0.0470151	0.0630071
cg13203135	0.125622	15.1615	1.89159e-18	1.02327e-14	31.6704	0.097339	0.394311	0.296972	21	45565328	R	II	C21orf33	3'UTR	opensea	3'UTR-opensea		0.0358894	0.0424336
cg10552523	0.108808	15.1336	2.01792e-18	1.08429e-14	31.6087	0.078153	0.400031	0.321878	11	313478	F	II	IFITM1	TSS1500	shelf	TSS1500-shelf	chr11:315739-316539	0.0345871	0.0723357
cg07920076	0.163996	15.1203	2.08071e-18	1.11057e-14	31.5795	0.116966	0.610776	0.49381	20	35224478	R	II	TGIF2-C20orf24	Body	opensea	Body-opensea		0.059895	0.0734747
cg01412668	0.752468	-15.1126	2.1185e-18	1.12325e-14	31.5623	0.780259	0.48845	-0.291809	6	155544957	R	II	TIAM2	5'UTR	opensea	5'UTR-opensea		0.0355729	0.0401536
cg10958452	0.768567	-15.0786	2.29247e-18	1.2075e-14	31.487	0.801196	0.45859	-0.342605	1	44114346	R	II	KDM4A	TSS1500	shore	TSS1500-shore	chr1:44115616-44116309	0.0398713	0.0622467
cg10405645	0.100711	15.0677	2.35097e-18	1.22372e-14	31.4629	0.0693476	0.398662	0.329314	1	160407908	R	II		IGR	opensea	IGR-opensea		0.0224184	0.112981
cg09738242	0.191771	15.0672	2.35385e-18	1.22372e-14	31.4618	0.135972	0.721859	0.585887	1	229228909	R	II		IGR	opensea	IGR-opensea		0.0742131	0.0612528
cg12859943	0.862993	-15.0617	2.38401e-18	1.23141e-14	31.4496	0.894614	0.562591	-0.332023	6	86278303	R	II	SNX14	Body	opensea	Body-opensea		0.0383125	0.062475
cg15662381	0.858596	-15.0558	2.41687e-18	1.23484e-14	31.4365	0.883258	0.624313	-0.258945	2	204212181	F	II	ABI2	5'UTR	opensea	5'UTR-opensea		0.0321322	0.0309128
cg12961175	0.836022	-15.055	2.4215e-18	1.23484e-14	31.4347	0.870344	0.509971	-0.360372	4	13615143	R	II	BOD1L1	ExonBnd	opensea	ExonBnd-opensea		0.0450116	0.0429271
cg10713839	0.203928	15.0401	2.50647e-18	1.27008e-14	31.4018	0.157216	0.647688	0.490472	4	81047158	F	II		IGR	opensea	IGR-opensea		0.0619481	0.0539056
cg02456062	0.16559	15.022	2.61471e-18	1.31659e-14	31.3614	0.119008	0.608115	0.489106	17	37912327	F	II		IGR	shore	IGR-shore	chr17:37910088-37911190	0.0588851	0.0793534
cg23137881	0.859731	-15.0179	2.63938e-18	1.32071e-14	31.3524	0.888697	0.584554	-0.304143	4	159857583	F	II	C4orf45	Body	opensea	Body-opensea		0.0366248	0.047755
cg25255847	0.0944141	15.0032	2.7318e-18	1.35448e-14	31.3196	0.0707126	0.319579	0.248867	20	62360072	R	II	ZGPAT	Body	opensea	Body-opensea		0.025048	0.0635156
cg14456745	0.819969	-15.0018	2.74071e-18	1.35448e-14	31.3165	0.849953	0.535119	-0.314834	2	162085535	R	II	TANK	Body	opensea	Body-opensea		0.0391134	0.040229
cg04799410	0.148331	14.9913	2.80812e-18	1.3732e-14	31.2932	0.119392	0.423245	0.303853	3	187717711	R	II		IGR	opensea	IGR-opensea		0.032229	0.0719789
cg25563187	0.169974	14.9906	2.81289e-18	1.3732e-14	31.2916	0.122024	0.625493	0.503469	13	115046058	F	II	UPF3A	TSS1500	shore	TSS1500-shore	chr13:115046754-115048034	0.06285	0.0651183
cg07235958	0.114103	14.9877	2.83225e-18	1.37427e-14	31.2851	0.0819634	0.41943	0.337466	1	155974953	R	II		IGR	opensea	IGR-opensea		0.0417447	0.0455675
cg11547924	0.847029	-14.9781	2.89593e-18	1.39671e-14	31.2638	0.873485	0.595695	-0.277791	12	56680698	F	II	CS	Body	opensea	Body-opensea		0.0321827	0.0521443
cg24915409	0.825784	-14.9671	2.97118e-18	1.42442e-14	31.2393	0.854405	0.553884	-0.300522	4	78794450	F	II	MRPL1	Body	opensea	Body-opensea		0.0359027	0.0501781
cg17009294	0.803187	-14.9476	3.10984e-18	1.48202e-14	31.1958	0.846865	0.388251	-0.458614	2	145170417	F	II	ZEB2	Body	opensea	Body-opensea		0.0587793	0.0446181
cg20387122	0.783991	-14.9326	3.22096e-18	1.52589e-14	31.1622	0.820166	0.440331	-0.379835	6	134679535	R	II		IGR	opensea	IGR-opensea		0.0438759	0.074566
cg11843935	0.168991	14.927	3.26353e-18	1.5359e-14	31.1497	0.117384	0.659255	0.541871	8	128223109	R	II	CCAT1	Body	opensea	Body-opensea		0.0656376	0.0889313
cg12009710	0.135446	14.9248	3.28044e-18	1.5359e-14	31.1447	0.100009	0.472096	0.372088	7	86848102	R	II	TMEM243	Body	shore	Body-shore	chr7:86848911-86850024	0.04735	0.0400029
cg22868110	0.183032	14.9205	3.31304e-18	1.54214e-14	31.1353	0.133603	0.652604	0.519001	8	41573747	R	II	ANK1	Body	opensea	Body-opensea		0.0629417	0.0847589
cg03243118	0.750784	-14.9152	3.35443e-18	1.55238e-14	31.1234	0.780911	0.46458	-0.316331	15	31248573	R	II	MTMR10	Body	opensea	Body-opensea		0.0414055	0.0146398
cg15413640	0.866328	-14.8945	3.52123e-18	1.62021e-14	31.077	0.887352	0.666601	-0.220751	4	71594014	R	II	RUFY3	Body	opensea	Body-opensea		0.0234302	0.0520789
cg00364028	0.856237	-14.8873	3.58117e-18	1.63837e-14	31.0609	0.889268	0.542448	-0.346819	5	150862717	R	II	SLC36A1	Body	opensea	Body-opensea		0.0425827	0.0523115
cg11483312	0.834267	-14.8459	3.94622e-18	1.79409e-14	30.9681	0.86617	0.53119	-0.33498	1	100294047	F	II		IGR	opensea	IGR-opensea		0.0410264	0.0521647
cg00840791	0.145104	14.8427	3.97538e-18	1.79409e-14	30.9611	0.109107	0.487081	0.377974	19	16453259	F	II		IGR	opensea	IGR-opensea		0.0384876	0.099148
cg03156546	0.7505	-14.8413	3.98877e-18	1.79409e-14	30.9579	0.783998	0.432274	-0.351723	16	24759640	R	II	TNRC6A	Body	opensea	Body-opensea		0.0442389	0.0455551
cg10054437	0.834231	-14.8388	4.01256e-18	1.79471e-14	30.9522	0.877418	0.423955	-0.453463	5	158637265	R	II	RNF145	TSS1500	shore	TSS1500-shore	chr5:158636218-158636949	0.057058	0.060053
cg16000803	0.835141	-14.8336	4.06173e-18	1.80661e-14	30.9405	0.863789	0.56298	-0.300809	7	32619660	F	II	AVL9	Body	opensea	Body-opensea		0.0373867	0.0422556
cg18338046	0.168455	14.8226	4.16786e-18	1.83389e-14	30.9159	0.119453	0.633975	0.514522	5	133452188	R	II	TCF7	Body	shore	Body-shore	chr5:133449320-133451260	0.0667489	0.0480197
cg13602831	0.851425	-14.8202	4.19155e-18	1.83389e-14	30.9104	0.891783	0.468021	-0.423762	15	34563890	R	II	SLC12A6	Body	opensea	Body-opensea		0.0526736	0.0620073
cg12203985	0.842763	-14.8202	4.19177e-18	1.83389e-14	30.9104	0.866389	0.618317	-0.248072	2	197583266	F	I	CCDC150	Body	opensea	Body-opensea		0.0300492	0.040053
cg12810837	0.148588	14.8115	4.2777e-18	1.86131e-14	30.891	0.106357	0.54979	0.443433	12	9822287	F	II	CLEC2D	TSS200	opensea	TSS200-opensea		0.0530953	0.0797102
cg13926377	0.840902	-14.8025	4.36918e-18	1.89084e-14	30.8708	0.866739	0.595448	-0.271291	4	2899954	R	II	ADD1	Body	opensea	Body-opensea		0.0336301	0.0388984
cg05308805	0.188298	14.7803	4.6037e-18	1.98162e-14	30.8207	0.135914	0.685952	0.550038	21	44930618	R	II		IGR	opensea	IGR-opensea		0.0698617	0.0705067
cg23007665	0.190195	14.772	4.69518e-18	2.01019e-14	30.8019	0.147609	0.594768	0.447159	7	43690247	F	II	C7orf44	5'UTR	opensea	5'UTR-opensea		0.057846	0.0457426
cg07613391	0.1772	14.7686	4.73306e-18	2.01563e-14	30.7942	0.130527	0.620588	0.490061	3	30708746	F	II	TGFBR2	Body	opensea	Body-opensea		0.0606134	0.0765605
cg08361872	0.800751	-14.7624	4.8019e-18	2.03412e-14	30.7804	0.824421	0.575884	-0.248537	5	173356451	R	II	CPEB4	Body	opensea	Body-opensea		0.0309359	0.0348114
cg04048950	0.142953	14.7583	4.84918e-18	2.04334e-14	30.7711	0.0963023	0.586131	0.489829	1	203294225	R	II		IGR	shelf	IGR-shelf	chr1:203296277-203296929	0.0605233	0.0773535
cg00320414	0.0849258	14.7445	5.00946e-18	2.09983e-14	30.7399	0.0666184	0.258845	0.192227	17	43380215	R	II	MAP3K14	5'UTR	opensea	5'UTR-opensea		0.0247283	0.0163417
cg25605731	0.843017	-14.7328	5.14963e-18	2.14734e-14	30.7135	0.875889	0.530726	-0.345163	19	13054434	R	I	CALR	Body	shelf	Body-shelf	chr19:13056458-13057125	0.0426171	0.0542057
cg11932301	0.0955311	14.7303	5.17947e-18	2.14859e-14	30.708	0.0743682	0.296579	0.222211	10	76349339	F	II	ADK	Body	opensea	Body-opensea		0.028294	0.0248325
cg04516672	0.16875	14.7278	5.21048e-18	2.15032e-14	30.7023	0.118498	0.646144	0.527647	10	126411663	F	II	FAM53B	5'UTR	opensea	5'UTR-opensea		0.0679199	0.0611307
cg19969670	0.828417	-14.718	5.3329e-18	2.1771e-14	30.6801	0.860853	0.520275	-0.340578	15	64922845	F	II	ZNF609	Body	opensea	Body-opensea		0.0451321	0.0184978
cg02835823	0.194582	14.7177	5.33671e-18	2.1771e-14	30.6794	0.147415	0.642668	0.495253	16	85979060	R	II		IGR	shelf	IGR-shelf	chr16:85981652-85981965	0.0625912	0.0686356
cg09716613	0.0819529	14.7153	5.36591e-18	2.1771e-14	30.6742	0.0680651	0.213887	0.145821	13	33000534	R	II	N4BP2L1	Body	shore	Body-shore	chr13:33001249-33002078	0.0188807	0.00397964
cg22385325	0.138077	14.7139	5.38415e-18	2.1771e-14	30.6709	0.113742	0.369257	0.255515	11	66094077	R	II		IGR	opensea	IGR-opensea		0.0333388	0.0204843
cg06152215	0.074955	14.6996	5.56952e-18	2.23227e-14	30.6385	0.0628281	0.190161	0.127333	12	124422259	R	II	CCDC92	Body	shore	Body-shore	chr12:124421581-124422163	0.0161978	0.00685933
cg18315468	0.215954	14.6991	5.57636e-18	2.23227e-14	30.6374	0.164638	0.703452	0.538814	2	234330835	R	II	DGKD	Body	opensea	Body-opensea		0.0684132	0.0730662
cg18554789	0.827144	-14.695	5.62961e-18	2.24237e-14	30.6283	0.869465	0.42509	-0.444376	7	139432178	F	II	HIPK2	Body	opensea	Body-opensea		0.0571105	0.0531588
cg27556496	0.187464	14.6917	5.67467e-18	2.24487e-14	30.6206	0.132947	0.705373	0.572426	17	78763480	R	II	RPTOR	Body	opensea	Body-opensea		0.071881	0.0849346
cg20810558	0.791288	-14.6904	5.69196e-18	2.24487e-14	30.6177	0.814626	0.569574	-0.245052	2	68420532	F	II	PPP3R1	Body	opensea	Body-opensea		0.0321328	0.0173665
cg16994941	0.110078	14.6826	5.79812e-18	2.27553e-14	30.6	0.0889912	0.310399	0.221408	5	141218887	F	II		IGR	opensea	IGR-opensea		0.0273359	0.0334169
cg02160684	0.790929	-14.6737	5.92079e-18	2.31234e-14	30.58	0.821163	0.503703	-0.31746	8	126448033	R	II	TRIB1	Body	shelf	Body-shelf	chr8:126444232-126444440	0.0388465	0.0533405
cg00912046	0.907313	-14.6643	6.0547e-18	2.35316e-14	30.5586	0.927313	0.717309	-0.210005	11	94317258	R	II	PIWIL4	Body	opensea	Body-opensea		0.0255952	0.0340713
cg17797848	0.85227	-14.6605	6.10931e-18	2.36291e-14	30.55	0.878408	0.603957	-0.274451	1	109842096	R	II	MYBPHL	Body	opensea	Body-opensea		0.0351554	0.0325426
cg27123392	0.860172	-14.6407	6.40271e-18	2.46449e-14	30.5051	0.888356	0.59243	-0.295926	15	50570473	R	II	GABPB1	3'UTR	opensea	3'UTR-opensea		0.0381482	0.0337505
cg21407040	0.117358	14.6345	6.49613e-18	2.48848e-14	30.4912	0.0851449	0.423386	0.338241	16	11764338	R	II	SNN	5'UTR	shore	5'UTR-shore	chr16:11762563-11763246	0.0419456	0.0541315
cg18863595	0.719607	-14.6269	6.61452e-18	2.52177e-14	30.4739	0.780824	0.138053	-0.64277	3	6902845	R	I	GRM7	1stExon	island	1stExon-island	chr3:6902823-6903516	0.0863772	0.0283909
cg03964681	0.846001	-14.6113	6.8636e-18	2.60433e-14	30.4386	0.882637	0.497966	-0.384671	13	32699995	F	II	FRY	Body	opensea	Body-opensea		0.0481425	0.0595565
cg01861537	0.771867	-14.6093	6.89757e-18	2.60487e-14	30.4338	0.805457	0.45276	-0.352698	11	121507724	R	II		IGR	opensea	IGR-opensea		0.0445932	0.0506558
cg27506975	0.826395	-14.6055	6.96015e-18	2.61616e-14	30.4252	0.855868	0.546398	-0.30947	1	180023244	R	II	CEP350	Body	opensea	Body-opensea		0.0400519	0.0350755
cg04836151	0.903393	-14.5963	7.11245e-18	2.66092e-14	30.4045	0.924461	0.703251	-0.22121	8	144213766	F	I		IGR	opensea	IGR-opensea		0.0286191	0.0227957
cg16152137	0.866505	-14.5898	7.22305e-18	2.66242e-14	30.3897	0.8949	0.59675	-0.29815	17	29700948	R	II	NF1	Body	opensea	Body-opensea		0.0365576	0.0510422
cg02138684	0.084061	14.5887	7.24303e-18	2.66242e-14	30.387	0.0646454	0.268509	0.203864	11	72864108	F	II		IGR	opensea	IGR-opensea		0.0245238	0.0361317
cg10641505	0.80179	-14.5869	7.2735e-18	2.66242e-14	30.383	0.830619	0.527911	-0.302708	12	48463278	F	II	SENP1	Body	opensea	Body-opensea		0.0378804	0.0464297
cg15699693	0.864981	-14.5859	7.29036e-18	2.66242e-14	30.3808	0.888636	0.640255	-0.248381	5	150054944	R	II	MYOZ3	Body	shelf	Body-shelf	chr5:150051116-150052107	0.0305347	0.041105
cg00531137	0.0983813	14.5846	7.31365e-18	2.66242e-14	30.3777	0.0734697	0.335042	0.261572	16	57643932	F	II		IGR	opensea	IGR-opensea		0.0309535	0.0512356
cg11340328	0.788066	-14.5845	7.31599e-18	2.66242e-14	30.3774	0.819092	0.493316	-0.325776	3	153011352	F	II		IGR	opensea	IGR-opensea		0.0422744	0.0368013
cg06815311	0.815867	-14.576	7.46377e-18	2.70391e-14	30.3583	0.846962	0.520465	-0.326497	17	49309456	F	II	MBTD1	5'UTR	opensea	5'UTR-opensea		0.0419807	0.041151
cg03211711	0.838212	-14.5716	7.54239e-18	2.71093e-14	30.3482	0.870652	0.530032	-0.340621	2	32491049	F	II	NLRC4	TSS1500	opensea	TSS1500-opensea		0.0437724	0.0435693
cg04312209	0.118387	14.5712	7.55087e-18	2.71093e-14	30.3472	0.085692	0.428994	0.343302	5	35857130	F	II	IL7R	1stExon	opensea	1stExon-opensea		0.0437281	0.0475202
cg11427164	0.170331	14.5678	7.61166e-18	2.72055e-14	30.3395	0.117606	0.671216	0.55361	12	68569691	F	II		IGR	opensea	IGR-opensea		0.073026	0.0537033
cg07302959	0.813329	-14.5641	7.6788e-18	2.73235e-14	30.3311	0.851638	0.449392	-0.402246	7	92198639	R	II	FAM133B	Body	opensea	Body-opensea		0.051127	0.0576996
cg17995119	0.0849475	14.557	7.80991e-18	2.76671e-14	30.3149	0.0683156	0.242951	0.174635	12	46660306	R	II	SLC38A1	TSS200	shore	TSS200-shore	chr12:46661054-46663408	0.0204205	0.0338271
cg10145196	0.193443	14.5477	7.98443e-18	2.80311e-14	30.2937	0.132628	0.771192	0.638564	6	30647649	F	II	KIAA1949	Body	opensea	Body-opensea		0.0859031	0.0376689
cg10465939	0.102141	14.5461	8.01412e-18	2.80311e-14	30.2901	0.0738618	0.370793	0.296931	6	112045729	R	II	FYN	5'UTR	opensea	5'UTR-opensea		0.0380665	0.0387511
cg19204283	0.183215	14.5459	8.01771e-18	2.80311e-14	30.2897	0.145551	0.541024	0.395473	6	151041962	R	II	PLEKHG1	5'UTR	opensea	5'UTR-opensea		0.0533604	0.0152299
cg08311647	0.0979655	14.5425	8.08313e-18	2.8137e-14	30.2819	0.0713706	0.350617	0.279247	10	11596182	F	II	USP6NL	Body	opensea	Body-opensea		0.0309431	0.0662151
cg23954865	0.853522	-14.5385	8.16171e-18	2.82875e-14	30.2727	0.888521	0.521032	-0.367489	16	30497246	R	II	ITGAL	Body	opensea	Body-opensea		0.0458599	0.0597246
cg26404226	0.85037	-14.5329	8.26997e-18	2.85392e-14	30.26	0.866658	0.695636	-0.171022	10	90686467	R	II		IGR	opensea	IGR-opensea		0.020806	0.0281206
cg23060513	0.859042	-14.5286	8.35608e-18	2.8598e-14	30.2501	0.87333	0.723313	-0.150017	19	13041124	F	I	FARSA	Body	shelf	Body-shelf	chr19:13044191-13044665	0.0170522	0.0308824
cg06043346	0.855354	-14.5285	8.35846e-18	2.8598e-14	30.2498	0.894312	0.485255	-0.409056	3	186048659	F	II	DGKG	5'UTR	opensea	5'UTR-opensea		0.0535742	0.0448311
cg19371652	0.1074	14.5172	8.58502e-18	2.92482e-14	30.2242	0.0866697	0.304343	0.217673	12	113415883	R	II	OAS2	TSS1500	opensea	TSS1500-opensea		0.0268226	0.0358458
cg15533189	0.193839	14.5127	8.67829e-18	2.94407e-14	30.2139	0.142304	0.683427	0.541123	6	160400319	F	II	IGF2R	Body	opensea	Body-opensea		0.069743	0.0729944
cg06714006	0.873358	-14.5026	8.88982e-18	2.96956e-14	30.1908	0.891888	0.697324	-0.194564	10	71628096	F	II	COL13A1	Body	opensea	Body-opensea		0.0248857	0.0237889
cg01642550	0.125506	14.5017	8.90889e-18	2.96956e-14	30.1887	0.0970708	0.39564	0.298569	16	89098327	R	II		IGR	opensea	IGR-opensea		0.0383154	0.0398634
cg26312951	0.130463	14.5002	8.94065e-18	2.96956e-14	30.1853	0.0979141	0.439679	0.341765	21	42797847	R	II	MX1	TSS200	shore	TSS200-shore	chr21:42798146-42798884	0.0451325	0.0329991
cg09966085	0.14241	14.4991	8.96538e-18	2.96956e-14	30.1827	0.0994235	0.550783	0.451359	18	42588939	R	II	SETBP1	Body	opensea	Body-opensea		0.056574	0.0737625
cg19571256	0.0941619	14.4981	8.98533e-18	2.96956e-14	30.1805	0.0744689	0.281245	0.206776	12	68531281	R	II		IGR	opensea	IGR-opensea		0.027624	0.00852932
cg14123900	0.140497	14.4973	9.0033e-18	2.96956e-14	30.1786	0.0988848	0.535817	0.436932	9	92444737	R	II		IGR	opensea	IGR-opensea		0.0537154	0.0785704
cg14339738	0.805671	-14.4968	9.01307e-18	2.96956e-14	30.1776	0.837112	0.506987	-0.330125	8	117672859	F	II	EIF3H	Body	opensea	Body-opensea		0.0382447	0.0718875
cg14276580	0.0896276	14.4918	9.12127e-18	2.99289e-14	30.1662	0.0719608	0.257462	0.185501	13	40527020	F	II		IGR	opensea	IGR-opensea		0.0219423	0.0356971
cg24597564	0.798749	-14.4797	9.39033e-18	3.0686e-14	30.1383	0.829866	0.503131	-0.326736	5	58426442	F	II	PDE4D	Body	opensea	Body-opensea		0.0397754	0.060693
cg02625241	0.825207	-14.4685	9.64509e-18	3.13904e-14	30.1126	0.853414	0.557243	-0.296171	4	103490551	R	II	NFKB1	Body	opensea	Body-opensea		0.0344767	0.0637375
cg06314189	0.741618	-14.4667	9.68623e-18	3.13967e-14	30.1086	0.774278	0.431347	-0.342931	10	35580925	R	II	CCNY	5'UTR	opensea	5'UTR-opensea		0.0451629	0.036071
cg19055828	0.827508	-14.4569	9.91505e-18	3.20088e-14	30.0862	0.856605	0.55109	-0.305515	12	51139321	F	II	DIP2B	3'UTR	opensea	3'UTR-opensea		0.0382821	0.0495903
cg02205015	0.139201	14.4521	1.00292e-17	3.22473e-14	30.0752	0.109415	0.422168	0.312754	19	7413482	R	II		IGR	opensea	IGR-opensea		0.038206	0.0576529
cg20164557	0.842121	-14.4424	1.02651e-17	3.27932e-14	30.0529	0.876839	0.512292	-0.364548	4	184916766	R	II	STOX2	Body	opensea	Body-opensea		0.0452927	0.063178
cg18677212	0.865675	-14.4398	1.03297e-17	3.27932e-14	30.0469	0.89519	0.58528	-0.30991	9	3264870	F	II	RFX3	Body	opensea	Body-opensea		0.0400757	0.0405824
cg22846250	0.820279	-14.4388	1.03543e-17	3.27932e-14	30.0446	0.84653	0.5709	-0.27563	5	39020766	R	II	RICTOR	Body	opensea	Body-opensea		0.0333149	0.0526891
cg13518537	0.69824	-14.4384	1.03628e-17	3.27932e-14	30.0438	0.719668	0.494674	-0.224994	8	28618150	R	I		IGR	opensea	IGR-opensea		0.0290276	0.0280329
cg12871593	0.131774	14.4357	1.04315e-17	3.28805e-14	30.0375	0.0909982	0.519142	0.428144	6	108038173	F	II	SCML4	Body	opensea	Body-opensea		0.053761	0.0711127
cg12479035	0.149062	14.434	1.04739e-17	3.28848e-14	30.0336	0.102745	0.589075	0.48633	9	109782465	F	II	MIR548Q	Body	opensea	Body-opensea		0.0603986	0.0859121
cg13027965	0.770904	-14.428	1.06248e-17	3.32282e-14	30.0199	0.794388	0.547799	-0.24659	6	144056673	R	II	PHACTR2	Body	opensea	Body-opensea		0.0301207	0.0448028
cg12197357	0.170978	14.415	1.09594e-17	3.41414e-14	29.9902	0.121524	0.640793	0.519269	1	228930267	R	II		IGR	opensea	IGR-opensea		0.0662424	0.0799995
cg08835163	0.860361	-14.4115	1.10521e-17	3.42966e-14	29.9821	0.889949	0.579277	-0.310671	20	34475554	R	II	PHF20	Body	opensea	Body-opensea		0.03745	0.0610962
cg22740441	0.128755	14.4097	1.10996e-17	3.43111e-14	29.978	0.0962905	0.437169	0.340878	4	102249652	R	II	PPP3CA	Body	opensea	Body-opensea		0.0405752	0.0703684
cg04406863	0.125743	14.3973	1.14357e-17	3.52141e-14	29.9494	0.0920051	0.446254	0.354249	20	62177351	R	II	SRMS	Body	shore	Body-shore	chr20:62178442-62179183	0.0471589	0.0342173
cg00199799	0.868438	-14.3938	1.15322e-17	3.53751e-14	29.9413	0.887325	0.689019	-0.198305	10	130894873	F	II		IGR	opensea	IGR-opensea		0.0256103	0.0241749
cg21141827	0.785671	-14.3906	1.16202e-17	3.54727e-14	29.9341	0.811262	0.542562	-0.268699	5	137843400	F	II	ETF1	3'UTR	opensea	3'UTR-opensea		0.033996	0.0418684
cg22623649	0.843769	-14.3894	1.16526e-17	3.54727e-14	29.9314	0.874531	0.551523	-0.323009	8	99179021	R	II		IGR	opensea	IGR-opensea		0.0418841	0.0430192
cg06824443	0.804934	-14.3787	1.19561e-17	3.62588e-14	29.9067	0.837057	0.49976	-0.337297	2	9255593	F	II		IGR	opensea	IGR-opensea		0.0443867	0.0390849
cg03309308	0.135961	14.3744	1.20804e-17	3.64972e-14	29.8968	0.099031	0.4868	0.387769	16	68525329	F	II		IGR	opensea	IGR-opensea		0.0522603	0.0301486
cg00592949	0.129004	14.3716	1.21631e-17	3.65913e-14	29.8903	0.099528	0.409031	0.309503	9	112680911	F	II	PALM2	Body	opensea	Body-opensea		0.0376281	0.0597615
cg24141382	0.215092	14.3702	1.22029e-17	3.65913e-14	29.8871	0.16394	0.701043	0.537103	1	41446726	R	II	CTPS	5'UTR	shore	5'UTR-shore	chr1:41444870-41446116	0.0728377	0.0372376
cg26776547	0.828022	-14.3563	1.26182e-17	3.76953e-14	29.855	0.861373	0.511185	-0.350188	1	120327345	F	II		IGR	opensea	IGR-opensea		0.0447842	0.053451
cg04476070	0.876432	-14.3513	1.27704e-17	3.80082e-14	29.8435	0.899003	0.662013	-0.236989	16	88679600	R	II	ZC3H18	Body	opensea	Body-opensea		0.0311266	0.0264375
cg20090759	0.85948	-14.344	1.29944e-17	3.85318e-14	29.8269	0.895419	0.518058	-0.377361	21	15964265	R	II	LOC388813	3'UTR	opensea	3'UTR-opensea		0.0492428	0.0499183
cg00986133	0.855411	-14.3355	1.3265e-17	3.917e-14	29.8071	0.876787	0.652336	-0.224451	10	78647640	R	II	KCNMA1	Body	opensea	Body-opensea		0.0301096	0.0162518
cg01323964	0.739835	-14.3339	1.33144e-17	3.917e-14	29.8035	0.781407	0.344897	-0.43651	7	65219171	F	II	SNORA22	TSS1500	shelf	TSS1500-shelf	chr7:65215732-65216495	0.0557226	0.0692492
cg19787543	0.864903	-14.3326	1.33564e-17	3.917e-14	29.8005	0.896149	0.568072	-0.328076	16	17416019	F	II	XYLT1	Body	opensea	Body-opensea		0.0424887	0.0459742
cg01591830	0.139452	14.3299	1.34422e-17	3.92776e-14	29.7944	0.102168	0.493652	0.391484	16	89666000	R	II		IGR	shelf	IGR-shelf	chr16:89661799-89662043	0.0521475	0.0414072
cg07076751	0.212315	14.319	1.38024e-17	4.01834e-14	29.769	0.149489	0.809158	0.65967	6	30647539	F	II	KIAA1949	Body	opensea	Body-opensea		0.090551	0.0302956
cg23160016	0.709288	-14.3086	1.4149e-17	4.10433e-14	29.7452	0.765829	0.172151	-0.593677	4	46391929	R	II	GABRA2	TSS1500	island	TSS1500-island	chr4:46391903-46392572	0.07989	0.0569548
cg06168950	0.771345	-14.3063	1.42288e-17	4.11259e-14	29.7398	0.801333	0.486455	-0.314878	3	154737057	F	II		IGR	opensea	IGR-opensea		0.0426431	0.0227137
cg13779854	0.798395	-14.286	1.49436e-17	4.30364e-14	29.6928	0.831832	0.480741	-0.351092	3	127496919	F	II	MGLL	Body	opensea	Body-opensea		0.0465079	0.0411891
cg24298539	0.800963	-14.2786	1.52119e-17	4.3652e-14	29.6757	0.824253	0.579703	-0.244551	8	37378424	F	II		IGR	opensea	IGR-opensea		0.0290845	0.0513428
cg01761966	0.108806	14.2721	1.54505e-17	4.41786e-14	29.6608	0.0951908	0.23815	0.142959	6	52173014	F	II		IGR	shore	IGR-shore	chr6:52171922-52172147	0.0188757	0.00985959
cg20783697	0.0636787	14.2574	1.60094e-17	4.5529e-14	29.6267	0.0523927	0.170895	0.118503	17	56407147	F	II	BZRAP1	TSS1500	opensea	TSS1500-opensea		0.0114555	0.032728
cg11597277	0.86191	-14.2567	1.60366e-17	4.5529e-14	29.6251	0.887366	0.620073	-0.267294	20	52492248	F	II	SUMO1P1	TSS200	opensea	TSS200-opensea		0.0357071	0.0269624
cg06091647	0.21461	14.2546	1.61182e-17	4.55991e-14	29.6202	0.148927	0.838591	0.689663	17	78899392	R	II	RPTOR	Body	shelf	Body-shelf	chr17:78896436-78896803	0.094255	0.0505068
cg05767652	0.756413	-14.2531	1.61752e-17	4.55993e-14	29.6168	0.806447	0.281085	-0.525362	21	29602425	R	II	LOC101927973	TSS1500	opensea	TSS1500-opensea		0.0724486	0.0222432
cg11666365	0.0896529	14.2473	1.64036e-17	4.60808e-14	29.6033	0.0726491	0.251189	0.17854	5	131824796	F	II	IRF1	Body	shore	Body-shore	chr5:131825842-131826935	0.023195	0.0219854
cg16296614	0.186077	14.2441	1.65324e-17	4.61885e-14	29.5958	0.14079	0.616311	0.475521	11	103829486	R	II	PDGFD	Body	opensea	Body-opensea		0.06228	0.066442
cg06230834	0.867342	-14.2434	1.65573e-17	4.61885e-14	29.5944	0.88674	0.683064	-0.203676	20	33723949	F	II	EDEM2	Body	opensea	Body-opensea		0.0260306	0.0304093
cg12615906	0.144755	14.2381	1.67704e-17	4.65627e-14	29.5821	0.103626	0.535483	0.431857	13	115046337	F	II	UPF3A	TSS1500	shore	TSS1500-shore	chr13:115046754-115048034	0.0558885	0.0659042
cg04944402	0.171139	14.2366	1.68323e-17	4.65627e-14	29.5786	0.123792	0.620929	0.497137	6	36516164	R	II	STK38	TSS1500	shore	TSS1500-shore	chr6:36514995-36515308	0.0632489	0.0846584
cg17461390	0.79657	-14.2358	1.68659e-17	4.65627e-14	29.5767	0.837171	0.410854	-0.426318	19	17428411	R	II	DDA1	Body	opensea	Body-opensea		0.0539323	0.0743078
cg08220243	0.903451	-14.2316	1.70373e-17	4.67404e-14	29.567	0.929411	0.656827	-0.272583	22	50499398	R	II	MLC1	3'UTR	shelf	3'UTR-shelf	chr22:50496441-50497393	0.0330352	0.0551664
cg25050392	0.236259	14.2314	1.7047e-17	4.67404e-14	29.5664	0.179447	0.775977	0.59653	6	24933103	F	II		IGR	opensea	IGR-opensea		0.0815359	0.0451966
cg11584380	0.0879024	14.2267	1.72391e-17	4.71055e-14	29.5557	0.0689576	0.267878	0.198921	10	6094836	R	II	IL2RA	Body	opensea	Body-opensea		0.0212268	0.0524109
cg10694914	0.167055	14.2234	1.73773e-17	4.73216e-14	29.548	0.119355	0.620211	0.500856	11	111250431	F	II	POU2AF1	TSS1500	opensea	TSS1500-opensea		0.063353	0.0883717
cg19274890	0.704455	-14.2149	1.77388e-17	4.81426e-14	29.5282	0.766756	0.112598	-0.654158	7	153584042	R	I	DPP6	TSS200	island	TSS200-island	chr7:153583317-153585666	0.0897807	0.0454329
cg01093851	0.847702	-14.2123	1.78528e-17	4.81755e-14	29.5221	0.875298	0.585535	-0.289763	1	85838570	F	II	DDAH1	Body	opensea	Body-opensea		0.0343617	0.0633492
cg06348484	0.140968	14.2118	1.78713e-17	4.81755e-14	29.5211	0.0986592	0.542904	0.444245	3	183229850	R	II	KLHL6	Body	opensea	Body-opensea		0.0550141	0.0859844
cg20663141	0.0922348	14.2067	1.80961e-17	4.86174e-14	29.5091	0.0694208	0.308967	0.239546	7	50461750	F	II	IKZF1	Body	opensea	Body-opensea		0.0299624	0.0425128
cg17889882	0.864733	-14.2053	1.81567e-17	4.86174e-14	29.5059	0.88927	0.631637	-0.257633	16	22029124	F	II	C16orf52	Body	opensea	Body-opensea		0.0323654	0.0452409
cg17364089	0.131233	14.1926	1.87205e-17	4.996e-14	29.4765	0.0974106	0.452547	0.355136	21	40139776	F	II	LINC00114	Body	opensea	Body-opensea		0.046074	0.0538815
cg09951392	0.866284	-14.187	1.89765e-17	5.0475e-14	29.4635	0.88997	0.641266	-0.248704	6	11525995	R	II		IGR	opensea	IGR-opensea		0.0320773	0.0376536
cg08440987	0.207006	14.1761	1.94849e-17	5.15956e-14	29.4381	0.155895	0.692566	0.536672	11	128479784	F	II		IGR	opensea	IGR-opensea		0.0713712	0.0688817
cg21547557	0.191585	14.1752	1.95267e-17	5.15956e-14	29.436	0.142844	0.654627	0.511783	21	45565564	R	II	C21orf33	3'UTR	opensea	3'UTR-opensea		0.0688958	0.0566736
cg05697976	0.789527	-14.1689	1.98288e-17	5.1966e-14	29.4213	0.832388	0.38235	-0.450038	12	29376483	F	II	FAR2	TSS200	opensea	TSS200-opensea		0.0589905	0.0653391
cg27074168	0.830171	-14.1685	1.98471e-17	5.1966e-14	29.4204	0.875863	0.396099	-0.479764	10	75827627	F	II	VCL	Body	opensea	Body-opensea		0.0625111	0.073053
cg24818200	0.781423	-14.1677	1.98844e-17	5.1966e-14	29.4186	0.812127	0.489735	-0.322392	5	140501365	R	II	PCDHB4	TSS1500	shore	TSS1500-shore	chr5:140502890-140503804	0.0415129	0.0516043
cg03351487	0.838042	-14.1669	1.99265e-17	5.1966e-14	29.4166	0.864541	0.5863	-0.278241	2	169003820	R	II	STK39	Body	opensea	Body-opensea		0.0367932	0.0354119
cg15005139	0.153271	14.1645	2.00408e-17	5.20942e-14	29.4111	0.107767	0.585568	0.477801	2	99383338	F	II	LOC101927070	Body	opensea	Body-opensea		0.0642298	0.0542445
cg06864259	0.760944	-14.1631	2.01089e-17	5.21021e-14	29.4078	0.79534	0.434178	-0.361162	2	40895806	R	II		IGR	opensea	IGR-opensea		0.0436069	0.0768392
cg15509764	0.221997	14.1592	2.02992e-17	5.24255e-14	29.3988	0.163364	0.779011	0.615647	3	17223742	R	II	TBC1D5	Body	opensea	Body-opensea		0.0849935	0.0393368
cg13625021	0.190216	14.1563	2.04452e-17	5.26329e-14	29.3919	0.135001	0.714761	0.57976	18	12750061	R	II	LOC100996324	TSS1500	opensea	TSS1500-opensea		0.0784712	0.061077
cg04468621	0.764533	-14.1541	2.05543e-17	5.27441e-14	29.3868	0.815872	0.276812	-0.53906	4	185734598	F	II	ACSL1	TSS1500	opensea	TSS1500-opensea		0.0719052	0.0682801
cg08519516	0.151356	14.1505	2.07343e-17	5.3036e-14	29.3784	0.109038	0.55337	0.444332	13	30509728	R	II	LINC00544	TSS1500	opensea	TSS1500-opensea		0.0579966	0.067247
cg04596005	0.573913	-14.1369	2.14291e-17	5.4616e-14	29.3468	0.628669	0.0537341	-0.574935	8	72756307	R	I	MSC	1stExon	island	1stExon-island	chr8:72755783-72756667	0.0802977	0.0104129
cg16672562	0.898216	-14.1357	2.14884e-17	5.4616e-14	29.3441	0.92454	0.64813	-0.276411	19	46801672	F	I	HIF3A	5'UTR	shore	5'UTR-shore	chr19:46800053-46800603	0.0288248	0.0780731
cg03708045	0.179389	14.134	2.15779e-17	5.46699e-14	29.3401	0.135447	0.596836	0.461389	8	48595620	F	II	KIAA0146	Body	opensea	Body-opensea		0.0607919	0.0658339
cg02057211	0.803844	-14.0972	2.35949e-17	5.95916e-14	29.2543	0.845008	0.412787	-0.43222	3	31803876	F	II	OSBPL10	Body	opensea	Body-opensea		0.057809	0.0549213
cg16009078	0.0946015	14.0935	2.38112e-17	5.99488e-14	29.2455	0.0726954	0.30271	0.230014	2	191543458	F	II	NAB1	Body	opensea	Body-opensea		0.0291002	0.0402794
cg01438390	0.847414	-14.0868	2.41987e-17	6.06125e-14	29.23	0.876673	0.569454	-0.307219	1	8166942	F	II		IGR	opensea	IGR-opensea		0.0379031	0.0617669
cg23715213	0.873935	-14.0864	2.42262e-17	6.06125e-14	29.2289	0.895827	0.665956	-0.229871	7	131128474	R	II	MKLN1	ExonBnd	opensea	ExonBnd-opensea		0.029901	0.0342225
cg06373940	0.847609	-14.0814	2.4524e-17	6.11663e-14	29.2172	0.877256	0.565955	-0.311301	2	128052778	F	II	ERCC3	TSS1500	shore	TSS1500-shore	chr2:128051347-128051857	0.0414473	0.0403931
cg25631747	0.140402	14.073	2.50286e-17	6.22309e-14	29.1976	0.110603	0.423496	0.312894	6	4781882	R	II	CDYL	Body	opensea	Body-opensea		0.0374732	0.0694252
cg10242602	0.633969	-14.0715	2.51183e-17	6.22607e-14	29.1942	0.68575	0.142051	-0.543699	4	188916875	R	II	ZFP42	TSS200	island	TSS200-island	chr4:188916605-188916876	0.0758332	0.0270191
cg04645556	0.847047	-14.0698	2.52247e-17	6.23313e-14	29.1901	0.875619	0.575606	-0.300013	20	8638980	F	II	PLCB1	Body	opensea	Body-opensea		0.0384973	0.0510237
cg23619936	0.17059	14.0604	2.58059e-17	6.35713e-14	29.1682	0.122154	0.63074	0.508586	2	866258	R	II		IGR	shore	IGR-shore	chr2:863930-865091	0.0701617	0.0414867
cg25133951	0.168213	14.0569	2.60252e-17	6.3915e-14	29.1601	0.124941	0.579298	0.454357	1	178575267	F	II		IGR	opensea	IGR-opensea		0.0588273	0.0760866
cg07661882	0.751362	-14.0495	2.64991e-17	6.48797e-14	29.1428	0.779587	0.483227	-0.29636	2	44211862	F	II	LRPPRC	Body	opensea	Body-opensea		0.0378177	0.0522862
cg06159344	0.232261	14.0451	2.67886e-17	6.52285e-14	29.1323	0.173594	0.789599	0.616005	7	2197663	F	II	MAD1L1	Body	shore	Body-shore	chr7:2195683-2195983	0.085178	0.0498164
cg13394762	0.809448	-14.0448	2.68045e-17	6.52285e-14	29.1318	0.844455	0.476879	-0.367576	14	103871452	R	II	MARK3	Body	opensea	Body-opensea		0.0486377	0.0528025
cg25286393	0.180967	14.0417	2.7013e-17	6.55368e-14	29.1243	0.142834	0.543229	0.400395	19	50869138	R	II	NAPSA	TSS1500	opensea	TSS1500-opensea		0.0549911	0.0361519
cg09902898	0.867237	-14.0376	2.7279e-17	6.59468e-14	29.1149	0.888797	0.66242	-0.226377	4	110001222	R	II	COL25A1	Body	opensea	Body-opensea		0.0281176	0.0438389
cg12423097	0.788575	-14.0366	2.73468e-17	6.59468e-14	29.1125	0.818818	0.50127	-0.317548	3	71151690	F	II	FOXP1	Body	opensea	Body-opensea		0.0418948	0.0462206
cg21486789	0.102934	14.0291	2.78543e-17	6.6969e-14	29.0948	0.0818467	0.303268	0.221421	20	23093426	F	II		IGR	opensea	IGR-opensea		0.0301867	0.0191713
cg24600366	0.876055	-14.024	2.81992e-17	6.75952e-14	29.083	0.890354	0.740216	-0.150138	16	69482837	F	II	CYB5B	Body	opensea	Body-opensea		0.0172345	0.034528
cg09762808	0.813603	-14.0219	2.83445e-17	6.77407e-14	29.0781	0.852829	0.440962	-0.411867	4	144152055	R	II		IGR	opensea	IGR-opensea		0.0544096	0.0613373
cg12137458	0.88285	-14.0136	2.89259e-17	6.89244e-14	29.0586	0.912175	0.604262	-0.307912	11	78539809	F	II	TENM4	Body	opensea	Body-opensea		0.0391213	0.0564832
cg21592454	0.789951	-14.01	2.9182e-17	6.93284e-14	29.0501	0.821561	0.489654	-0.331907	7	36639726	F	II	AOAH-IT1	TSS200	opensea	TSS200-opensea		0.0413169	0.0666014
cg13928613	0.833766	-14.001	2.98279e-17	7.06532e-14	29.029	0.868804	0.500908	-0.367896	12	27614991	F	II		IGR	opensea	IGR-opensea		0.0502429	0.0385334
cg14187466	0.832381	-13.9932	3.04027e-17	7.18022e-14	29.0107	0.865836	0.514564	-0.351272	15	75919788	F	II	SNUPN	TSS1500	shore	TSS1500-shore	chr15:75917646-75918212	0.0435548	0.0721012
cg15243027	0.864193	-13.992	3.04923e-17	7.18022e-14	29.0079	0.893403	0.586691	-0.306712	2	32784469	F	II	BIRC6-AS2	Body	opensea	Body-opensea		0.0387865	0.0579076
cg06360841	0.828292	-13.9874	3.08403e-17	7.24087e-14	28.997	0.856431	0.560967	-0.295464	1	53405671	R	II	MIR1273G	TSS1500	opensea	TSS1500-opensea		0.0372793	0.0562555
cg17039883	0.863131	-13.9806	3.13527e-17	7.3373e-14	28.9811	0.896895	0.54238	-0.354515	17	3738423	F	II	C17orf85	Body	opensea	Body-opensea		0.0446044	0.0692683
cg14382428	0.859506	-13.9796	3.14344e-17	7.3373e-14	28.9786	0.884763	0.619564	-0.265199	12	40624118	R	II	LRRK2	Body	opensea	Body-opensea		0.0311999	0.0624777
cg06821159	0.147846	13.977	3.16324e-17	7.36207e-14	28.9726	0.110765	0.500117	0.389352	16	12771577	R	II	CPPED1	Body	opensea	Body-opensea		0.0541772	0.0277288
cg12093275	0.190061	13.9683	3.23155e-17	7.49924e-14	28.952	0.154664	0.526339	0.371675	2	42483979	R	II	EML4	Body	opensea	Body-opensea		0.0489718	0.0577702
cg04864807	0.744696	-13.966	3.24917e-17	7.50381e-14	28.9468	0.798211	0.236309	-0.561902	2	121412139	R	I		IGR	island	IGR-island	chr2:121411983-121412315	0.0783289	0.0419792
cg19100873	0.174294	13.9656	3.25226e-17	7.50381e-14	28.9459	0.118973	0.699845	0.580872	18	8604021	F	II		IGR	opensea	IGR-opensea		0.0746985	0.105754
cg25725023	0.841421	-13.963	3.27301e-17	7.52999e-14	28.9398	0.873066	0.540792	-0.332274	1	24797333	R	II	NIPAL3	3'UTR	opensea	3'UTR-opensea		0.0411511	0.0689423
cg25330665	0.129611	13.9594	3.30191e-17	7.57469e-14	28.9313	0.090452	0.501619	0.411167	7	69922036	F	II	AUTS2	Body	opensea	Body-opensea		0.0566583	0.039596
cg01998671	0.892137	-13.9531	3.354e-17	7.67223e-14	28.9163	0.908522	0.736482	-0.172041	5	127207218	F	II		IGR	opensea	IGR-opensea		0.0201942	0.0391616
cg20642178	0.81159	-13.9466	3.4074e-17	7.75257e-14	28.9011	0.846763	0.477449	-0.369314	1	179895327	R	II		IGR	opensea	IGR-opensea		0.0475507	0.0662371
cg09767011	0.184498	13.9465	3.40849e-17	7.75257e-14	28.9008	0.130374	0.698683	0.568309	6	22036696	R	II	CASC15	Body	opensea	Body-opensea		0.0784413	0.0561345
cg26324453	0.200279	13.9389	3.47199e-17	7.87461e-14	28.883	0.14619	0.714133	0.567943	20	31579246	F	II	SUN5	Body	opensea	Body-opensea		0.077996	0.0616438
cg23816606	0.884723	-13.933	3.52312e-17	7.96801e-14	28.869	0.912184	0.623846	-0.288338	15	50408016	R	II	ATP8B4	5'UTR	opensea	5'UTR-opensea		0.0347484	0.065024
cg07811198	0.72213	-13.923	3.60991e-17	8.1413e-14	28.8456	0.778863	0.183161	-0.595703	7	153585368	F	II	DPP6	Body	island	Body-island	chr7:153583317-153585666	0.0832356	0.0460824
cg15142192	0.811987	-13.9173	3.66117e-17	8.23371e-14	28.832	0.850922	0.44211	-0.408812	1	36521401	F	II	EIF2C3	3'UTR	opensea	3'UTR-opensea		0.0552784	0.0534774
cg16237475	0.135437	13.9109	3.71934e-17	8.33702e-14	28.8169	0.100492	0.467419	0.366927	1	231351310	R	II	TRIM67	3'UTR	opensea	3'UTR-opensea		0.0495025	0.0488255
cg18938128	0.826513	-13.9099	3.72793e-17	8.33702e-14	28.8147	0.859932	0.50904	-0.350892	16	3331537	F	II		IGR	shore	IGR-shore	chr16:3332472-3333847	0.0474037	0.0458621
cg25698564	0.101636	13.8999	3.82024e-17	8.51966e-14	28.7911	0.0840903	0.268324	0.184234	16	66637701	R	II	CMTM3	TSS1500	shore	TSS1500-shore	chr16:66638254-66639561	0.0245748	0.0234844
cg14592365	0.12408	13.8958	3.85952e-17	8.56433e-14	28.7813	0.088796	0.459275	0.370479	11	111288100	R	II		IGR	opensea	IGR-opensea		0.0464843	0.0754835
cg15248119	0.151343	13.8955	3.86167e-17	8.56433e-14	28.7808	0.1091	0.552658	0.443558	4	146220964	R	II		IGR	opensea	IGR-opensea		0.0604271	0.0549124
cg06147190	0.850526	-13.8892	3.92202e-17	8.65848e-14	28.7658	0.881372	0.55749	-0.323881	9	127143971	F	II	PSMB7	Body	opensea	Body-opensea		0.0414569	0.0606172
cg02243479	0.224151	13.8888	3.92575e-17	8.65848e-14	28.7649	0.155444	0.876865	0.721421	17	78859959	R	II	RPTOR	Body	shelf	Body-shelf	chr17:78863569-78863813	0.102593	0.0163323
cg03636488	0.100887	13.886	3.95289e-17	8.69439e-14	28.7583	0.0828013	0.272704	0.189903	12	132551127	R	II	EP400	Body	opensea	Body-opensea		0.0246635	0.0305443
cg07688618	0.0967903	13.8844	3.96854e-17	8.70491e-14	28.7545	0.0760512	0.293812	0.217761	16	68318252	F	II	SLC7A6	Body	opensea	Body-opensea		0.0268275	0.0455048
cg21689782	0.199876	13.881	4.00213e-17	8.7546e-14	28.7464	0.143368	0.736698	0.59333	2	158301252	R	II	CYTIP	TSS1500	opensea	TSS1500-opensea		0.0813964	0.0697731
cg03748015	0.182395	13.879	4.02194e-17	8.77394e-14	28.7416	0.133187	0.64987	0.516682	13	30963873	R	II		IGR	opensea	IGR-opensea		0.069585	0.0733138
cg20378147	0.947059	-13.877	4.0419e-17	8.79354e-14	28.7369	0.953583	0.885076	-0.0685077	1	32050627	R	I	TINAGL1	ExonBnd	shore	ExonBnd-shore	chr1:32052471-32052771	0.00814641	0.00465049
cg06001524	0.809367	-13.8733	4.07813e-17	8.84832e-14	28.7283	0.854251	0.382973	-0.471277	17	9264709	F	II	STX8	Body	opensea	Body-opensea		0.0629024	0.0717299
cg04938591	0.0819599	13.8647	4.16608e-17	9.0147e-14	28.7078	0.0675877	0.218495	0.150907	2	69921397	F	II		IGR	opensea	IGR-opensea		0.0204828	0.013111
cg09766265	0.101418	13.8571	4.24433e-17	9.15928e-14	28.6899	0.0810327	0.295077	0.214044	2	173150626	R	II		IGR	opensea	IGR-opensea		0.0293817	0.0207752
cg02584975	0.204771	13.8507	4.31113e-17	9.27843e-14	28.6748	0.150883	0.716711	0.565828	9	98029052	F	II	FANCC	5'UTR	opensea	5'UTR-opensea		0.0788105	0.0539558
cg18951352	0.0949566	13.8356	4.47522e-17	9.60575e-14	28.6389	0.0776265	0.259592	0.181966	6	149806077	F	II	ZC3H12D	5'UTR	opensea	5'UTR-opensea		0.0183482	0.0546807
cg14520947	0.835694	-13.8231	4.61512e-17	9.87956e-14	28.6093	0.869433	0.515176	-0.354257	1	225942842	R	II		IGR	opensea	IGR-opensea		0.0464545	0.0609195
cg26160564	0.193295	13.8202	4.64792e-17	9.92323e-14	28.6025	0.133904	0.757501	0.623596	1	3826643	R	II	LOC100133612	Body	shelf	Body-shelf	chr1:3824219-3824456	0.0859639	0.0734227
cg02485174	0.789908	-13.8169	4.68562e-17	9.97712e-14	28.5947	0.822737	0.478033	-0.344704	10	26792038	F	II	APBB1IP	Body	opensea	Body-opensea		0.0466081	0.0478978
cg01776207	0.856023	-13.8153	4.70351e-17	9.98864e-14	28.591	0.884106	0.589239	-0.294866	5	7879420	F	II	MTRR	Body	opensea	Body-opensea		0.0384472	0.0516924
cg20083463	0.714612	-13.8141	4.71779e-17	9.99246e-14	28.5881	0.748704	0.390744	-0.357959	21	39601779	R	I	KCNJ15	TSS200	opensea	TSS200-opensea		0.0473356	0.058929
cg25636439	0.156314	13.8059	4.81481e-17	1.0171e-13	28.5685	0.116567	0.533912	0.417345	6	143178538	F	II	HIVEP2	5'UTR	opensea	5'UTR-opensea		0.0551616	0.0698672
cg01791634	0.161386	13.7965	4.92703e-17	1.03807e-13	28.5464	0.123642	0.519954	0.396313	17	76130139	R	II	TMC8	Body	shore	Body-shore	chr17:76127521-76128406	0.0557876	0.0303017
cg00018276	0.860454	-13.7918	4.98485e-17	1.0475e-13	28.5351	0.89321	0.549267	-0.343944	9	107954218	F	II		IGR	opensea	IGR-opensea		0.0466391	0.0474209
cg03219996	0.775436	-13.7893	5.01599e-17	1.05128e-13	28.5291	0.814772	0.401746	-0.413026	12	19411165	F	II	PLEKHA5	Body	opensea	Body-opensea		0.0567887	0.0503013
cg25721991	0.179985	13.7878	5.03425e-17	1.05235e-13	28.5256	0.130601	0.649133	0.518532	13	114100469	F	II	ADPRHL1	5'UTR	opensea	5'UTR-opensea		0.0677358	0.0940635
cg21724658	0.856647	-13.7849	5.06987e-17	1.05704e-13	28.5189	0.874388	0.688111	-0.186277	5	39221059	F	II	FYB	TSS1500	opensea	TSS1500-opensea		0.0253512	0.021009
cg22637658	0.113336	13.7771	5.16908e-17	1.07493e-13	28.5002	0.0785126	0.444155	0.365643	21	37368048	R	II	LOC101928269	Body	opensea	Body-opensea		0.0490489	0.055944
cg07853082	0.848662	-13.7748	5.19869e-17	1.07794e-13	28.4947	0.881396	0.53769	-0.343706	1	152010737	R	II	S100A11	TSS1500	shore	TSS1500-shore	chr1:152008838-152009112	0.0463979	0.0498714
cg02775989	0.0613806	13.7738	5.21048e-17	1.07794e-13	28.4925	0.0497822	0.171565	0.121782	17	47465656	F	II		IGR	opensea	IGR-opensea		0.0156529	0.0181328
cg05104896	0.204852	13.7718	5.23654e-17	1.08053e-13	28.4877	0.148633	0.73894	0.590308	19	41809014	R	II	HNRNPUL1	Body	opensea	Body-opensea		0.0839207	0.0358429
cg07326620	0.90647	-13.77	5.2598e-17	1.08254e-13	28.4835	0.923167	0.747844	-0.175323	10	103226462	F	II	BTRC	Body	opensea	Body-opensea		0.0213192	0.0382831
cg21221767	0.109733	13.7659	5.3135e-17	1.09079e-13	28.4737	0.077829	0.41282	0.334991	14	65673646	F	II		IGR	opensea	IGR-opensea		0.0392907	0.0844969
cg17358311	0.215721	13.7524	5.4935e-17	1.12486e-13	28.4416	0.16334	0.713338	0.549999	19	2698890	F	II	GNG7	5'UTR	shelf	5'UTR-shelf	chr19:2702532-2702987	0.0752392	0.0745014
cg10867951	0.112498	13.7463	5.57748e-17	1.13914e-13	28.427	0.0834244	0.388703	0.305278	4	6900693	R	II		IGR	opensea	IGR-opensea		0.0428712	0.0256396
cg03608971	0.881276	-13.7438	5.61196e-17	1.14327e-13	28.4211	0.909613	0.612079	-0.297534	3	66873643	F	II		IGR	opensea	IGR-opensea		0.0391071	0.0517175
cg15156941	0.120853	13.7393	5.67473e-17	1.15312e-13	28.4104	0.0905007	0.409203	0.318703	15	76578733	R	II	ETFA	Body	opensea	Body-opensea		0.0420794	0.0544817
cg05927789	0.168976	13.7346	5.74069e-17	1.16357e-13	28.3992	0.130145	0.537869	0.407724	2	47171414	R	II	TTC7A	Body	shelf	Body-shelf	chr2:47167858-47168978	0.0556292	0.0563525
cg24732404	0.78398	-13.7244	5.8875e-17	1.18666e-13	28.3749	0.815677	0.482856	-0.332821	20	8225365	R	II	PLCB1	Body	opensea	Body-opensea		0.0443891	0.0541636
cg19468440	0.823576	-13.7225	5.91503e-17	1.18666e-13	28.3704	0.859166	0.485463	-0.373703	20	33222571	R	II	PIGU	Body	opensea	Body-opensea		0.0507063	0.0542868
cg21977847	0.844645	-13.7225	5.91517e-17	1.18666e-13	28.3704	0.870054	0.603261	-0.266793	12	42484384	F	II	GXYLT1	Body	opensea	Body-opensea		0.037859	0.0144711
cg23192604	0.855918	-13.7214	5.93088e-17	1.18666e-13	28.3679	0.87394	0.684708	-0.189232	12	46151535	F	II	ARID2	Body	opensea	Body-opensea		0.0241989	0.0355873
cg24055594	0.157705	13.7209	5.93836e-17	1.18666e-13	28.3667	0.12239	0.493201	0.370811	4	2815386	R	II	SH3BP2	5'UTR	opensea	5'UTR-opensea		0.0444538	0.0904423
cg22036538	0.0982871	13.7196	5.95757e-17	1.18666e-13	28.3635	0.0786391	0.284943	0.206304	12	6554051	R	II	CD27	1stExon	opensea	1stExon-opensea		0.028101	0.0258083
cg02786370	0.112522	13.7196	5.95833e-17	1.18666e-13	28.3634	0.0781899	0.438672	0.360482	4	2747928	R	II	TNIP2	Body	opensea	Body-opensea		0.0500181	0.041186
cg02295831	0.226456	13.7149	6.02747e-17	1.19745e-13	28.3523	0.173303	0.731404	0.5581	3	16416167	F	II	RFTN1	Body	opensea	Body-opensea		0.0797113	0.0327395
cg26197008	0.858732	-13.7089	6.1172e-17	1.21226e-13	28.3381	0.896966	0.495507	-0.40146	3	12392024	R	II	PPARG	TSS1500	opensea	TSS1500-opensea		0.0541236	0.062158
cg17722508	0.135449	13.705	6.17767e-17	1.22123e-13	28.3286	0.10011	0.471161	0.371051	1	31228006	F	II	LAPTM5	Body	opensea	Body-opensea		0.0491004	0.0644103
cg07139547	0.160598	13.703	6.20792e-17	1.22418e-13	28.3239	0.123661	0.511495	0.387834	6	38540063	F	II	BTBD9	Body	opensea	Body-opensea		0.0528412	0.0553236
cg06551785	0.0964364	13.6971	6.29947e-17	1.23918e-13	28.3098	0.0705872	0.342004	0.271417	1	23946588	F	II		IGR	shore	IGR-shore	chr1:23945941-23946295	0.0375992	0.0306948
cg09017434	0.645691	-13.6923	6.37401e-17	1.25077e-13	28.2985	0.702413	0.106834	-0.595579	5	16179660	F	I	MARCH11	1stExon	island	1stExon-island	chr5:16179064-16180420	0.0849445	0.041005
cg08473752	0.853245	-13.6881	6.44089e-17	1.26081e-13	28.2884	0.888927	0.514259	-0.374668	17	26517057	F	II	NLK	Body	opensea	Body-opensea		0.0517034	0.0475361
cg13584406	0.801088	-13.6849	6.49205e-17	1.26772e-13	28.2808	0.828263	0.542926	-0.285336	12	76412183	F	II		IGR	opensea	IGR-opensea		0.0392359	0.0362644
cg11629213	0.875949	-13.6789	6.59017e-17	1.28375e-13	28.2664	0.904142	0.608114	-0.296027	3	52320844	F	II	GLYCTK	TSS1500	shore	TSS1500-shore	chr3:52321783-52322054	0.0388956	0.053099
cg06589222	0.160013	13.6749	6.65627e-17	1.29348e-13	28.2568	0.125156	0.491149	0.365992	1	41446660	R	II	CTPS1	5'UTR	shore	5'UTR-shore	chr1:41444870-41446116	0.052528	0.0147366
cg00225902	0.227557	13.6739	6.67294e-17	1.29358e-13	28.2544	0.180564	0.673989	0.493425	3	66444122	F	I	LRIG1	Body	opensea	Body-opensea		0.0699542	0.0420169
cg19547773	0.847244	-13.6659	6.80574e-17	1.31455e-13	28.2354	0.877545	0.55938	-0.318165	6	136997361	R	II	MAP3K5	Body	opensea	Body-opensea		0.0427291	0.0509151
cg14028598	0.901047	-13.6654	6.81395e-17	1.31455e-13	28.2342	0.925987	0.664118	-0.261869	1	171714300	F	II		IGR	shelf	IGR-shelf	chr1:171710845-171711607	0.0347901	0.0438877
cg00043095	0.693861	-13.6611	6.88691e-17	1.32424e-13	28.224	0.754131	0.121294	-0.632838	2	223289277	R	I	SGPP2	TSS200	island	TSS200-island	chr2:223288922-223290013	0.0914499	0.0154492
cg21958120	0.814625	-13.6605	6.89724e-17	1.32424e-13	28.2225	0.844946	0.526571	-0.318375	6	136901054	F	II	MAP3K5	Body	opensea	Body-opensea		0.0419591	0.0570475
cg23599224	0.819119	-13.6593	6.91911e-17	1.32526e-13	28.2195	0.847385	0.550592	-0.296793	4	68334446	R	II		IGR	opensea	IGR-opensea		0.0384325	0.0574505
cg09010699	0.806753	-13.6555	6.98353e-17	1.3326e-13	28.2105	0.832546	0.561724	-0.270821	3	195171693	F	II		IGR	opensea	IGR-opensea		0.0356318	0.0483281
cg05177308	0.831354	-13.6551	6.99075e-17	1.3326e-13	28.2095	0.861984	0.540365	-0.321619	12	106674076	R	II		IGR	opensea	IGR-opensea		0.0418398	0.0614837
cg20586431	0.68423	-13.6472	7.12954e-17	1.35583e-13	28.1906	0.745391	0.103197	-0.642194	7	116963479	F	I	WNT2	TSS200	island	TSS200-island	chr7:116962841-116964803	0.0926536	0.0261381
cg05865280	0.0813677	13.646	7.15028e-17	1.35655e-13	28.1878	0.0627541	0.258197	0.195443	17	75406074	R	II	SEPT9	Body	opensea	Body-opensea		0.0272735	0.0178763
cg24105096	0.103124	13.6378	7.29867e-17	1.38078e-13	28.168	0.0769918	0.351381	0.274389	2	232486549	R	II		IGR	opensea	IGR-opensea		0.0337831	0.0631072
cg07214466	0.0953294	13.637	7.31249e-17	1.38078e-13	28.1662	0.0729534	0.307901	0.234948	12	104892360	F	II	CHST11	Body	opensea	Body-opensea		0.0291315	0.0523464
cg11389756	0.814044	-13.6356	7.33778e-17	1.3823e-13	28.1629	0.844184	0.527718	-0.316466	6	28875354	R	II	TRIM27	Body	opensea	Body-opensea		0.0414419	0.0591217
cg22485298	0.173133	13.6342	7.36304e-17	1.3838e-13	28.1596	0.130006	0.582845	0.452839	6	30853333	R	II	DDR1	5'UTR	shore	5'UTR-shore	chr6:30852102-30852676	0.0627055	0.0590474
cg04919592	0.856408	-13.6325	7.39545e-17	1.38664e-13	28.1553	0.880748	0.62517	-0.255578	7	2607232	F	II	IQCE	Body	opensea	Body-opensea		0.0354312	0.0302023
cg08000216	0.885569	-13.6254	7.52551e-17	1.40773e-13	28.1385	0.898974	0.758225	-0.140749	2	145452302	R	II	TEX41	Body	opensea	Body-opensea		0.0173218	0.0294783
cg02800810	0.611647	-13.6177	7.67083e-17	1.42836e-13	28.1201	0.661118	0.14167	-0.519448	21	28340139	R	I	ADAMTS5	TSS1500	island	TSS1500-island	chr21:28337856-28340237	0.0743103	0.0386157
cg12274272	0.810238	-13.6177	7.67151e-17	1.42836e-13	28.12	0.854314	0.39151	-0.462804	1	249123361	F	II		IGR	shelf	IGR-shelf	chr1:249120450-249120731	0.0634914	0.0669109
cg04781339	0.139607	13.6157	7.71015e-17	1.43222e-13	28.1152	0.0994719	0.520887	0.421415	21	44781686	R	II		IGR	shore	IGR-shore	chr21:44782248-44782601	0.0580384	0.058576
cg15090899	0.885314	-13.6129	7.7635e-17	1.4388e-13	28.1085	0.895337	0.79009	-0.105247	6	167178260	F	I	RPS6KA2	Body	opensea	Body-opensea		0.0133778	0.016456
cg13870058	0.0721369	13.6072	7.87449e-17	1.456e-13	28.0949	0.0594287	0.192865	0.133437	7	150452929	F	II		IGR	opensea	IGR-opensea		0.017282	0.0221198
cg07716386	0.86678	-13.6051	7.9166e-17	1.46041e-13	28.0897	0.891989	0.627287	-0.264703	20	37196106	R	II	RALGAPB	Body	opensea	Body-opensea		0.0333991	0.0570018
cg16729415	0.662892	-13.6038	7.94108e-17	1.46156e-13	28.0868	0.726225	0.0612247	-0.665001	15	35047203	F	I	GJD2	TSS1500	island	TSS1500-island	chr15:35046443-35047480	0.096614	0.00950864
cg06823437	0.816399	-13.5968	8.08146e-17	1.48248e-13	28.0699	0.837852	0.612593	-0.225259	18	60471110	R	II	PHLPP1	Body	opensea	Body-opensea		0.0310457	0.0285092
cg02832512	0.808007	-13.5963	8.0918e-17	1.48248e-13	28.0686	0.839377	0.509994	-0.329383	6	22113516	R	II	FLJ22536	Body	opensea	Body-opensea		0.0471264	0.0225818
cg25032595	0.673117	-13.5924	8.17117e-17	1.49361e-13	28.0592	0.737306	0.0633259	-0.67398	13	96204978	R	I	CLDN10	5'UTR	island	5'UTR-island	chr13:96204691-96205496	0.0979651	0.0129473
cg07972954	0.106279	13.5888	8.24283e-17	1.50141e-13	28.0508	0.0890622	0.269839	0.180777	6	30690392	F	II	TUBB	Body	shore	Body-shore	chr6:30688624-30689530	0.0248978	0.0211718
cg02243157	0.839409	-13.5884	8.25139e-17	1.50141e-13	28.0498	0.861803	0.626664	-0.235138	2	64047802	R	II		IGR	opensea	IGR-opensea		0.0266465	0.0644525
cg19755815	0.203281	13.586	8.30167e-17	1.50714e-13	28.044	0.145479	0.752398	0.606919	17	80873572	R	II	TBCD	Body	shelf	Body-shelf	chr17:80871287-80871504	0.0852123	0.0714743
cg07838278	0.759738	-13.5828	8.36884e-17	1.51589e-13	28.0362	0.792315	0.45026	-0.342055	5	122765825	F	II		IGR	opensea	IGR-opensea		0.0452491	0.0626026
cg16759488	0.862299	-13.5806	8.41413e-17	1.52066e-13	28.031	0.884398	0.652366	-0.232031	3	31709941	F	II	OSBPL10	Body	opensea	Body-opensea		0.0325653	0.0233335
cg06524923	0.768568	-13.5778	8.4718e-17	1.52763e-13	28.0244	0.801261	0.457978	-0.343283	2	28291160	R	II	BRE	Body	opensea	Body-opensea		0.0458724	0.0597217
cg02806156	0.817924	-13.572	8.59686e-17	1.5467e-13	28.0103	0.853491	0.480038	-0.373453	12	89728752	R	II		IGR	opensea	IGR-opensea		0.0525079	0.0419413
cg00278359	0.106761	13.5701	8.63637e-17	1.54961e-13	28.0059	0.083139	0.331174	0.248035	6	30652829	R	II	KIAA1949	Body	shore	Body-shore	chr6:30654392-30654934	0.0356194	0.0117135
cg16545994	0.890817	-13.5694	8.65173e-17	1.54961e-13	28.0042	0.915529	0.656054	-0.259476	6	25022493	R	II	FAM65B	Body	opensea	Body-opensea		0.0329858	0.0550425
cg06274766	0.0735471	13.5609	8.83677e-17	1.57922e-13	27.9838	0.0593728	0.208203	0.14883	6	30468788	R	II		IGR	opensea	IGR-opensea		0.0200323	0.0204712
cg05089897	0.882859	-13.5594	8.86994e-17	1.58161e-13	27.9802	0.904934	0.673145	-0.231789	21	38886664	F	II	DYRK1A	3'UTR	opensea	3'UTR-opensea		0.0315261	0.0344727
cg10710542	0.134917	13.5532	9.00924e-17	1.60288e-13	27.9652	0.100352	0.46328	0.362928	11	2406444	F	II	CD81	5'UTR	shore	5'UTR-shore	chr11:2406711-2406927	0.0504118	0.0481139
cg11870956	0.249815	13.5511	9.05494e-17	1.60744e-13	27.9603	0.187359	0.843148	0.65579	6	30657000	F	II	NRM	Body	shore	Body-shore	chr6:30655116-30655401	0.0954766	0.0197862
cg04415958	0.805412	-13.549	9.10295e-17	1.61239e-13	27.9552	0.831311	0.559369	-0.271942	16	56412905	F	II	AMFR	Body	opensea	Body-opensea		0.0368555	0.042984
cg02971792	0.117524	13.5389	9.33664e-17	1.65013e-13	27.9308	0.0891507	0.38707	0.297919	5	172001951	F	II		IGR	opensea	IGR-opensea		0.0425402	0.0243113
cg19518465	0.140849	13.5349	9.43031e-17	1.66301e-13	27.9211	0.106018	0.471747	0.36573	9	136574704	R	II	SARDH	Body	opensea	Body-opensea		0.0513675	0.0433397
cg08708961	0.0708556	13.5176	9.84576e-17	1.73246e-13	27.8796	0.057153	0.201031	0.143878	1	227070630	R	II	PSEN2	Body	opensea	Body-opensea		0.0180557	0.0294543
cg25010677	0.825797	-13.5148	9.91566e-17	1.73817e-13	27.8728	0.846258	0.631414	-0.214844	17	21044489	F	II	DHRS7B	Body	opensea	Body-opensea		0.0269915	0.0473031
cg17010895	0.856845	-13.5145	9.92164e-17	1.73817e-13	27.8722	0.882532	0.612812	-0.269721	2	65731517	F	II		IGR	opensea	IGR-opensea		0.0379802	0.0296523
cg05952163	0.151283	13.5106	1.00189e-16	1.75078e-13	27.8628	0.112753	0.517319	0.404566	11	9723864	R	II	SWAP70	Body	opensea	Body-opensea		0.0542909	0.0717436
cg06287704	0.0826189	13.5099	1.00373e-16	1.75078e-13	27.861	0.067619	0.225119	0.1575	6	14877409	F	II		IGR	opensea	IGR-opensea		0.0188823	0.0376861
cg08750057	0.160369	13.5047	1.01689e-16	1.76987e-13	27.8485	0.117467	0.567932	0.450465	12	123722132	R	II	C12orf65	5'UTR	shelf	5'UTR-shelf	chr12:123717367-123718388	0.0622296	0.0663736
cg01248273	0.793884	-13.5032	1.02066e-16	1.77258e-13	27.8449	0.820074	0.545084	-0.27499	2	160589097	R	II	MARCH7	TSS1500	opensea	TSS1500-opensea		0.0381634	0.0368527
cg27567319	0.159179	13.5014	1.02534e-16	1.77686e-13	27.8405	0.111414	0.612942	0.501528	4	153001160	R	II		IGR	opensea	IGR-opensea		0.0699208	0.0685917
cg22010052	0.552525	-13.5003	1.02813e-16	1.77784e-13	27.8379	0.603643	0.0669019	-0.536742	5	115298704	F	I	LVRN	1stExon	island	1stExon-island	chr5:115298350-115299137	0.0781574	0.0244832
cg01212326	0.103728	13.4974	1.0356e-16	1.78689e-13	27.8309	0.0812255	0.317502	0.236276	11	111250286	F	II	POU2AF1	TSS200	opensea	TSS200-opensea		0.0320026	0.0378229
cg03761599	0.21019	13.4918	1.05035e-16	1.80845e-13	27.8172	0.160075	0.686279	0.526204	2	60333302	F	II		IGR	opensea	IGR-opensea		0.0719716	0.0848761
cg05776323	0.0873281	13.4877	1.06104e-16	1.82294e-13	27.8075	0.0690444	0.261023	0.191978	1	161165053	R	II	ADAMTS4	Body	opensea	Body-opensea		0.0274106	0.0124063
cg12362977	0.107931	13.4753	1.09455e-16	1.87649e-13	27.7775	0.0832832	0.342085	0.258802	1	23928846	F	II		IGR	opensea	IGR-opensea		0.0344208	0.047224
cg26408426	0.67304	-13.4738	1.09852e-16	1.87926e-13	27.774	0.709552	0.326178	-0.383373	8	85095362	R	I	RALYL	TSS1500	shore	TSS1500-shore	chr8:85096759-85097247	0.0554382	0.026593
cg12196294	0.839845	-13.4724	1.10249e-16	1.88203e-13	27.7705	0.870178	0.551678	-0.3185	3	129575053	F	II	TMCC1	5'UTR	opensea	5'UTR-opensea		0.0446645	0.0401692
cg18560936	0.284858	13.4668	1.11792e-16	1.90257e-13	27.7571	0.245317	0.660492	0.415175	7	1632620	F	I		IGR	opensea	IGR-opensea		0.0598833	0.0329446
cg10914422	0.850311	-13.4656	1.12153e-16	1.90257e-13	27.754	0.881731	0.551822	-0.329909	8	22942730	R	II	LOC254896	Body	opensea	Body-opensea		0.0469533	0.0340957
cg02088785	0.213516	13.4655	1.12177e-16	1.90257e-13	27.7538	0.155398	0.765629	0.610231	13	99223336	R	II	STK24	Body	opensea	Body-opensea		0.0888968	0.0343402
cg19434000	0.11686	13.4647	1.12402e-16	1.90257e-13	27.7519	0.0913544	0.359163	0.267809	1	11415810	R	II		IGR	opensea	IGR-opensea		0.0364552	0.0430887
cg02853355	0.81946	-13.4615	1.13307e-16	1.91384e-13	27.7441	0.853458	0.496478	-0.356981	16	85132373	F	II	FAM92B	3'UTR	opensea	3'UTR-opensea		0.0513993	0.0290664
cg18587674	0.833989	-13.4592	1.13952e-16	1.92068e-13	27.7387	0.866605	0.524132	-0.342473	3	23919329	F	II	UBE2E1	Body	opensea	Body-opensea		0.0496257	0.021656
cg00839009	0.204988	13.4562	1.14801e-16	1.93093e-13	27.7315	0.15162	0.71198	0.56036	13	111838308	R	II	ARHGEF7	TSS1500	opensea	TSS1500-opensea		0.0799903	0.0596934
cg01272182	0.83572	-13.4535	1.15588e-16	1.93478e-13	27.7249	0.873497	0.476843	-0.396654	3	48408202	R	II		IGR	opensea	IGR-opensea		0.0547449	0.0604668
cg00439981	0.878771	-13.4535	1.15594e-16	1.93478e-13	27.7249	0.910781	0.574671	-0.33611	6	170684299	R	II	FAM120B	Body	shore	Body-shore	chr6:170686006-170687003	0.0455812	0.0570867
cg07356342	0.85765	-13.4529	1.15755e-16	1.93478e-13	27.7235	0.886045	0.587892	-0.298153	1	161183820	F	II	NDUFS2	3'UTR	opensea	3'UTR-opensea		0.0397603	0.0549952
cg00688962	0.565014	-13.4514	1.16198e-16	1.93813e-13	27.7199	0.613139	0.107829	-0.50531	4	21950567	F	I	KCNIP4	TSS200	island	TSS200-island	chr4:21950538-21950865	0.0733273	0.0351492
cg17568671	0.854211	-13.4485	1.17061e-16	1.94846e-13	27.7127	0.87252	0.680274	-0.192246	13	25079332	F	II	PARP4	5'UTR	opensea	5'UTR-opensea		0.0238138	0.0443785
cg10408731	0.792183	-13.4465	1.17638e-16	1.95274e-13	27.708	0.821389	0.514724	-0.306666	7	65214843	F	II	CCT6P1	TSS1500	shore	TSS1500-shore	chr7:65215732-65216495	0.0416734	0.0512124
cg16991569	0.848874	-13.4459	1.17806e-16	1.95274e-13	27.7066	0.86867	0.660812	-0.207858	1	63142359	R	II	DOCK7	Body	opensea	Body-opensea		0.0252012	0.0511227
cg14417099	0.825406	-13.4399	1.1961e-16	1.97855e-13	27.692	0.869291	0.408499	-0.460792	6	150073879	F	II	PCMT1	Body	shelf	Body-shelf	chr6:150070513-150071285	0.060398	0.0942388
cg10342963	0.840221	-13.431	1.22311e-16	2.01906e-13	27.6704	0.86026	0.649849	-0.210411	15	99443213	R	I	IGF1R	Body	opensea	Body-opensea		0.0275284	0.0410859
cg18100209	0.820076	-13.43	1.22595e-16	2.01958e-13	27.6682	0.848331	0.551652	-0.296679	11	8775859	R	II	ST5	5'UTR	opensea	5'UTR-opensea		0.0417386	0.0370692
cg01447475	0.115567	13.424	1.24456e-16	2.04604e-13	27.6536	0.0829306	0.425616	0.342685	2	30510887	R	II		IGR	opensea	IGR-opensea		0.0390749	0.0975516
cg01410116	0.107208	13.4232	1.24721e-16	2.04619e-13	27.6516	0.0783778	0.38109	0.302712	6	2859460	R	II	SERPINB9P1	Body	opensea	Body-opensea		0.042365	0.0404934
cg17061215	0.110794	13.4153	1.27225e-16	2.08299e-13	27.6324	0.0824957	0.379628	0.297132	5	150521251	R	II	ANXA6	TSS200	opensea	TSS200-opensea		0.0398666	0.0540468
cg25128949	0.0885429	13.4123	1.28176e-16	2.09429e-13	27.6252	0.0701707	0.263079	0.192908	2	10470142	R	II	HPCAL1	TSS200	opensea	TSS200-opensea		0.0256716	0.0344968
cg18468919	0.138112	13.4061	1.30194e-16	2.12293e-13	27.6102	0.110095	0.404275	0.29418	8	120084349	F	II	COLEC10	Body	opensea	Body-opensea		0.0379799	0.0630836
cg11428475	0.142399	13.4005	1.32028e-16	2.14846e-13	27.5967	0.106468	0.483742	0.377274	17	38104907	F	II		IGR	opensea	IGR-opensea		0.052029	0.0596337
cg17885063	0.141424	13.3945	1.34028e-16	2.17658e-13	27.5822	0.101532	0.5204	0.418868	17	56460127	F	II	RNF43	5'UTR	opensea	5'UTR-opensea		0.0567515	0.0746886
cg23960920	0.837904	-13.3901	1.35534e-16	2.19659e-13	27.5714	0.864458	0.585638	-0.27882	6	138055931	F	II	LOC100507406	Body	opensea	Body-opensea		0.0384642	0.0429189
cg24511004	0.885094	-13.3889	1.35937e-16	2.19866e-13	27.5685	0.903491	0.710317	-0.193174	1	234518238	R	II	COA6	Body	opensea	Body-opensea		0.0234707	0.0476007
cg15010903	0.780147	-13.3876	1.36403e-16	2.20032e-13	27.5652	0.810885	0.488134	-0.322751	17	76850256	R	II	TIMP2	3'UTR	shore	3'UTR-shore	chr17:76851759-76851973	0.0452736	0.0438685
cg20830118	0.214448	13.387	1.36589e-16	2.20032e-13	27.5639	0.167587	0.659624	0.492037	6	47220487	F	II	TNFRSF21	Body	opensea	Body-opensea		0.0705713	0.0525201
cg00010853	0.141946	13.3851	1.37253e-16	2.20657e-13	27.5592	0.113227	0.414778	0.301551	6	30653167	F	II	KIAA1949	Body	shore	Body-shore	chr6:30654392-30654934	0.042818	0.0351484
cg02309841	0.811947	-13.3811	1.38619e-16	2.22407e-13	27.5497	0.843096	0.516031	-0.327065	3	11758425	R	II	VGLL4	5'UTR	shelf	5'UTR-shelf	chr3:11760638-11762078	0.0427686	0.0679973
cg04863053	0.212378	13.3794	1.39247e-16	2.22967e-13	27.5453	0.155781	0.750053	0.594271	6	14229138	R	II		IGR	opensea	IGR-opensea		0.0834176	0.0844762
cg25844590	0.816801	-13.3673	1.43549e-16	2.29397e-13	27.516	0.837483	0.620316	-0.217168	11	7621556	R	II	PPFIBP2	Body	opensea	Body-opensea		0.027932	0.046531
cg19548727	0.183705	13.3523	1.49054e-16	2.37721e-13	27.4797	0.137932	0.618547	0.480615	12	11699056	F	II		IGR	opensea	IGR-opensea		0.0661701	0.0801017
cg09278089	0.222508	13.3434	1.52424e-16	2.42611e-13	27.4581	0.165669	0.762483	0.596815	15	26092373	F	II	ATP10A	Body	opensea	Body-opensea		0.0865085	0.0563619
cg24570371	0.152044	13.339	1.54152e-16	2.44598e-13	27.4472	0.11397	0.513752	0.399782	4	36258130	R	II	LOC439933	TSS200	opensea	TSS200-opensea		0.0540945	0.0735464
cg05378938	0.677578	-13.3386	1.54283e-16	2.44598e-13	27.4464	0.738316	0.100567	-0.637749	1	179560983	F	I	TDRD5	TSS200	island	TSS200-island	chr1:179560751-179561596	0.0937485	0.0376032
cg17494034	0.172719	13.3314	1.57124e-16	2.48397e-13	27.4288	0.128946	0.588555	0.459609	1	12513497	F	II	VPS13D	Body	opensea	Body-opensea		0.0669044	0.038724
cg10542197	0.887519	-13.3309	1.573e-16	2.48397e-13	27.4277	0.913105	0.644452	-0.268654	6	151246895	R	II	MTHFD1L	Body	opensea	Body-opensea		0.0357935	0.0519898
cg25863967	0.79795	-13.3294	1.57908e-16	2.48867e-13	27.424	0.829035	0.502649	-0.326386	7	130049683	F	II	TSGA14	Body	opensea	Body-opensea		0.0470696	0.0321391
cg14864966	0.849185	-13.3285	1.58258e-16	2.48929e-13	27.4219	0.875511	0.599086	-0.276425	5	110432432	F	II	WDR36	Body	opensea	Body-opensea		0.0380021	0.0452588
cg11492019	0.823352	-13.3261	1.59215e-16	2.49942e-13	27.416	0.853573	0.536251	-0.317322	15	91305449	R	II	BLM	Body	opensea	Body-opensea		0.0437436	0.051859
cg20051772	0.0716217	13.3244	1.59898e-16	2.50524e-13	27.4119	0.0564496	0.215756	0.159307	12	56325015	F	II	DGKA	TSS1500	shore	TSS1500-shore	chr12:56325774-56326223	0.0203091	0.0339277
cg10680210	0.183165	13.3226	1.6065e-16	2.51209e-13	27.4074	0.139437	0.598584	0.459147	11	64107158	R	II	CCDC88B	TSS1500	shelf	TSS1500-shelf	chr11:64109822-64110228	0.0655476	0.0563586
cg13785123	0.857718	-13.3188	1.62171e-16	2.53094e-13	27.3983	0.882786	0.61957	-0.263217	1	8931135	F	I	ENO1	Body	opensea	Body-opensea		0.0364957	0.0405082
cg15991124	0.163115	13.3167	1.63043e-16	2.5396e-13	27.3931	0.114176	0.628042	0.513867	19	34841438	F	II	KIAA0355	Body	opensea	Body-opensea		0.0697835	0.0946282
cg11354682	0.222785	13.3113	1.65294e-16	2.56966e-13	27.3799	0.172975	0.695981	0.523006	19	10978833	R	II	C19orf38	Body	shelf	Body-shelf	chr19:10981486-10983266	0.0736946	0.0752406
cg12755738	0.853764	-13.3048	1.68024e-16	2.60703e-13	27.3641	0.86957	0.703611	-0.165959	2	39532047	F	II	MAP4K3	Body	opensea	Body-opensea		0.021737	0.0324316
cg10698607	0.163447	13.3009	1.69664e-16	2.6274e-13	27.3547	0.117792	0.597168	0.479376	7	97829881	F	II	LMTK2	Body	opensea	Body-opensea		0.0669487	0.0745294
cg03865101	0.834509	-13.2898	1.74495e-16	2.69687e-13	27.3276	0.865575	0.539385	-0.32619	12	1883663	F	II	ADIPOR2	Body	opensea	Body-opensea		0.045325	0.0516772
cg03892117	0.834192	-13.2888	1.74971e-16	2.69687e-13	27.325	0.861715	0.572723	-0.288991	12	50810141	R	II	LARP4	Body	opensea	Body-opensea		0.0418937	0.0262604
cg18905278	0.834274	-13.2883	1.75161e-16	2.69687e-13	27.3239	0.871701	0.478718	-0.392983	6	146064616	F	II	LOC100507557	Body	opensea	Body-opensea		0.0555972	0.0544201
cg09887059	0.719407	-13.2846	1.76831e-16	2.71736e-13	27.3148	0.780393	0.140043	-0.640351	12	113916664	F	I		IGR	island	IGR-island	chr12:113916433-113916717	0.0941199	0.0463423
cg13877316	0.820784	-13.2829	1.77571e-16	2.7235e-13	27.3107	0.854601	0.499517	-0.355084	4	113107409	F	II	C4orf32	Body	opensea	Body-opensea		0.0487813	0.0613218
cg05992079	0.153354	13.2808	1.78514e-16	2.73273e-13	27.3056	0.115477	0.513187	0.39771	9	35650999	F	II	SIT1	TSS200	shelf	TSS200-shelf	chr9:35646744-35647265	0.0571944	0.0455674
cg17143549	0.834509	-13.2793	1.79198e-16	2.73796e-13	27.3019	0.875344	0.44657	-0.428774	1	43867796	R	II	SZT2	Body	opensea	Body-opensea		0.0589997	0.0742638
cg23361828	0.792177	-13.2768	1.80314e-16	2.74948e-13	27.2959	0.817153	0.554908	-0.262245	2	239463246	R	I		IGR	opensea	IGR-opensea		0.0368524	0.0371034
cg14946715	0.185481	13.2761	1.80638e-16	2.74948e-13	27.2942	0.148166	0.539973	0.391807	6	106973959	F	II	AIM1	Body	opensea	Body-opensea		0.0562991	0.045609
cg19804889	0.171644	13.2708	1.83112e-16	2.78184e-13	27.2811	0.125436	0.610623	0.485188	3	29691496	F	II	RBMS3	Body	opensea	Body-opensea		0.0713134	0.0350399
cg03036484	0.182107	13.2644	1.8609e-16	2.82172e-13	27.2655	0.12761	0.699831	0.572221	10	82300151	R	II	SH2D4B	TSS1500	shelf	TSS1500-shelf	chr10:82295501-82296192	0.0843665	0.0381712
cg22888554	0.179137	13.2583	1.88951e-16	2.85969e-13	27.2508	0.1293	0.652588	0.523288	5	158385385	F	II	EBF1	Body	opensea	Body-opensea		0.0759213	0.0549454
cg14757546	0.86472	-13.2562	1.89973e-16	2.86974e-13	27.2456	0.88582	0.664276	-0.221544	12	93344946	R	II		IGR	opensea	IGR-opensea		0.0305953	0.0354507
cg02332932	0.862237	-13.2543	1.90904e-16	2.87838e-13	27.2408	0.885443	0.64178	-0.243663	10	74607702	R	II	MCU	Body	opensea	Body-opensea		0.0337605	0.0388162
cg17400925	0.125214	13.2493	1.9334e-16	2.90962e-13	27.2286	0.0905526	0.454492	0.363939	1	228332329	R	II	GUK1	5'UTR	shelf	5'UTR-shelf	chr1:228327508-228328560	0.0527506	0.0376615
cg18034737	0.685057	-13.2406	1.97643e-16	2.9688e-13	27.2073	0.74353	0.129563	-0.613967	4	188916865	R	II	ZFP42	TSS200	island	TSS200-island	chr4:188916605-188916876	0.0915647	0.0140948
cg16068833	0.0958258	13.2367	1.99612e-16	2.99276e-13	27.1978	0.0742146	0.301133	0.226918	1	26644515	R	II	UBXN11	5'UTR	opensea	5'UTR-opensea		0.0323135	0.0278045
cg08736630	0.845316	-13.2319	2.02042e-16	3.02353e-13	27.1861	0.865272	0.655733	-0.20954	18	76958467	F	II	ATP9B	Body	opensea	Body-opensea		0.0279452	0.0408386
cg20042331	0.816577	-13.2261	2.0502e-16	3.06236e-13	27.172	0.843183	0.563825	-0.279358	2	86417205	F	II	IMMT	Body	opensea	Body-opensea		0.0404104	0.0291656
cg10936163	0.168514	13.2229	2.06684e-16	3.08147e-13	27.1642	0.118745	0.641324	0.522579	5	79535989	R	II	SERINC5	Body	opensea	Body-opensea		0.0736437	0.0800541
cg08936230	0.121963	13.2212	2.07563e-16	3.08883e-13	27.1601	0.0892945	0.432311	0.343016	7	2079167	R	II	MAD1L1	Body	opensea	Body-opensea		0.0414185	0.0923202
cg25781385	0.0801126	13.2171	2.0975e-16	3.11243e-13	27.15	0.0657771	0.2163	0.150523	6	5507831	F	II	FARS2	Body	opensea	Body-opensea		0.0207574	0.0219694
cg12058385	0.850757	-13.2168	2.09927e-16	3.11243e-13	27.1491	0.88109	0.562587	-0.318503	2	144448686	F	II	ARHGAP15	Body	opensea	Body-opensea		0.0443079	0.0522361
cg12709880	0.851068	-13.2103	2.13378e-16	3.15775e-13	27.1334	0.879617	0.579856	-0.299761	18	21163172	F	II	NPC1	Body	shelf	Body-shelf	chr18:21166158-21167066	0.0418945	0.0474584
cg08247403	0.150924	13.2082	2.14556e-16	3.16933e-13	27.1281	0.112201	0.518792	0.406591	2	30645109	R	II		IGR	opensea	IGR-opensea		0.0541757	0.0846408
cg00721300	0.160593	13.1939	2.22462e-16	3.28007e-13	27.0931	0.115795	0.586182	0.470387	17	25833784	R	II	KSR1	5'UTR	opensea	5'UTR-opensea		0.0637747	0.0919655
cg03006193	0.12669	13.1902	2.24565e-16	3.30498e-13	27.084	0.09526	0.425279	0.330019	7	2078036	R	II	MAD1L1	Body	opensea	Body-opensea		0.0461121	0.0535271
cg26724841	0.214832	13.1895	2.24982e-16	3.30504e-13	27.0823	0.161015	0.726094	0.56508	7	5816628	F	II	RNF216	5'UTR	shelf	5'UTR-shelf	chr7:5820472-5821444	0.0827362	0.0556377
cg12488577	0.122463	13.1826	2.28934e-16	3.35693e-13	27.0654	0.0992957	0.342556	0.24326	3	25707509	F	II	MIR4442	TSS1500	shore	TSS1500-shore	chr3:25705556-25706570	0.0334789	0.0422126
cg02098075	0.802818	-13.1792	2.30896e-16	3.37666e-13	27.0572	0.837664	0.471787	-0.365877	8	49643972	R	II	EFCAB1	Body	shelf	Body-shelf	chr8:49647702-49647988	0.0540233	0.0270231
cg12048965	0.138666	13.1789	2.31123e-16	3.37666e-13	27.0562	0.106007	0.448919	0.342912	10	3848384	F	II		IGR	opensea	IGR-opensea		0.0453578	0.0736322
cg15957050	0.167043	13.1748	2.33531e-16	3.40564e-13	27.0462	0.130671	0.51257	0.381899	12	48151524	F	II	RAPGEF3	Body	shore	Body-shore	chr12:48153329-48153551	0.051652	0.0755095
cg21055045	0.131724	13.1683	2.37431e-16	3.45622e-13	27.0302	0.0986954	0.445498	0.346803	2	47266465	F	II	TTC7A	Body	opensea	Body-opensea		0.0497605	0.0453934
cg26802813	0.125648	13.1658	2.38945e-16	3.46578e-13	27.0241	0.0942878	0.423574	0.329286	3	47014128	R	II	CCDC12	Body	shelf	Body-shelf	chr3:47017879-47018312	0.0443268	0.0661957
cg11387741	0.18003	13.1656	2.39016e-16	3.46578e-13	27.0238	0.132966	0.627136	0.49417	3	58182558	F	II	DNASE1L3	Body	opensea	Body-opensea		0.0715292	0.0602003
cg11037711	0.134067	13.165	2.3943e-16	3.46578e-13	27.0221	0.0984334	0.472587	0.374153	8	41573649	F	II	ANK1	Body	opensea	Body-opensea		0.0504202	0.0753935
cg06367707	0.15293	13.1643	2.3982e-16	3.46578e-13	27.0206	0.113557	0.526967	0.41341	3	13087700	R	II	IQSEC1	Body	opensea	Body-opensea		0.0551874	0.0868939
cg04069273	0.831057	-13.1589	2.43154e-16	3.50763e-13	27.0072	0.853036	0.622257	-0.230779	20	31340348	R	II		IGR	opensea	IGR-opensea		0.0329594	0.0297084
cg10537253	0.161213	13.1494	2.49089e-16	3.58679e-13	26.9839	0.116785	0.583275	0.466491	21	46542848	R	II	ADARB1	5'UTR	opensea	5'UTR-opensea		0.0638948	0.0885806
cg23368104	0.684658	-13.1482	2.49828e-16	3.58841e-13	26.9811	0.715618	0.390539	-0.325079	10	74271297	F	II	MICU1	Body	opensea	Body-opensea		0.0472879	0.0356876
cg04441847	0.76409	-13.1478	2.50126e-16	3.58841e-13	26.9799	0.79144	0.504271	-0.287169	2	38976288	R	I	SFRS7	Body	shore	Body-shore	chr2:38977535-38978684	0.0411622	0.0376882
cg18625627	0.0952502	13.1471	2.50547e-16	3.58841e-13	26.9783	0.0744284	0.293057	0.218629	14	81426015	F	II	TSHR	Body	opensea	Body-opensea		0.027385	0.0540548
cg07083307	0.186577	13.1425	2.53501e-16	3.62425e-13	26.967	0.133947	0.686558	0.552611	19	44108018	R	II		IGR	opensea	IGR-opensea		0.0780469	0.0879899
cg16769027	0.174567	13.1378	2.56575e-16	3.65688e-13	26.9553	0.1248	0.647349	0.522549	3	154829128	F	II	MME	Body	opensea	Body-opensea		0.0730417	0.0894283
cg07978331	0.149506	13.1376	2.56698e-16	3.65688e-13	26.9549	0.111373	0.51177	0.400397	16	75046041	F	II	ZNRF1	Body	opensea	Body-opensea		0.0526105	0.0897404
cg21769463	0.879172	-13.1355	2.58055e-16	3.66969e-13	26.9498	0.900775	0.673939	-0.226836	7	41046414	R	II		IGR	opensea	IGR-opensea		0.0323868	0.0298223
cg23459207	0.826691	-13.1314	2.60734e-16	3.70122e-13	26.9398	0.86373	0.474821	-0.388909	21	35190738	F	II	ITSN1	Body	opensea	Body-opensea		0.0552533	0.0584691
cg16640599	0.813855	-13.1272	2.63545e-16	3.7345e-13	26.9294	0.849897	0.471453	-0.378444	4	119732131	F	II	SEC24D	Body	opensea	Body-opensea		0.0546537	0.0482669
cg07381806	0.193833	13.1259	2.64405e-16	3.74006e-13	26.9263	0.165002	0.467731	0.302729	19	2094327	F	I	MOBKL2A	5'UTR	shore	5'UTR-shore	chr19:2095395-2095727	0.0419088	0.0536192
cg20414443	0.170591	13.125	2.65069e-16	3.74284e-13	26.9239	0.123583	0.61716	0.493576	5	81094469	F	II		IGR	opensea	IGR-opensea		0.0692969	0.0825204
cg15880090	0.166063	13.1232	2.66261e-16	3.75305e-13	26.9195	0.120436	0.599523	0.479087	2	60627671	F	II		IGR	opensea	IGR-opensea		0.0687471	0.0670524
cg13054640	0.202328	13.119	2.69144e-16	3.78174e-13	26.9091	0.164775	0.559088	0.394313	6	30647148	R	II	KIAA1949	Body	opensea	Body-opensea		0.056317	0.0571794
cg18353747	0.176516	13.1188	2.69241e-16	3.78174e-13	26.9088	0.130071	0.617752	0.487681	13	30963558	R	II		IGR	opensea	IGR-opensea		0.0718497	0.0467307
cg21195376	0.168122	13.1159	2.71232e-16	3.80304e-13	26.9017	0.128887	0.54086	0.411973	1	204449827	F	II	PIK3C2B	5'UTR	opensea	5'UTR-opensea		0.0551953	0.0869308
cg07623567	0.0756417	13.1033	2.80114e-16	3.92071e-13	26.8705	0.0603528	0.220886	0.160533	6	32909523	R	II	HLA-DMB	TSS1500	opensea	TSS1500-opensea		0.0235413	0.00842703
cg17109893	0.137226	13.1012	2.81638e-16	3.93426e-13	26.8653	0.0992561	0.497944	0.398688	16	57643645	R	II		IGR	opensea	IGR-opensea		0.055827	0.0680892
cg01156663	0.105757	13.1006	2.82065e-16	3.93426e-13	26.8638	0.0800838	0.349656	0.269572	4	154360462	R	II		IGR	opensea	IGR-opensea		0.0286751	0.0877882
cg24981310	0.106325	13.0961	2.853e-16	3.97246e-13	26.8528	0.0861692	0.297803	0.211633	14	57960531	R	II	C14orf105	5'UTR	opensea	5'UTR-opensea		0.0310447	0.0178068
cg22006852	0.184193	13.095	2.8608e-16	3.97641e-13	26.8502	0.144247	0.563681	0.419434	1	111757687	R	II		IGR	opensea	IGR-opensea		0.0607929	0.0534247
cg08119046	0.180033	13.0909	2.8909e-16	4.01129e-13	26.8401	0.134354	0.613976	0.479622	6	14543106	F	II		IGR	opensea	IGR-opensea		0.0687543	0.0695945
cg00739471	0.253553	13.0857	2.92985e-16	4.0583e-13	26.8271	0.201499	0.748063	0.546564	14	69415588	F	II	ACTN1	Body	opensea	Body-opensea		0.0806148	0.0547613
cg01924292	0.803546	-13.0771	2.99477e-16	4.14106e-13	26.806	0.84016	0.455717	-0.384443	12	1815334	F	II	ADIPOR2	5'UTR	opensea	5'UTR-opensea		0.0542705	0.0629366
cg14303369	0.1597	13.0732	3.02417e-16	4.17449e-13	26.7965	0.120776	0.529482	0.408707	15	58702812	R	II		IGR	opensea	IGR-opensea		0.0604362	0.0381567
cg08017851	0.122164	13.0721	3.03314e-16	4.17967e-13	26.7937	0.091281	0.41555	0.324269	13	41054902	F	II	LINC00598	Body	opensea	Body-opensea		0.0466088	0.0450645
cg19972822	0.181109	13.0682	3.06373e-16	4.21457e-13	26.784	0.140859	0.563481	0.422622	7	138778744	F	II	ZC3HAV1	Body	opensea	Body-opensea		0.0630348	0.0309796
cg06238494	0.873698	-13.0631	3.1032e-16	4.26154e-13	26.7716	0.895588	0.66574	-0.229849	1	29384988	R	II	EPB41	Body	opensea	Body-opensea		0.0314576	0.0433211
cg12078492	0.858047	-13.0591	3.13523e-16	4.29125e-13	26.7617	0.879356	0.655602	-0.223755	3	160287824	F	II		IGR	shelf	IGR-shelf	chr3:160282505-160283874	0.0319717	0.0311472
cg18148870	0.846047	-13.0591	3.13555e-16	4.29125e-13	26.7616	0.882027	0.504235	-0.377792	14	64933964	R	II	AKAP5	5'UTR	shore	5'UTR-shore	chr14:64931879-64932542	0.0530133	0.0649897
cg02323726	0.178414	13.0574	3.149e-16	4.3023e-13	26.7574	0.131372	0.625316	0.493944	11	64258238	R	II		IGR	opensea	IGR-opensea		0.0744245	0.0208435
cg20922407	0.83785	-13.0515	3.19675e-16	4.3601e-13	26.7429	0.874779	0.48702	-0.387758	2	225749057	R	II	DOCK10	Body	opensea	Body-opensea		0.0547476	0.0644448
cg25835376	0.862997	-13.0501	3.20868e-16	4.36294e-13	26.7393	0.887303	0.632085	-0.255219	17	66788382	R	II		IGR	opensea	IGR-opensea		0.0359266	0.0416054
cg23077820	0.772866	-13.0499	3.20973e-16	4.36294e-13	26.739	0.81627	0.360524	-0.455746	2	223154176	F	II	PAX3	Body	shore	Body-shore	chr2:223155726-223156154	0.0682316	0.0308665
cg08351652	0.843274	-13.0468	3.23564e-16	4.3907e-13	26.7312	0.876853	0.524281	-0.352571	11	6222656	F	II		IGR	opensea	IGR-opensea		0.050894	0.0484048
cg18408264	0.178765	13.0445	3.25492e-16	4.40939e-13	26.7255	0.142938	0.519126	0.376188	1	12494280	R	II	VPS13D	Body	opensea	Body-opensea		0.056501	0.0200102
cg25083411	0.752316	-13.0423	3.27275e-16	4.42605e-13	26.7202	0.799516	0.30391	-0.495606	7	36786142	R	II		IGR	opensea	IGR-opensea		0.0720606	0.0648671
cg18249896	0.124779	13.0391	3.29966e-16	4.45493e-13	26.7123	0.100031	0.359882	0.259851	18	56325660	R	II		IGR	opensea	IGR-opensea		0.0339495	0.0599172
cg05351767	0.136755	13.0375	3.31368e-16	4.46632e-13	26.7082	0.0997093	0.488687	0.388978	15	52527480	R	II	MYO5C	Body	opensea	Body-opensea		0.0562476	0.0533842
cg09473788	0.146731	13.0362	3.32458e-16	4.47348e-13	26.705	0.110446	0.491435	0.380989	8	22833129	F	II		IGR	opensea	IGR-opensea		0.0538421	0.0634337
cg24726137	0.175708	13.032	3.3599e-16	4.51342e-13	26.6948	0.132494	0.586232	0.453738	17	74524852	F	II	CYGB	Body	opensea	Body-opensea		0.0646133	0.0724109
cg12825070	0.6103	-13.0223	3.44492e-16	4.61988e-13	26.6706	0.658578	0.151659	-0.506919	5	148033708	F	I	HTR4	1stExon	island	1stExon-island	chr5:148033472-148034080	0.0762159	0.0318089
cg03569015	0.817259	-13.021	3.45615e-16	4.62719e-13	26.6675	0.856683	0.442727	-0.413956	11	48066241	R	II	PTPRJ	Body	opensea	Body-opensea		0.061427	0.0393781
cg00705730	0.849562	-13.013	3.5274e-16	4.7147e-13	26.6477	0.879729	0.562973	-0.316756	2	106438120	R	II	NCK2	5'UTR	opensea	5'UTR-opensea		0.0447703	0.0526865
cg11603365	0.123642	13.0122	3.53483e-16	4.71675e-13	26.6457	0.0982837	0.36455	0.266267	14	61970209	R	II	PRKCH	Body	opensea	Body-opensea		0.036833	0.049549
cg24504349	0.856484	-13.0109	3.54633e-16	4.72422e-13	26.6426	0.889394	0.543843	-0.34555	4	120974344	R	II		IGR	opensea	IGR-opensea		0.0468655	0.0718043
cg05422435	0.147549	13.0089	3.56472e-16	4.74072e-13	26.6376	0.11009	0.503409	0.393319	10	7163174	R	II		IGR	opensea	IGR-opensea		0.0557569	0.0653094
cg04339648	0.859416	-13.0083	3.57056e-16	4.74072e-13	26.636	0.885502	0.611596	-0.273906	3	122478582	F	II	HSPBAP1	Body	opensea	Body-opensea		0.0407586	0.0218946
cg03616753	0.798409	-13.0062	3.58981e-16	4.7584e-13	26.6308	0.831585	0.483232	-0.348353	8	37378540	F	II	LINC01605	Body	opensea	Body-opensea		0.0501025	0.0512003
cg05077488	0.848555	-13.0022	3.62607e-16	4.79852e-13	26.6211	0.875331	0.594179	-0.281153	3	171964796	R	II	FNDC3B	Body	opensea	Body-opensea		0.0405086	0.0396749
cg14831281	0.196488	12.9996	3.65047e-16	4.82016e-13	26.6146	0.146964	0.66697	0.520007	8	1901041	R	II	ARHGEF10	Body	opensea	Body-opensea		0.0774051	0.0493554
cg04185197	0.842751	-12.9992	3.65447e-16	4.82016e-13	26.6135	0.872296	0.562076	-0.310221	7	156930564	F	II	UBE3C	TSS1500	shore	TSS1500-shore	chr7:156931422-156932075	0.0421859	0.0636744
cg26814100	0.890824	-12.9972	3.6735e-16	4.83109e-13	26.6085	0.912177	0.687978	-0.224199	6	136724451	F	II	MAP7	Body	opensea	Body-opensea		0.0306406	0.0437074
cg18825221	0.0945751	12.997	3.67482e-16	4.83109e-13	26.6082	0.0656667	0.369204	0.303537	14	68749962	R	II	RAD51L1	Body	opensea	Body-opensea		0.0366143	0.0856025
cg13557947	0.157539	12.9962	3.68296e-16	4.83386e-13	26.606	0.119748	0.516555	0.396806	8	1900613	F	II	ARHGEF10	Body	opensea	Body-opensea		0.0569869	0.0601878
cg23598140	0.831606	-12.9927	3.71609e-16	4.86935e-13	26.5974	0.866432	0.500754	-0.365678	10	23721877	R	II		IGR	opensea	IGR-opensea		0.0522834	0.0573216
cg14685461	0.851007	-12.991	3.73172e-16	4.88184e-13	26.5933	0.882602	0.550849	-0.331753	3	113830265	F	II		IGR	opensea	IGR-opensea		0.047591	0.0502253
cg26293423	0.798528	-12.9889	3.75232e-16	4.90078e-13	26.588	0.822852	0.567448	-0.255404	5	71613149	R	II	MRPS27	Body	shelf	Body-shelf	chr5:71616007-71616345	0.0359635	0.0431413
cg12597057	0.143345	12.9846	3.79347e-16	4.94e-13	26.5774	0.107205	0.48668	0.379475	11	69152092	R	II		IGR	opensea	IGR-opensea		0.054725	0.0557847
cg08480294	0.239397	12.9845	3.79469e-16	4.94e-13	26.5771	0.188342	0.724411	0.536069	6	10855582	F	II		IGR	opensea	IGR-opensea		0.0798696	0.0513896
cg20768919	0.810377	-12.9837	3.80277e-16	4.94248e-13	26.5751	0.843792	0.492937	-0.350855	8	96248248	F	II		IGR	opensea	IGR-opensea		0.0500306	0.0562949
cg06794642	0.796158	-12.9798	3.84102e-16	4.9841e-13	26.5654	0.825212	0.520148	-0.305064	17	1001605	F	II	ABR	Body	opensea	Body-opensea		0.0435876	0.0476883
cg20124410	0.158154	12.9774	3.86438e-16	5.00631e-13	26.5595	0.110458	0.611259	0.500801	13	107333224	F	II		IGR	opensea	IGR-opensea		0.0705354	0.0892099
cg01355851	0.137483	12.9753	3.8848e-16	5.02463e-13	26.5544	0.101493	0.479389	0.377897	1	59434054	R	II		IGR	opensea	IGR-opensea		0.0504718	0.0845191
cg06465076	0.842532	-12.9674	3.96504e-16	5.11391e-13	26.5347	0.868376	0.597014	-0.271362	5	96027378	F	II	CAST	Body	opensea	Body-opensea		0.0383811	0.0454301
cg24697460	0.83191	-12.9672	3.96661e-16	5.11391e-13	26.5343	0.861558	0.55025	-0.311308	12	124908653	F	II	NCOR2	Body	shelf	Body-shelf	chr12:124911243-124911464	0.0456031	0.0381975
cg10831427	0.825278	-12.9657	3.98255e-16	5.12621e-13	26.5304	0.856436	0.52928	-0.327156	2	65594760	F	II	SPRED2	TSS1500	opensea	TSS1500-opensea		0.0481524	0.0378932
cg02561376	0.078129	12.964	3.99939e-16	5.13477e-13	26.5263	0.0609041	0.241766	0.180861	4	39035483	R	II	TMEM156	TSS1500	opensea	TSS1500-opensea		0.0220301	0.0488302
cg16052198	0.64855	-12.9638	4.00202e-16	5.13477e-13	26.5257	0.700675	0.153363	-0.547312	19	52264411	F	II	FPR2	TSS200	opensea	TSS200-opensea		0.0827982	0.0319168
cg23381867	0.823381	-12.9626	4.01401e-16	5.14191e-13	26.5228	0.858474	0.489998	-0.368477	2	46622124	F	II		IGR	opensea	IGR-opensea		0.051418	0.0687819
cg18688188	0.852729	-12.9613	4.02771e-16	5.15121e-13	26.5195	0.880569	0.588255	-0.292313	20	35236543	R	II	C20orf24	Body	shore	Body-shore	chr20:35233829-35234782	0.0426049	0.0380603
cg00419314	0.442968	-12.959	4.05142e-16	5.17186e-13	26.5138	0.4828	0.0645635	-0.418236	4	74735092	R	I	CXCL1	TSS200	island	TSS200-island	chr4:74734918-74735544	0.0634156	0.0185338
cg24011073	0.761337	-12.9585	4.05677e-16	5.17186e-13	26.5126	0.801049	0.384071	-0.416978	2	11917787	R	I	LPIN1	Body	opensea	Body-opensea		0.0608144	0.056421
cg00849335	0.809994	-12.9539	4.10431e-16	5.22414e-13	26.5013	0.841953	0.506382	-0.335571	1	66736380	F	II	PDE4B	Body	opensea	Body-opensea		0.0484598	0.049344
cg09626678	0.193783	12.9484	4.1628e-16	5.29018e-13	26.4876	0.14992	0.610486	0.460566	2	9920169	R	II		IGR	opensea	IGR-opensea		0.0646405	0.0847495
cg19586698	0.832474	-12.9465	4.18309e-16	5.30636e-13	26.4829	0.852986	0.637614	-0.215372	8	92097851	F	II	OTUD6B	3'UTR	opensea	3'UTR-opensea		0.0316637	0.0230063
cg05867620	0.838688	-12.946	4.18878e-16	5.30636e-13	26.4816	0.859081	0.644955	-0.214126	5	158654655	R	II		IGR	opensea	IGR-opensea		0.0289901	0.0441779
cg01651915	0.130701	12.945	4.19922e-16	5.30972e-13	26.4792	0.104784	0.37691	0.272126	8	55795551	F	II		IGR	opensea	IGR-opensea		0.038291	0.047731
cg06724776	0.881788	-12.9445	4.2047e-16	5.30972e-13	26.4779	0.902038	0.689419	-0.212619	18	3172021	R	II	MYOM1	Body	opensea	Body-opensea		0.0314278	0.0202941
cg14516183	0.819689	-12.9435	4.21605e-16	5.31567e-13	26.4753	0.857532	0.460177	-0.397355	3	122928186	F	II	SEC22A	Body	opensea	Body-opensea		0.0563998	0.0680834
cg02538681	0.862654	-12.939	4.26492e-16	5.36883e-13	26.4642	0.894491	0.560205	-0.334285	10	90611911	R	II	ANKRD22	TSS200	opensea	TSS200-opensea		0.0484466	0.0480951
cg18840589	0.625801	-12.9373	4.28297e-16	5.38168e-13	26.4601	0.679823	0.112584	-0.56724	6	100441867	F	I	MCHR2-AS1	TSS200	island	TSS200-island	chr6:100441406-100442152	0.0859491	0.0343891
cg03701795	0.11346	12.9368	4.28857e-16	5.38168e-13	26.4588	0.0856318	0.377824	0.292193	1	158323482	R	II	CD1E	TSS200	opensea	TSS200-opensea		0.0439181	0.0206173
cg18728451	0.775267	-12.936	4.29765e-16	5.38464e-13	26.4568	0.811151	0.434369	-0.376782	7	98724624	F	II	SMURF1	Body	opensea	Body-opensea		0.0560468	0.0388238
cg17589551	0.146885	12.9352	4.30663e-16	5.38745e-13	26.4548	0.123886	0.365379	0.241493	8	55660852	F	II		IGR	opensea	IGR-opensea		0.0351918	0.0310426
cg23896514	0.0644027	12.9331	4.33005e-16	5.4083e-13	26.4495	0.0514182	0.187756	0.136337	7	150103902	F	II	LOC728743	Body	shore	Body-shore	chr7:150104704-150105530	0.019749	0.0133768
cg05424126	0.899618	-12.9274	4.39343e-16	5.47891e-13	26.4355	0.91934	0.712259	-0.207082	5	34001718	F	II	AMACR	Body	opensea	Body-opensea		0.0266444	0.0505898
cg09530868	0.111546	12.9258	4.41183e-16	5.48747e-13	26.4314	0.0835769	0.377248	0.293672	18	8603879	F	II		IGR	opensea	IGR-opensea		0.035596	0.0832893
cg05104052	0.0919987	12.9256	4.414e-16	5.48747e-13	26.431	0.0760134	0.24386	0.167846	1	230245764	R	II	GALNT2	Body	opensea	Body-opensea		0.0228906	0.0323773
cg11570271	0.102163	12.924	4.4322e-16	5.50156e-13	26.427	0.0771668	0.339633	0.262466	22	17747753	R	II	CECR3	TSS200	opensea	TSS200-opensea		0.0370852	0.0452046
cg18610541	0.841645	-12.9201	4.47625e-16	5.54764e-13	26.4174	0.865329	0.616642	-0.248687	10	70767279	F	II	KIAA1279	Body	opensea	Body-opensea		0.0344507	0.047657
cg15342474	0.863255	-12.9161	4.52282e-16	5.59668e-13	26.4074	0.901378	0.501086	-0.400292	10	11682423	R	II		IGR	opensea	IGR-opensea		0.0575905	0.0633847
cg18847562	0.828113	-12.9153	4.5325e-16	5.59755e-13	26.4053	0.855479	0.568144	-0.287334	2	191555196	F	II	NAB1	3'UTR	opensea	3'UTR-opensea		0.0421839	0.0357522
cg08234428	0.121955	12.9149	4.5375e-16	5.59755e-13	26.4043	0.103007	0.301956	0.198949	5	60830578	R	II	ZSWIM6	Body	opensea	Body-opensea		0.0287193	0.0273689
cg20046431	0.168111	12.9141	4.54586e-16	5.59923e-13	26.4025	0.116805	0.655514	0.538709	6	24392227	F	II		IGR	opensea	IGR-opensea		0.0754834	0.102186
cg15044957	0.688155	-12.9117	4.5742e-16	5.62549e-13	26.3965	0.747255	0.126701	-0.620554	11	30038672	F	I	KCNA4	TSS200	island	TSS200-island	chr11:30038522-30038823	0.0940472	0.0420777
cg24597457	0.883272	-12.9079	4.61895e-16	5.67181e-13	26.3871	0.90396	0.686735	-0.217226	7	129028641	F	II	AHCYL2	Body	opensea	Body-opensea		0.0307112	0.0365331
cg07487555	0.11086	12.9033	4.67433e-16	5.73103e-13	26.3755	0.0821862	0.383263	0.301077	1	9778058	R	II	PIK3CD	Body	shelf	Body-shelf	chr1:9775708-9775997	0.0447867	0.0311661
cg05500904	0.775524	-12.9024	4.68505e-16	5.73538e-13	26.3733	0.814283	0.407321	-0.406961	2	10266949	R	II	RRM2	Body	shelf	Body-shelf	chr2:10262173-10263481	0.0604037	0.0463156
cg25832771	0.611692	-12.8845	4.90655e-16	5.99738e-13	26.3286	0.670969	0.0485694	-0.622399	8	72756058	R	I	MSC	1stExon	island	1stExon-island	chr8:72755783-72756667	0.0954929	0.00681903
cg04349665	0.119788	12.8825	4.93115e-16	6.01825e-13	26.3238	0.0902791	0.40012	0.309841	12	3383362	F	II	TSPAN9	Body	opensea	Body-opensea		0.0469228	0.0194316
cg14647416	0.825962	-12.8804	4.95865e-16	6.04261e-13	26.3184	0.858379	0.517999	-0.34038	5	179027133	R	II	RUFY1	Body	opensea	Body-opensea		0.049113	0.0533441
cg27201843	0.165031	12.8751	5.02678e-16	6.11632e-13	26.3052	0.127421	0.522326	0.394905	19	17638031	F	II	FAM129C	Body	opensea	Body-opensea		0.0577904	0.0553578
cg27506442	0.0653524	12.8714	5.07522e-16	6.16588e-13	26.2959	0.0516598	0.195433	0.143773	13	30948716	R	II	LOC100188949	TSS1500	opensea	TSS1500-opensea		0.0213956	0.00659141
cg09822636	0.184357	12.8705	5.08701e-16	6.17084e-13	26.2937	0.130784	0.693302	0.562518	8	125685871	R	II	MTSS1	Body	opensea	Body-opensea		0.0800023	0.100522
cg13221508	0.825589	-12.8607	5.21636e-16	6.31818e-13	26.2694	0.855403	0.542359	-0.313045	21	27513425	F	II	APP	TSS1500	opensea	TSS1500-opensea		0.0437727	0.0601201
cg04609694	0.82972	-12.8571	5.26529e-16	6.36781e-13	26.2604	0.856834	0.57213	-0.284704	6	44204009	F	II		IGR	shore	IGR-shore	chr6:44205686-44205931	0.0384969	0.062709
cg18414488	0.129924	12.855	5.29404e-16	6.39292e-13	26.2551	0.0965868	0.446628	0.350042	17	27198308	R	II		IGR	opensea	IGR-opensea		0.0522774	0.0374748
cg04353863	0.833628	-12.8543	5.30373e-16	6.39498e-13	26.2533	0.863723	0.547729	-0.315994	8	125557455	F	II	NDUFB9	Body	opensea	Body-opensea		0.0441441	0.0611929
cg25854875	0.101386	12.8516	5.34016e-16	6.42067e-13	26.2467	0.078771	0.316225	0.237454	7	36326006	R	II	EEPD1	Body	opensea	Body-opensea		0.0307031	0.059217
cg21248089	0.835548	-12.8516	5.34107e-16	6.42067e-13	26.2465	0.870826	0.500403	-0.370423	6	138056102	R	II	LOC100507406	Body	opensea	Body-opensea		0.0517088	0.072753
cg05745656	0.118412	12.8507	5.35222e-16	6.42442e-13	26.2445	0.0886738	0.400927	0.312254	6	22271391	F	II		IGR	opensea	IGR-opensea		0.027515	0.120612
cg17707295	0.86517	-12.8469	5.40617e-16	6.47946e-13	26.2348	0.882666	0.698955	-0.183711	4	130016279	F	II	C4orf33	5'UTR	shore	5'UTR-shore	chr4:130014349-130014899	0.0228456	0.0490308
cg21556598	0.82601	-12.8443	5.4416e-16	6.51218e-13	26.2285	0.861174	0.491954	-0.36922	5	149702925	R	II		IGR	opensea	IGR-opensea		0.0534003	0.0586333
cg24414899	0.352369	12.8398	5.5061e-16	6.57953e-13	26.2171	0.306837	0.784923	0.478087	6	5707161	R	II	FARS2	Body	opensea	Body-opensea		0.0714062	0.0543651
cg26209169	0.11823	12.8388	5.51978e-16	6.57991e-13	26.2147	0.0886877	0.398885	0.310197	5	1316264	R	II		IGR	opensea	IGR-opensea		0.0464513	0.031509
cg02894251	0.130555	12.8386	5.52285e-16	6.57991e-13	26.2142	0.110819	0.318045	0.207226	14	105131910	F	II		IGR	opensea	IGR-opensea		0.0294091	0.0351195
cg27031754	0.191108	12.8325	5.61016e-16	6.67399e-13	26.199	0.139692	0.67956	0.539868	5	54185940	F	II		IGR	opensea	IGR-opensea		0.0770776	0.0961334
cg01554751	0.113012	12.8305	5.639e-16	6.69835e-13	26.194	0.0815982	0.411444	0.329846	6	167512456	R	II		IGR	opensea	IGR-opensea		0.0428186	0.0833532
cg20889490	0.843846	-12.8286	5.66766e-16	6.72242e-13	26.1891	0.864333	0.649212	-0.215122	18	71916697	F	II		IGR	opensea	IGR-opensea		0.0304964	0.0372108
cg21293813	0.854214	-12.8206	5.78531e-16	6.85181e-13	26.1692	0.883568	0.575349	-0.308219	4	147065211	F	II		IGR	opensea	IGR-opensea		0.0415765	0.0696711
cg20917552	0.160316	12.8177	5.82906e-16	6.88557e-13	26.1619	0.132733	0.42235	0.289617	21	26945251	R	II	MIR155	TSS1500	opensea	TSS1500-opensea		0.0425148	0.0399059
cg18502618	0.868382	-12.8172	5.83566e-16	6.88557e-13	26.1608	0.891737	0.646515	-0.245222	21	46902264	R	I	COL18A1	Body	shelf	Body-shelf	chr21:46898565-46898993	0.0333473	0.0530682
cg10125820	0.165227	12.817	5.83961e-16	6.88557e-13	26.1602	0.114568	0.64649	0.531921	6	108265029	F	II	SEC63	Body	opensea	Body-opensea		0.0753595	0.09979
cg19696103	0.779781	-12.8162	5.85076e-16	6.88857e-13	26.1583	0.801838	0.570243	-0.231595	5	132354130	R	I	ZCCHC10	Body	opensea	Body-opensea		0.0346461	0.0224903
cg09858892	0.209758	12.8155	5.86191e-16	6.89157e-13	26.1565	0.156778	0.713069	0.556291	15	58702544	F	II		IGR	opensea	IGR-opensea		0.0850053	0.0359634
cg18851887	0.841594	-12.8133	5.89505e-16	6.91924e-13	26.1511	0.868766	0.583453	-0.285314	3	122487700	R	II	HSPBAP1	Body	opensea	Body-opensea		0.0390282	0.0611958
cg16526170	0.742727	-12.8128	5.90273e-16	6.91924e-13	26.1498	0.787364	0.318674	-0.46869	4	89650525	F	II	FAM13A-AS1	Body	opensea	Body-opensea		0.0700609	0.0544244
cg18523477	0.112164	12.8121	5.91318e-16	6.92135e-13	26.1481	0.0834605	0.384851	0.301391	20	55967503	R	II	RBM38	Body	shore	Body-shore	chr20:55966212-55966964	0.0426751	0.0553038
cg27064845	0.164734	12.8112	5.92784e-16	6.92839e-13	26.1457	0.125411	0.538301	0.41289	19	48252623	F	II	GLTSCR2	Body	shelf	Body-shelf	chr19:48248729-48249110	0.060447	0.0610616
cg05997891	0.0807938	12.8098	5.94949e-16	6.94354e-13	26.1422	0.0663868	0.21766	0.151273	20	47332991	F	II	PREX1	Body	opensea	Body-opensea		0.0224724	0.0119137
cg13396738	0.121481	12.8079	5.97837e-16	6.9671e-13	26.1375	0.0985354	0.339459	0.240924	6	30850718	F	II	DDR1	TSS1500	shore	TSS1500-shore	chr6:30852102-30852676	0.0351379	0.0345927
cg17104283	0.111723	12.7984	6.12683e-16	7.12974e-13	26.1137	0.0837733	0.377245	0.293471	14	61946103	R	II	PRKCH	Body	opensea	Body-opensea		0.0430809	0.0412394
cg18816534	0.134122	12.7933	6.20884e-16	7.21469e-13	26.1009	0.0993968	0.464007	0.36461	5	158385443	R	II	EBF1	Body	opensea	Body-opensea		0.0547855	0.0386044
cg02050298	0.842542	-12.7912	6.24134e-16	7.24194e-13	26.0958	0.87719	0.513383	-0.363807	1	231939233	R	II	DISC1	Body	opensea	Body-opensea		0.0540281	0.0463646
cg23579490	0.79032	-12.7897	6.26638e-16	7.26047e-13	26.0919	0.830422	0.409347	-0.421075	11	88078288	R	II		IGR	opensea	IGR-opensea		0.0640249	0.0343875
cg22562942	0.587568	-12.7877	6.29853e-16	7.28717e-13	26.087	0.640566	0.0840843	-0.556482	8	24772309	R	I	NEFM	TSS200	island	TSS200-island	chr8:24770908-24772547	0.0854412	0.0306779
cg26179289	0.176794	12.7867	6.31501e-16	7.29557e-13	26.0845	0.134985	0.573976	0.43899	6	6588305	F	II	LY86	TSS1500	opensea	TSS1500-opensea		0.0645435	0.0638652
cg01956976	0.714405	-12.7862	6.32401e-16	7.29557e-13	26.0831	0.768008	0.205173	-0.562835	1	34642502	F	I	C1orf94	TSS200	island	TSS200-island	chr1:34642382-34643024	0.0849423	0.0581928
cg11771151	0.871034	-12.7833	6.371e-16	7.3392e-13	26.0759	0.896785	0.626396	-0.270389	11	114179805	R	II	NNMT	Body	opensea	Body-opensea		0.0406635	0.026515
cg16096172	0.885446	-12.7803	6.42143e-16	7.38667e-13	26.0683	0.91088	0.643816	-0.267065	6	46924482	F	II		IGR	opensea	IGR-opensea		0.0393206	0.0363852
cg19196676	0.816978	-12.7781	6.45748e-16	7.41747e-13	26.0629	0.846224	0.539148	-0.307075	12	45598674	R	II	PLEKHA8P1	Body	opensea	Body-opensea		0.0424723	0.0642006
cg22945467	0.0970261	12.7747	6.51356e-16	7.47118e-13	26.0545	0.0780157	0.277625	0.19961	1	207096833	F	II	FAIM3	TSS1500	opensea	TSS1500-opensea		0.0291241	0.0279591
cg13932501	0.829889	-12.7732	6.5401e-16	7.49088e-13	26.0506	0.857658	0.566083	-0.291575	9	94060853	F	II	AUH	Body	opensea	Body-opensea		0.0439395	0.0285482
cg19453003	0.86723	-12.7687	6.61572e-16	7.56668e-13	26.0394	0.891935	0.632533	-0.259402	21	39649958	F	II	KCNJ15	5'UTR	opensea	5'UTR-opensea		0.0371439	0.0448624
cg27179794	0.83011	-12.7666	6.65184e-16	7.59713e-13	26.0342	0.865303	0.495772	-0.369532	2	208497560	R	II		IGR	opensea	IGR-opensea		0.0535674	0.0607985
cg22977745	0.866525	-12.7652	6.67637e-16	7.61152e-13	26.0306	0.877609	0.761231	-0.116377	12	124908931	F	I	NCOR2	Body	shelf	Body-shelf	chr12:124911243-124911464	0.0167532	0.0131962
cg12622973	0.869778	-12.7648	6.68345e-16	7.61152e-13	26.0296	0.900732	0.575715	-0.325018	1	203562198	R	II		IGR	opensea	IGR-opensea		0.0485773	0.0384555
cg16226866	0.823311	-12.7627	6.72064e-16	7.62983e-13	26.0242	0.849433	0.575147	-0.274286	6	110418140	F	II		IGR	opensea	IGR-opensea		0.0379134	0.0574056
cg23189410	0.76336	-12.7626	6.72134e-16	7.62983e-13	26.0241	0.817941	0.24484	-0.573101	3	147125712	F	I	ZIC4	TSS1500	shore	TSS1500-shore	chr3:147126988-147128999	0.0876814	0.0427577
cg08692970	0.8515	-12.762	6.73149e-16	7.62983e-13	26.0226	0.87399	0.637847	-0.236143	12	21766933	R	II		IGR	opensea	IGR-opensea		0.034903	0.0304337
cg16733643	0.774815	-12.7617	6.73765e-16	7.62983e-13	26.0218	0.796261	0.571078	-0.225182	1	41575522	F	II	SCMH1	Body	opensea	Body-opensea		0.0342248	0.0146831
cg08110693	0.792977	-12.76	6.76769e-16	7.65302e-13	26.0174	0.828192	0.458437	-0.369755	6	36407533	F	II	PXT1	5'UTR	shelf	5'UTR-shelf	chr6:36410433-36411139	0.0541359	0.0564368
cg27183818	0.219861	12.7566	6.8267e-16	7.6992e-13	26.009	0.16515	0.739618	0.574468	1	85764021	R	II		IGR	opensea	IGR-opensea		0.0865712	0.0639988
cg07972606	0.821675	-12.7566	6.82776e-16	7.6992e-13	26.0089	0.849849	0.554024	-0.295824	17	18672614	F	II	FBXW10	Body	opensea	Body-opensea		0.0435735	0.0417289
cg02467034	0.879531	-12.7527	6.8963e-16	7.76556e-13	25.9992	0.903712	0.64982	-0.253892	7	132978646	F	II	EXOC4	Body	opensea	Body-opensea		0.0372852	0.0361048
cg21041472	0.836617	-12.7512	6.9228e-16	7.78444e-13	25.9955	0.864199	0.574585	-0.289613	6	12050371	F	II	HIVEP1	Body	opensea	Body-opensea		0.0420626	0.0464129
cg01758512	0.552866	-12.748	6.98013e-16	7.8379e-13	25.9875	0.602225	0.0839568	-0.518268	6	96463902	R	I	FUT9	5'UTR	island	5'UTR-island	chr6:96463869-96464136	0.0799038	0.0257724
cg23095368	0.180396	12.7464	7.00986e-16	7.86027e-13	25.9834	0.132399	0.636362	0.503962	4	108957372	R	II		IGR	opensea	IGR-opensea		0.0728345	0.0870885
cg07045119	0.885711	-12.7459	7.01976e-16	7.86036e-13	25.982	0.903751	0.714333	-0.189418	20	19194540	F	II	SLC24A3	Body	shore	Body-shore	chr20:19192459-19193902	0.0286881	0.0123818
cg07731392	0.826773	-12.7392	7.14152e-16	7.97624e-13	25.9654	0.853399	0.573834	-0.279565	1	203737972	R	II	LAX1	TSS1500	opensea	TSS1500-opensea		0.0414537	0.0368849
cg24667756	0.195537	12.7391	7.14318e-16	7.97624e-13	25.9652	0.136739	0.75412	0.617381	17	78698822	R	II	RPTOR	Body	shelf	Body-shelf	chr17:78700827-78701124	0.0923254	0.0791505
cg15711642	0.819391	-12.7319	7.27769e-16	8.11512e-13	25.9471	0.853973	0.490857	-0.363116	6	111099779	R	II	CDK19	5'UTR	opensea	5'UTR-opensea		0.053171	0.0564666
cg12075498	0.160545	12.7305	7.30447e-16	8.13365e-13	25.9436	0.139205	0.363279	0.224074	1	65428216	F	II	JAK1	5'UTR	shelf	5'UTR-shelf	chr1:65431455-65432614	0.030291	0.0506858
cg17714232	0.833957	-12.7285	7.34291e-16	8.15552e-13	25.9385	0.861106	0.576042	-0.285064	5	52106848	F	II	ITGA1	Body	opensea	Body-opensea		0.0378367	0.0694928
cg13421372	0.835831	-12.7284	7.34448e-16	8.15552e-13	25.9383	0.871192	0.499903	-0.37129	2	191217711	F	II	INPP1	5'UTR	opensea	5'UTR-opensea		0.0547505	0.0544623
cg07120158	0.78961	-12.7271	7.36945e-16	8.17192e-13	25.935	0.822236	0.479671	-0.342564	12	32638669	F	II	FGD4	TSS1500	opensea	TSS1500-opensea		0.0479512	0.0699311
cg24488891	0.651692	-12.725	7.40982e-16	8.20532e-13	25.9297	0.709995	0.0978212	-0.612173	10	25464132	F	I	LOC100128811	Body	island	Body-island	chr10:25463756-25465639	0.0946655	0.0287963
cg25900192	0.827065	-12.7154	7.59747e-16	8.4015e-13	25.9055	0.853982	0.571354	-0.282628	10	114403540	R	II	VTI1A	Body	opensea	Body-opensea		0.040642	0.0495752
cg23888634	0.0845404	12.7105	7.69438e-16	8.49692e-13	25.8932	0.072733	0.19671	0.123977	11	62312268	F	II	AHNAK	5'UTR	shore	5'UTR-shore	chr11:62313282-62314314	0.0182662	0.0108968
cg07607869	0.895866	-12.7028	7.84973e-16	8.65653e-13	25.8739	0.912884	0.734193	-0.178691	2	170863306	F	II	UBR3	Body	opensea	Body-opensea		0.0241038	0.0399581
cg21335396	0.82484	-12.7002	7.90204e-16	8.70223e-13	25.8674	0.857605	0.513572	-0.344033	9	4904699	F	II		IGR	opensea	IGR-opensea		0.0493479	0.0628229
cg04675844	0.875287	-12.6989	7.92917e-16	8.71218e-13	25.8641	0.900081	0.639743	-0.260338	8	42377477	R	II	SLC20A2	5'UTR	opensea	5'UTR-opensea		0.0364901	0.052458
cg09712306	0.704526	-12.6987	7.93284e-16	8.71218e-13	25.8637	0.748452	0.287225	-0.461227	20	54949299	F	II	AURKA	Body	opensea	Body-opensea		0.06959	0.0536962
cg27185152	0.130749	12.6924	8.06359e-16	8.83674e-13	25.8478	0.098444	0.437651	0.339207	7	36829993	F	II		IGR	opensea	IGR-opensea		0.0497127	0.0536126
cg25099637	0.212453	12.6922	8.06833e-16	8.83674e-13	25.8473	0.158651	0.723571	0.564921	17	17018381	F	II	MPRIP	Body	opensea	Body-opensea		0.084877	0.0714714
cg25234732	0.477037	-12.6889	8.13724e-16	8.90004e-13	25.839	0.512933	0.136025	-0.376908	7	56183885	F	I	LOC389493	1stExon	island	1stExon-island	chr7:56183577-56184165	0.0576623	0.0320422
cg04036920	0.87562	-12.6835	8.25247e-16	9.01375e-13	25.8254	0.902583	0.619471	-0.283112	11	33562503	F	II	C11orf41	TSS1500	opensea	TSS1500-opensea		0.0417384	0.041901
cg07336045	0.160731	12.6771	8.39099e-16	9.15257e-13	25.8093	0.117201	0.574261	0.45706	14	77587986	F	II		IGR	shelf	IGR-shelf	chr14:77591159-77591847	0.0653808	0.0869537
cg06526020	0.849176	-12.6763	8.41025e-16	9.16109e-13	25.8071	0.873922	0.61409	-0.259832	6	34308880	F	II	NUDT3	Body	opensea	Body-opensea		0.0366127	0.051592
cg10929447	0.191548	12.6741	8.4583e-16	9.20092e-13	25.8015	0.14451	0.638406	0.493896	16	87401169	R	II	FBXO31	Body	opensea	Body-opensea		0.0742753	0.0625135
cg04819180	0.203151	12.6734	8.47232e-16	9.20367e-13	25.7999	0.149826	0.70974	0.559914	17	80829157	F	II	TBCD	Body	shore	Body-shore	chr17:80829533-80829871	0.0811934	0.0991588
cg20728490	0.0972043	12.6633	8.69837e-16	9.43642e-13	25.7744	0.0712545	0.343727	0.272473	10	98064175	R	II	DNTT	5'UTR	opensea	5'UTR-opensea		0.0383563	0.0549108
cg23879203	0.842112	-12.6578	8.82506e-16	9.56091e-13	25.7604	0.868747	0.589079	-0.279667	21	30563390	F	II		IGR	opensea	IGR-opensea		0.0390173	0.0588907
cg06758644	0.076227	12.6527	8.94127e-16	9.67372e-13	25.7478	0.0660589	0.172824	0.106765	1	12533120	F	II	VPS13D	Body	opensea	Body-opensea		0.0129536	0.0283306
cg27345524	0.107193	12.6505	8.99376e-16	9.71738e-13	25.7421	0.0879959	0.28957	0.201574	15	67393714	F	II	SMAD3	Body	opensea	Body-opensea		0.0300093	0.0254458
cg21421707	0.841534	-12.6435	9.15904e-16	9.88001e-13	25.7245	0.871949	0.552593	-0.319356	11	47517145	F	II	CELF1	TSS1500	opensea	TSS1500-opensea		0.0449156	0.0659294
cg16151423	0.806434	-12.6431	9.16896e-16	9.88001e-13	25.7234	0.836609	0.519774	-0.316834	14	91504953	F	II	RPS6KA5	Body	opensea	Body-opensea		0.0445894	0.0652049
cg05092777	0.171209	12.6424	9.18609e-16	9.88516e-13	25.7216	0.128946	0.572705	0.443758	7	131368648	R	II		IGR	opensea	IGR-opensea		0.0643934	0.0790706
cg24695409	0.840764	-12.6379	9.29256e-16	9.97429e-13	25.7104	0.864341	0.616788	-0.247553	2	122951455	R	II		IGR	opensea	IGR-opensea		0.0381835	0.0136934
cg07102001	0.202713	12.6379	9.29384e-16	9.97429e-13	25.7103	0.156071	0.645812	0.489741	16	87734816	R	II	LOC100129637	Body	shore	Body-shore	chr16:87736652-87736907	0.0729026	0.0720989
cg13753351	0.803544	-12.637	9.31632e-16	9.97885e-13	25.708	0.839309	0.463775	-0.375533	9	127134207	R	II	PSMB7	Body	opensea	Body-opensea		0.055796	0.0553909
cg12080709	0.236242	12.6363	9.3318e-16	9.97885e-13	25.7064	0.170075	0.864831	0.694756	10	82300388	R	II	SH2D4B	TSS200	opensea	TSS200-opensea		0.108643	0.0151414
cg22904994	0.862451	-12.6362	9.33548e-16	9.97885e-13	25.706	0.881693	0.679657	-0.202036	8	6409835	F	II	ANGPT2	Body	opensea	Body-opensea		0.0283316	0.0405249
cg11308319	0.165028	12.634	9.38909e-16	1.00228e-12	25.7004	0.123494	0.559597	0.436103	2	240291426	R	II	HDAC4	5'UTR	opensea	5'UTR-opensea		0.0644035	0.0687654
cg20120340	0.810743	-12.6298	9.49041e-16	1.01064e-12	25.69	0.831993	0.608875	-0.223118	2	40734417	F	II	SLC8A1	5'UTR	opensea	5'UTR-opensea		0.033512	0.026486
cg06424065	0.753703	-12.6298	9.49265e-16	1.01064e-12	25.6898	0.8092	0.226482	-0.582718	4	6247640	R	I		IGR	island	IGR-island	chr4:6247201-6247882	0.0883474	0.0699955
cg07552130	0.166462	12.6288	9.51528e-16	1.0117e-12	25.6875	0.122284	0.58616	0.463876	18	13220890	R	II	LDLRAD4	5'UTR	shore	5'UTR-shore	chr18:13217073-13219044	0.0706694	0.0506262
cg07141207	0.863736	-12.628	9.5364e-16	1.0126e-12	25.6854	0.882958	0.681121	-0.201837	1	12313539	R	II	VPS13D	Body	opensea	Body-opensea		0.0297196	0.0295022
cg00517080	0.175446	12.626	9.58636e-16	1.01656e-12	25.6803	0.125805	0.647037	0.521232	11	134098583	F	II	VPS26B	Body	shelf	Body-shelf	chr11:134093696-134095491	0.0768356	0.0845513
cg12682382	0.845107	-12.623	9.66166e-16	1.02319e-12	25.6727	0.880952	0.504574	-0.376378	8	74787918	R	II	UBE2W	Body	shelf	Body-shelf	chr8:74790342-74791412	0.0561607	0.0538658
cg19935718	0.0710358	12.6158	9.84354e-16	1.04107e-12	25.6547	0.059651	0.179191	0.11954	10	125802965	F	II	CHST15	Body	shore	Body-shore	chr10:125804001-125804379	0.0142793	0.03394
cg02212836	0.177785	12.6088	1.00262e-15	1.05899e-12	25.6368	0.136372	0.571213	0.434841	6	6589075	F	II	LY86	1stExon	opensea	1stExon-opensea		0.065303	0.0595003
cg03274699	0.818977	-12.6083	1.00399e-15	1.05904e-12	25.6355	0.843034	0.590432	-0.252603	9	19186421	R	II		IGR	opensea	IGR-opensea		0.0374036	0.0375061
cg02298058	0.156646	12.6056	1.01091e-15	1.06494e-12	25.6289	0.114137	0.560477	0.44634	1	59434412	F	II		IGR	opensea	IGR-opensea		0.0606656	0.10718
cg23017002	0.198172	12.6043	1.01447e-15	1.06729e-12	25.6255	0.144575	0.707346	0.562771	6	139976849	R	II		IGR	opensea	IGR-opensea		0.0858217	0.0635699
cg07218880	0.164448	12.6017	1.02124e-15	1.07299e-12	25.619	0.122006	0.567647	0.445641	13	115046279	R	II	UPF3A	TSS1500	shore	TSS1500-shore	chr13:115046754-115048034	0.0661018	0.0694505
cg03826704	0.194023	12.5982	1.03073e-15	1.08077e-12	25.6101	0.141419	0.693757	0.552338	12	12162168	F	II		IGR	opensea	IGR-opensea		0.0836176	0.0702152
cg03776923	0.82793	-12.598	1.03133e-15	1.08077e-12	25.6095	0.853459	0.585407	-0.268052	16	69762343	F	II		IGR	shore	IGR-shore	chr16:69760293-69760506	0.0391219	0.045499
cg16659184	0.190149	12.597	1.03391e-15	1.08205e-12	25.6071	0.148386	0.5869	0.438514	7	6111170	R	II		IGR	opensea	IGR-opensea		0.0679077	0.0328612
cg13062455	0.772124	-12.5948	1.04001e-15	1.08701e-12	25.6014	0.80629	0.44754	-0.358751	14	81978021	R	II	SEL1L	Body	opensea	Body-opensea		0.0535911	0.0518267
cg14433165	0.247299	12.5927	1.04552e-15	1.09135e-12	25.5962	0.18863	0.804659	0.616029	8	28911793	R	II		IGR	opensea	IGR-opensea		0.0951219	0.0542188
cg17533118	0.209374	12.592	1.04752e-15	1.09201e-12	25.5944	0.155834	0.718005	0.562171	2	204664739	F	II		IGR	opensea	IGR-opensea		0.0858528	0.0630611
cg08347063	0.826239	-12.5869	1.06164e-15	1.10474e-12	25.5814	0.854821	0.554703	-0.300118	9	3257092	F	II	RFX3	Body	opensea	Body-opensea		0.0451714	0.0392386
cg13112407	0.0805777	12.5866	1.06249e-15	1.10474e-12	25.5807	0.0625481	0.251859	0.189311	2	97204931	F	II	ARID5A	Body	shore	Body-shore	chr2:97202313-97203787	0.0288803	0.0157556
cg25479497	0.84208	-12.5845	1.06815e-15	1.1079e-12	25.5755	0.874293	0.536062	-0.338231	4	2665187	R	II	FAM193A	Body	opensea	Body-opensea		0.0496342	0.0570188
cg05673041	0.87987	-12.5845	1.06829e-15	1.1079e-12	25.5754	0.908147	0.611244	-0.296903	17	14641799	F	II		IGR	opensea	IGR-opensea		0.0455809	0.0272614
cg03413241	0.183419	12.5831	1.07219e-15	1.1105e-12	25.5718	0.131659	0.675138	0.543479	10	115080778	R	II		IGR	opensea	IGR-opensea		0.0801956	0.0902408
cg06598836	0.668008	-12.5801	1.08072e-15	1.11788e-12	25.5642	0.730909	0.0704537	-0.660455	3	2140699	R	I		IGR	island	IGR-island	chr3:2140029-2141784	0.103515	0.0251123
cg24338141	0.146081	12.5729	1.10106e-15	1.13746e-12	25.5461	0.111678	0.472916	0.361238	5	156599642	F	II		IGR	opensea	IGR-opensea		0.0517699	0.0709654
cg05359652	0.862915	-12.57	1.10961e-15	1.14482e-12	25.5386	0.892241	0.584312	-0.307929	1	200112638	F	II	NR5A2	Body	opensea	Body-opensea		0.0449282	0.0540799
cg11181843	0.843442	-12.5687	1.11328e-15	1.14712e-12	25.5354	0.866965	0.619978	-0.246987	12	110816408	F	II	ANAPC7	Body	opensea	Body-opensea		0.0366312	0.0371835
cg13242717	0.846564	-12.559	1.14185e-15	1.1738e-12	25.5109	0.877907	0.548809	-0.329098	18	29667208	R	II		IGR	opensea	IGR-opensea		0.0494674	0.0455871
cg02465404	0.845134	-12.5589	1.1421e-15	1.1738e-12	25.5106	0.875549	0.556194	-0.319355	6	55802241	R	II		IGR	opensea	IGR-opensea		0.0483834	0.0399239
cg04120734	0.904246	-12.5531	1.15968e-15	1.19034e-12	25.4958	0.921864	0.736878	-0.184986	1	153681837	R	II		IGR	opensea	IGR-opensea		0.0267471	0.0322148
cg26127391	0.889132	-12.5488	1.17292e-15	1.20238e-12	25.4848	0.903721	0.750534	-0.153187	4	123167226	F	II	KIAA1109	Body	opensea	Body-opensea		0.0219845	0.0265369
cg11035483	0.147776	12.5476	1.17653e-15	1.20448e-12	25.4819	0.108535	0.520563	0.412028	22	20818546	R	II	KLHL22	Body	opensea	Body-opensea		0.0620848	0.0574186
cg14875171	0.671424	-12.5471	1.17797e-15	1.20448e-12	25.4807	0.729651	0.118267	-0.611385	2	50574196	R	I	NRXN1	Body	island	Body-island	chr2:50574045-50574817	0.0958768	0.0295022
cg00916981	0.115783	12.5455	1.18289e-15	1.20797e-12	25.4766	0.0919089	0.342587	0.250678	16	68321503	R	II	SLC7A6	Body	opensea	Body-opensea		0.0373308	0.037136
cg16280762	0.803609	-12.5396	1.20137e-15	1.22527e-12	25.4616	0.837587	0.480823	-0.356764	2	118855435	F	II	INSIG2	Body	opensea	Body-opensea		0.0503317	0.076378
cg19933954	0.874949	-12.5358	1.2132e-15	1.23577e-12	25.4521	0.897496	0.660749	-0.236747	20	61494242	R	II	TCFL5	TSS1500	shore	TSS1500-shore	chr20:61492119-61493626	0.0332956	0.0499978
cg02251680	0.841818	-12.5341	1.21891e-15	1.24001e-12	25.4476	0.875268	0.524045	-0.351222	12	32638839	F	II	FGD4	TSS200	opensea	TSS200-opensea		0.0511272	0.0645231
cg01246178	0.821564	-12.5334	1.22114e-15	1.2407e-12	25.4458	0.85232	0.529378	-0.322942	3	107377077	R	II	BBX	5'UTR	opensea	5'UTR-opensea		0.0478191	0.0524832
cg21152671	0.131093	12.5327	1.22336e-15	1.24138e-12	25.444	0.105822	0.371166	0.265344	9	123690586	F	II	TRAF1	TSS1500	shore	TSS1500-shore	chr9:123690771-123691675	0.0402304	0.0326827
cg00108554	0.164826	12.5284	1.237e-15	1.25184e-12	25.4333	0.135449	0.44391	0.308462	16	73157200	F	II		IGR	opensea	IGR-opensea		0.0468195	0.0387634
cg17050687	0.84122	-12.5278	1.23892e-15	1.25184e-12	25.4318	0.874694	0.523216	-0.351478	7	75505981	R	II		IGR	shelf	IGR-shelf	chr7:75508166-75508759	0.0504747	0.0697471
cg23965049	0.863809	-12.5277	1.23953e-15	1.25184e-12	25.4313	0.892532	0.590944	-0.301587	2	207993750	F	II	KLF7	Body	opensea	Body-opensea		0.0428171	0.062595
cg13823627	0.820714	-12.5271	1.24147e-15	1.25184e-12	25.4298	0.855708	0.488268	-0.36744	2	169442458	F	II	CERS6	Body	opensea	Body-opensea		0.0539414	0.0644497
cg11438011	0.647031	-12.527	1.24149e-15	1.25184e-12	25.4298	0.705676	0.0899004	-0.615776	5	148033882	F	I	HTR4	TSS200	island	TSS200-island	chr5:148033472-148034080	0.0967702	0.0282503
cg15724534	0.88397	-12.5252	1.24768e-15	1.25649e-12	25.425	0.905343	0.680928	-0.224414	2	211018363	R	II	C2orf67	Body	opensea	Body-opensea		0.0312657	0.0491614
cg03776905	0.836742	-12.5242	1.25063e-15	1.25789e-12	25.4227	0.867633	0.543272	-0.324361	6	86295700	R	II	SNX14	5'UTR	opensea	5'UTR-opensea		0.0487423	0.0464948
cg06381319	0.175998	12.5214	1.26003e-15	1.26575e-12	25.4154	0.132385	0.590319	0.457933	6	135424325	R	II		IGR	opensea	IGR-opensea		0.0677807	0.0769877
cg07304680	0.865683	-12.5164	1.27664e-15	1.28004e-12	25.4027	0.900423	0.535659	-0.364764	21	45508443	F	II	TRAPPC10	Body	opensea	Body-opensea		0.0535356	0.0644731
cg12520319	0.0817967	12.5162	1.27745e-15	1.28004e-12	25.4021	0.0712199	0.182277	0.111057	15	101740264	R	II	CHSY1	Body	opensea	Body-opensea		0.0158569	0.0169862
cg10827754	0.768465	-12.5151	1.28086e-15	1.28185e-12	25.3995	0.796841	0.498901	-0.29794	2	101038262	F	II		IGR	shelf	IGR-shelf	chr2:101033606-101034296	0.0430488	0.0570286
cg06748146	0.162102	12.5143	1.28383e-15	1.28322e-12	25.3973	0.119142	0.57022	0.451078	10	71104724	R	II	HK1	Body	opensea	Body-opensea		0.0623936	0.105657
cg05276829	0.238482	12.5108	1.29555e-15	1.29332e-12	25.3885	0.178644	0.806945	0.628301	2	54861832	R	II	SPTBN1	Body	opensea	Body-opensea		0.0968621	0.0676184
cg07639828	0.163669	12.5088	1.30215e-15	1.29829e-12	25.3835	0.121589	0.563422	0.441833	9	35651143	R	II	SIT1	TSS200	shelf	TSS200-shelf	chr9:35646744-35647265	0.0655333	0.0736498
cg07718055	0.0743635	12.5042	1.31812e-15	1.31258e-12	25.3717	0.0625809	0.186298	0.123717	9	71570472	F	II	LOC101927069	Body	opensea	Body-opensea		0.0184981	0.0118443
cg03983540	0.238191	12.4989	1.33655e-15	1.32927e-12	25.3583	0.182336	0.76881	0.586474	20	32366491	R	II	ZNF341	Body	opensea	Body-opensea		0.0896628	0.073425
cg07389228	0.1603	12.4961	1.34643e-15	1.33744e-12	25.3511	0.117519	0.566721	0.449202	17	73685651	F	II	SAP30BP	Body	opensea	Body-opensea		0.0688893	0.0529158
cg05537706	0.85312	-12.4948	1.35106e-15	1.34038e-12	25.3478	0.872069	0.673106	-0.198963	2	46453098	F	II		IGR	opensea	IGR-opensea		0.0310472	0.00575415
cg01402095	0.172971	12.493	1.35724e-15	1.34484e-12	25.3434	0.128126	0.599001	0.470875	16	68525465	R	II		IGR	opensea	IGR-opensea		0.0708175	0.0708812
cg18721946	0.83284	-12.4918	1.36166e-15	1.34755e-12	25.3402	0.858181	0.592101	-0.266079	12	27939316	F	II	KLHL42	Body	opensea	Body-opensea		0.0388552	0.0480009
cg18051835	0.212895	12.4906	1.36607e-15	1.35025e-12	25.3371	0.160588	0.709814	0.549226	22	20718131	R	II		IGR	shore	IGR-shore	chr22:20708651-20716555	0.0824898	0.084442
cg25757820	0.838645	-12.4892	1.37089e-15	1.35334e-12	25.3337	0.864793	0.590241	-0.274552	2	224819307	R	II		IGR	shelf	IGR-shelf	chr2:224821928-224822575	0.0390211	0.0572908
cg27406521	0.149478	12.4849	1.38645e-15	1.36701e-12	25.3227	0.110442	0.520323	0.409881	8	11351770	F	II	BLK	1stExon	opensea	1stExon-opensea		0.0628625	0.0485384
cg11557901	0.874359	-12.48	1.40448e-15	1.3831e-12	25.3102	0.905345	0.579997	-0.325348	9	128022358	F	II		IGR	shore	IGR-shore	chr9:128023933-128024596	0.0482998	0.0538563
cg10687936	0.889122	-12.4695	1.44376e-15	1.41994e-12	25.2835	0.90563	0.732298	-0.173332	3	125085322	R	II	ZNF148	5'UTR	opensea	5'UTR-opensea		0.0259051	0.0238173
cg09874683	0.154134	12.4691	1.44545e-15	1.41994e-12	25.2823	0.113845	0.536885	0.423041	9	129925853	F	II	RALGPS1	Body	opensea	Body-opensea		0.0575154	0.105828
cg04468133	0.08945	12.4654	1.45933e-15	1.43182e-12	25.2731	0.0734438	0.241509	0.168065	16	89006246	F	II	LOC100129697	TSS200	shore	TSS200-shore	chr16:89006334-89008600	0.0252299	0.0216543
cg14931486	0.825075	-12.4632	1.46768e-15	1.4369e-12	25.2675	0.846691	0.619724	-0.226967	11	118892305	R	II	TRAPPC4	Body	shelf	Body-shelf	chr11:118888878-118890115	0.0314963	0.0517189
cg19297788	0.143019	12.4627	1.46972e-15	1.4369e-12	25.2662	0.103791	0.515682	0.41189	21	45602432	R	II		IGR	opensea	IGR-opensea		0.0606054	0.07445
cg00050898	0.130669	12.4624	1.47094e-15	1.4369e-12	25.2654	0.108527	0.341021	0.232494	1	205562970	F	II	MFSD4	Body	shore	Body-shore	chr1:205561089-205561473	0.0342514	0.0395576
cg15318394	0.0990619	12.4622	1.47168e-15	1.4369e-12	25.2649	0.0781216	0.297994	0.219872	6	24919895	F	II	FAM65B	Body	opensea	Body-opensea		0.032886	0.032656
cg16830475	0.823184	-12.4612	1.4755e-15	1.43762e-12	25.2624	0.854745	0.523351	-0.331394	21	45059858	F	II	HSF2BP	Body	opensea	Body-opensea		0.0494289	0.0536772
cg04222196	0.211923	12.4611	1.47601e-15	1.43762e-12	25.2621	0.158618	0.718317	0.559699	1	203723795	R	II		IGR	opensea	IGR-opensea		0.0865054	0.0617348
cg07387310	0.188544	12.4573	1.49078e-15	1.45023e-12	25.2524	0.13959	0.65361	0.51402	12	92566627	R	II		IGR	opensea	IGR-opensea		0.0757462	0.093096
cg04754652	0.118492	12.4541	1.50357e-15	1.46091e-12	25.2441	0.100438	0.290006	0.189568	3	150921051	F	II	MED12L	Body	opensea	Body-opensea		0.0285594	0.0250405
cg05311629	0.108545	12.4522	1.51077e-15	1.46613e-12	25.2395	0.0852947	0.329421	0.244127	9	35619332	R	II	CD72	TSS1500	shelf	TSS1500-shelf	chr9:35616980-35617324	0.0369468	0.0330902
cg04738410	0.0904386	12.45	1.51954e-15	1.47285e-12	25.2339	0.076152	0.226162	0.15001	22	40672737	F	II	TNRC6B	Body	opensea	Body-opensea		0.0192557	0.040375
cg25796017	0.838175	-12.4494	1.52226e-15	1.4737e-12	25.2321	0.864855	0.584716	-0.280139	10	23361177	F	II		IGR	opensea	IGR-opensea		0.043801	0.0195426
cg27211284	0.72523	-12.4485	1.52558e-15	1.47513e-12	25.23	0.770173	0.298264	-0.47191	2	200524012	R	I		IGR	island	IGR-island	chr2:200524001-200524204	0.0742323	0.0305333
cg13409244	0.217734	12.4466	1.53342e-15	1.48092e-12	25.2251	0.162432	0.743105	0.580674	4	166137159	F	II	KLHL2	5'UTR	opensea	5'UTR-opensea		0.089525	0.0684748
cg23777206	0.809992	-12.4458	1.5364e-15	1.48202e-12	25.2232	0.848955	0.439839	-0.409116	1	221877891	R	II	DUSP10	Body	opensea	Body-opensea		0.0620819	0.0581766
cg15730481	0.203672	12.445	1.5396e-15	1.48332e-12	25.2212	0.164257	0.578113	0.413856	7	1126318	F	I	GPER	TSS200	shore	TSS200-shore	chr7:1126578-1126910	0.0617171	0.0689706
cg13048113	0.869283	-12.4419	1.55234e-15	1.49379e-12	25.2132	0.900439	0.573301	-0.327138	2	176326848	R	II		IGR	opensea	IGR-opensea		0.0493607	0.0485038
cg12066764	0.860301	-12.4404	1.5586e-15	1.49802e-12	25.2093	0.88384	0.636681	-0.247158	8	20061561	R	II	ATP6V1B2	Body	opensea	Body-opensea		0.0360333	0.0459788
cg11298010	0.161139	12.4385	1.56651e-15	1.50381e-12	25.2044	0.132531	0.432921	0.30039	1	229474175	F	II	CCSAP	Body	shelf	Body-shelf	chr1:229478014-229478935	0.040875	0.0748298
cg27623978	0.850084	-12.4348	1.58148e-15	1.51637e-12	25.1951	0.869237	0.668129	-0.201108	16	72968803	F	II	ZFHX3	Body	opensea	Body-opensea		0.0294552	0.0353015
cg11380669	0.193232	12.424	1.62731e-15	1.55844e-12	25.1674	0.142597	0.674261	0.531664	11	36590909	F	II	RAG1	5'UTR	opensea	5'UTR-opensea		0.0808386	0.0767142
cg03254865	0.848392	-12.4228	1.63257e-15	1.56161e-12	25.1643	0.872634	0.618093	-0.254541	5	70790128	F	II	BDP1	Body	opensea	Body-opensea		0.0380384	0.0404841
cg17370163	0.589598	-12.42	1.64432e-15	1.57097e-12	25.1574	0.642682	0.0853061	-0.557376	5	63461654	R	I	RNF180	TSS200	island	TSS200-island	chr5:63461448-63462106	0.0882963	0.0266114
cg14156751	0.713663	-12.416	1.66198e-15	1.58595e-12	25.147	0.758346	0.289171	-0.469175	10	50976571	F	I		IGR	island	IGR-island	chr10:50976347-50977137	0.0723211	0.0570283
cg00345025	0.143204	12.4136	1.67225e-15	1.59269e-12	25.141	0.116047	0.401199	0.285152	8	743875	R	II		IGR	shore	IGR-shore	chr8:745683-745889	0.0414715	0.0553426
cg19922137	0.58622	-12.4135	1.67302e-15	1.59269e-12	25.1406	0.640054	0.0747949	-0.565259	1	210111561	F	I	SYT14	1stExon	island	1stExon-island	chr1:210111179-210112054	0.0898166	0.0188353
cg21199922	0.792298	-12.4089	1.69326e-15	1.61004e-12	25.1289	0.84093	0.330297	-0.510633	4	38622735	R	II	FLJ13197	Body	opensea	Body-opensea		0.0742626	0.102162
cg10167301	0.0941819	12.4082	1.69653e-15	1.6104e-12	25.127	0.0787952	0.240356	0.161561	9	134604665	R	II	RAPGEF1	Body	opensea	Body-opensea		0.023476	0.0287112
cg17042723	0.880483	-12.4079	1.69766e-15	1.6104e-12	25.1264	0.906994	0.628626	-0.278368	2	171600960	F	II	LOC101926913	Body	opensea	Body-opensea		0.0408745	0.0512147
cg09022294	0.800696	-12.404	1.7153e-15	1.62521e-12	25.1164	0.828516	0.5364	-0.292117	12	72264347	R	II	TBC1D15	Body	opensea	Body-opensea		0.0424172	0.0575597
cg17184167	0.861436	-12.4025	1.7222e-15	1.62982e-12	25.1125	0.882727	0.659173	-0.223555	14	25065130	R	II		IGR	opensea	IGR-opensea		0.0339659	0.0298002
cg14762623	0.801026	-12.4015	1.72661e-15	1.63205e-12	25.11	0.832965	0.497597	-0.335368	12	125420734	F	II		IGR	opensea	IGR-opensea		0.0501033	0.0560348
cg10530851	0.708059	-12.4011	1.72864e-15	1.63205e-12	25.1089	0.773736	0.0841232	-0.689613	14	37051417	F	I	NKX2-8	Body	island	Body-island	chr14:37049333-37051726	0.109841	0.0181865
cg25028848	0.811811	-12.4	1.73341e-15	1.63432e-12	25.1062	0.836909	0.573381	-0.263528	18	9744340	R	II	RAB31	Body	opensea	Body-opensea		0.0369727	0.0598663
cg01462207	0.88528	-12.3996	1.73513e-15	1.63432e-12	25.1052	0.908699	0.662794	-0.245905	12	133202012	F	II	POLE	Body	opensea	Body-opensea		0.035182	0.0513528
cg08773226	0.824607	-12.3974	1.74552e-15	1.64218e-12	25.0994	0.851419	0.569893	-0.281526	6	135061398	R	II		IGR	opensea	IGR-opensea		0.0420797	0.0461912
cg26757820	0.133247	12.3963	1.75045e-15	1.64489e-12	25.0967	0.107033	0.382281	0.275248	10	76349278	R	II	ADK	Body	opensea	Body-opensea		0.0417647	0.039248
cg03192421	0.877937	-12.3957	1.75335e-15	1.64568e-12	25.0951	0.894288	0.722606	-0.171682	20	10643245	F	II	JAG1	Body	opensea	Body-opensea		0.0257923	0.0238878
cg00607627	0.0832581	12.3945	1.75863e-15	1.6472e-12	25.0922	0.0704516	0.20492	0.134468	16	28995994	R	II	LAT	TSS200	opensea	TSS200-opensea		0.0202505	0.0152712
cg22818074	0.2019	12.3944	1.75909e-15	1.6472e-12	25.0919	0.166481	0.538389	0.371908	15	66764860	R	II	MAP2K1	Body	opensea	Body-opensea		0.0589243	0.0173697
cg02266544	0.21102	12.3928	1.76674e-15	1.65244e-12	25.0877	0.156397	0.72994	0.573543	8	74904535	R	II	LY96	Body	opensea	Body-opensea		0.0913596	0.015668
cg15044453	0.834079	-12.3916	1.77243e-15	1.65582e-12	25.0846	0.864547	0.544629	-0.319918	6	151258520	R	II	MTHFD1L	Body	opensea	Body-opensea		0.0481213	0.0507611
cg07641772	0.838384	-12.3905	1.77747e-15	1.6586e-12	25.0819	0.874934	0.491164	-0.383769	6	137579488	R	II		IGR	opensea	IGR-opensea		0.059978	0.0361656
cg11698333	0.154199	12.3897	1.78092e-15	1.65988e-12	25.08	0.11254	0.549957	0.437416	5	158479825	R	II	EBF1	Body	shore	Body-shore	chr5:158478378-158478630	0.0645916	0.0808938
cg16449581	0.865353	-12.3829	1.81321e-15	1.68801e-12	25.0625	0.893162	0.60117	-0.291992	5	17444332	F	II		IGR	opensea	IGR-opensea		0.042783	0.0554056
cg12260832	0.210665	12.3778	1.8379e-15	1.70703e-12	25.0494	0.155945	0.730508	0.574563	19	2696687	F	II	GNG7	5'UTR	opensea	5'UTR-opensea		0.089223	0.0662477
cg26666736	0.114529	12.3778	1.83791e-15	1.70703e-12	25.0494	0.0915944	0.332406	0.240812	1	23918279	F	II		IGR	opensea	IGR-opensea		0.0373847	0.0238227
cg01801603	0.117667	12.3753	1.84991e-15	1.71619e-12	25.0431	0.0919563	0.361916	0.269959	8	123795433	R	II	ZHX2	5'UTR	shore	5'UTR-shore	chr8:123792369-123794942	0.0401092	0.0467855
cg09432376	0.129355	12.3744	1.85459e-15	1.71854e-12	25.0407	0.0982419	0.42493	0.326688	22	36044226	R	II	APOL6	TSS200	opensea	TSS200-opensea		0.0482756	0.0597444
cg05876678	0.173182	12.3717	1.86775e-15	1.72873e-12	25.0338	0.123629	0.643936	0.520308	11	64258647	F	II		IGR	opensea	IGR-opensea		0.0819727	0.042441
cg02181446	0.860335	-12.3689	1.8814e-15	1.73936e-12	25.0267	0.880442	0.669321	-0.211121	4	36130481	F	II	ARAP2	Body	opensea	Body-opensea		0.0316628	0.0327661
cg00336168	0.815888	-12.3646	1.90299e-15	1.75581e-12	25.0157	0.833853	0.645223	-0.18863	2	32671435	R	II	BIRC6	Body	opensea	Body-opensea		0.027917	0.0317885
cg21463095	0.195263	12.3645	1.90358e-15	1.75581e-12	25.0154	0.138689	0.732712	0.594023	16	68105354	R	II	DUS2	Body	opensea	Body-opensea		0.0929328	0.0606916
cg25828393	0.183345	12.3611	1.92073e-15	1.76959e-12	25.0067	0.141558	0.580326	0.438768	2	228269507	F	II		IGR	opensea	IGR-opensea		0.0671567	0.0619468
cg04624110	0.677208	-12.357	1.94181e-15	1.78696e-12	24.9961	0.734228	0.135513	-0.598715	20	13976093	R	I	MACROD2	TSS200	island	TSS200-island	chr20:13975768-13976287	0.0952464	0.0318975
cg22626169	0.781053	-12.3559	1.94742e-15	1.79006e-12	24.9933	0.823798	0.374974	-0.448824	6	6890951	F	II		IGR	opensea	IGR-opensea		0.0654122	0.0908424
cg12870052	0.819037	-12.3548	1.95316e-15	1.79328e-12	24.9904	0.846355	0.559524	-0.286831	15	91305264	R	II	BLM	Body	opensea	Body-opensea		0.0423967	0.0524187
cg02112168	0.786717	-12.3536	1.95913e-15	1.79496e-12	24.9875	0.820254	0.46811	-0.352144	14	45579561	F	II	PRPF39	Body	opensea	Body-opensea		0.0528813	0.0587295
cg08110661	0.223327	12.3535	1.95948e-15	1.79496e-12	24.9873	0.167621	0.752537	0.584916	3	10234762	F	II	IRAK2	Body	opensea	Body-opensea		0.091409	0.0623183
cg05768065	0.863979	-12.3471	1.9931e-15	1.82367e-12	24.9708	0.898141	0.539437	-0.358704	3	71856140	F	II		IGR	opensea	IGR-opensea		0.0540846	0.0582911
cg12595459	0.872541	-12.342	2.02011e-15	1.84628e-12	24.9577	0.899015	0.621037	-0.277977	8	28527302	R	II		IGR	opensea	IGR-opensea		0.043431	0.0268892
cg21893651	0.759275	-12.3408	2.02675e-15	1.85024e-12	24.9545	0.786609	0.499608	-0.287001	6	30001368	R	II	NCRNA00171	Body	opensea	Body-opensea		0.040939	0.063018
cg11337097	0.192894	12.3338	2.06453e-15	1.88258e-12	24.9366	0.14435	0.654062	0.509712	2	100254880	R	II	AFF3	Body	opensea	Body-opensea		0.0754162	0.0966313
cg03038146	0.0869641	12.3324	2.07223e-15	1.88745e-12	24.933	0.0760124	0.191006	0.114994	6	24936374	F	II	FAM65B	TSS200	opensea	TSS200-opensea		0.0164744	0.0201226
cg14645605	0.738492	-12.3286	2.09324e-15	1.90442e-12	24.9232	0.775043	0.391257	-0.383786	4	151644374	R	II	LRBA	Body	opensea	Body-opensea		0.0590496	0.0521615
cg24567196	0.0909596	12.3275	2.09905e-15	1.90754e-12	24.9205	0.0709875	0.280694	0.209706	3	18782489	F	II		IGR	opensea	IGR-opensea		0.0259385	0.0642897
cg14550975	0.871013	-12.3215	2.13246e-15	1.9357e-12	24.9052	0.891666	0.674819	-0.216847	3	112822409	F	II		IGR	opensea	IGR-opensea		0.0326642	0.033862
cg05670158	0.845143	-12.3187	2.14858e-15	1.94773e-12	24.8979	0.880276	0.511374	-0.368902	2	69981407	F	II	ANXA4	5'UTR	opensea	5'UTR-opensea		0.0548144	0.0678936
cg13912964	0.859244	-12.3183	2.15058e-15	1.94773e-12	24.897	0.880389	0.658368	-0.222021	7	100867281	F	II	ZNHIT1	3'UTR	opensea	3'UTR-opensea		0.0298268	0.0582638
cg27551910	0.174614	12.3131	2.18064e-15	1.97272e-12	24.8836	0.137733	0.524981	0.387249	17	79083905	R	II	BAIAP2	3'UTR	shore	3'UTR-shore	chr17:79084336-79084561	0.0611953	0.0318828
cg14484016	0.214889	12.3119	2.18736e-15	1.97448e-12	24.8806	0.157853	0.756736	0.598883	1	180915632	F	II		IGR	opensea	IGR-opensea		0.0936923	0.067063
cg03830443	0.840166	-12.3119	2.18751e-15	1.97448e-12	24.8805	0.875197	0.507374	-0.367823	8	106333948	F	II	ZFPM2	Body	shore	Body-shore	chr8:106330518-106332120	0.0561914	0.0547624
cg23582644	0.832801	-12.3094	2.20223e-15	1.98406e-12	24.874	0.862452	0.551122	-0.31133	18	61557687	F	II	SERPINB2	5'UTR	opensea	5'UTR-opensea		0.0489388	0.0286828
cg03718013	0.809937	-12.3092	2.20308e-15	1.98406e-12	24.8736	0.839952	0.524798	-0.315154	14	103871417	R	II	MARK3	ExonBnd	opensea	ExonBnd-opensea		0.0476774	0.0506962
cg13353542	0.123893	12.3072	2.21512e-15	1.99207e-12	24.8683	0.0864104	0.479973	0.393562	9	80826125	R	II		IGR	opensea	IGR-opensea		0.0591928	0.0674884
cg21287824	0.169984	12.3068	2.21695e-15	1.99207e-12	24.8675	0.12338	0.612725	0.489345	17	47777681	F	II		IGR	opensea	IGR-opensea		0.0711487	0.10273
cg02033582	0.78302	-12.303	2.23936e-15	2.00622e-12	24.8578	0.817332	0.457062	-0.360269	17	29394814	R	II		IGR	opensea	IGR-opensea		0.056296	0.039767
cg08255481	0.180707	12.303	2.23991e-15	2.00622e-12	24.8575	0.139872	0.568637	0.428765	16	88103035	R	II	BANP	Body	shore	Body-shore	chr16:88101473-88101911	0.0664007	0.0557277
cg02091275	0.179475	12.3029	2.24022e-15	2.00622e-12	24.8574	0.140878	0.546146	0.405268	1	167469123	F	II	CD247	Body	opensea	Body-opensea		0.0613597	0.0663398
cg20267559	0.064151	12.3007	2.25329e-15	2.01567e-12	24.8518	0.0502618	0.196098	0.145836	3	71772939	R	II	EIF4E3	Body	shore	Body-shore	chr3:71773826-71774873	0.0174887	0.0455529
cg10387551	0.605848	-12.3002	2.25652e-15	2.01631e-12	24.8504	0.66189	0.0734485	-0.588441	11	30038615	R	I	KCNA4	TSS200	island	TSS200-island	chr11:30038522-30038823	0.0940875	0.0301388
cg07033604	0.204385	12.2988	2.26454e-15	2.02122e-12	24.8469	0.165304	0.575657	0.410353	9	139496919	R	I		IGR	opensea	IGR-opensea		0.0642918	0.0441487
cg26830054	0.829896	-12.2966	2.27787e-15	2.03085e-12	24.8412	0.849167	0.64683	-0.202336	10	119762394	R	I		IGR	opensea	IGR-opensea		0.0309538	0.0269919
cg17415486	0.184406	12.2946	2.28982e-15	2.03924e-12	24.8362	0.143655	0.571539	0.427884	19	42057419	R	II	CEACAM21	5'UTR	opensea	5'UTR-opensea		0.0678729	0.0332122
cg13434308	0.603833	-12.294	2.29368e-15	2.0404e-12	24.8345	0.649435	0.170612	-0.478823	12	29936486	R	I	TMTC1	5'UTR	island	5'UTR-island	chr12:29935995-29937433	0.0755399	0.0452356
cg26311932	0.0936214	12.2929	2.30017e-15	2.04391e-12	24.8318	0.0788819	0.233646	0.154765	6	31549563	F	II	LTB	Body	shore	Body-shore	chr6:31548436-31549277	0.0243204	0.00546656
cg12847844	0.142036	12.2923	2.30385e-15	2.04491e-12	24.8302	0.106058	0.48382	0.377762	9	93864474	R	II		IGR	opensea	IGR-opensea		0.0589127	0.0442278
cg01985330	0.0814021	12.2918	2.30696e-15	2.0454e-12	24.8289	0.0683198	0.205683	0.137363	12	68630466	R	II		IGR	opensea	IGR-opensea		0.0197867	0.0260235
cg15001032	0.176022	12.2911	2.31121e-15	2.0469e-12	24.8271	0.144335	0.477055	0.332721	7	50632994	F	II	DDC	5'UTR	opensea	5'UTR-opensea		0.0498731	0.0584275
cg20019985	0.582675	-12.2894	2.32159e-15	2.05382e-12	24.8228	0.631851	0.115503	-0.516348	11	32008961	F	I		IGR	island	IGR-island	chr11:32008802-32009044	0.0816438	0.0467449
cg23338668	0.853864	-12.288	2.33057e-15	2.05949e-12	24.819	0.881057	0.595531	-0.285526	8	74240259	F	II		IGR	opensea	IGR-opensea		0.0434479	0.0438764
cg14745270	0.665322	-12.2841	2.35478e-15	2.07732e-12	24.809	0.727578	0.0738912	-0.653686	8	110703888	R	I	GOLSYN	1stExon	island	1stExon-island	chr8:110703409-110703897	0.105127	0.0157195
cg27016579	0.153013	12.2839	2.35594e-15	2.07732e-12	24.8085	0.11459	0.518034	0.403444	5	168778028	F	II		IGR	opensea	IGR-opensea		0.0630658	0.046318
cg21041794	0.137763	12.2832	2.36004e-15	2.07865e-12	24.8068	0.104087	0.45768	0.353593	5	177870299	F	II	COL23A1	Body	opensea	Body-opensea		0.0539618	0.0543387
cg22749303	0.120262	12.2817	2.36954e-15	2.08472e-12	24.8029	0.0968905	0.342291	0.245401	10	104829484	R	II	CNNM2	Body	opensea	Body-opensea		0.0378753	0.0314545
cg15230376	0.167539	12.2784	2.39078e-15	2.1011e-12	24.7943	0.126602	0.556438	0.429836	16	16101588	R	II	ABCC1	Body	opensea	Body-opensea		0.0654538	0.0685602
cg24756631	0.0835925	12.276	2.40595e-15	2.11008e-12	24.7881	0.0666045	0.244979	0.178375	6	130069659	R	II		IGR	opensea	IGR-opensea		0.0223016	0.0537099
cg00064733	0.66372	-12.2759	2.40627e-15	2.11008e-12	24.788	0.723001	0.100546	-0.622455	7	153584038	R	I	DPP6	TSS200	island	TSS200-island	chr7:153583317-153585666	0.0996254	0.0351593
cg02471848	0.243064	12.2729	2.42555e-15	2.12298e-12	24.7803	0.182605	0.817422	0.634816	21	35990154	F	II		IGR	shelf	IGR-shelf	chr21:35986623-35987798	0.101675	0.0347574
cg24912334	0.888626	-12.2728	2.42628e-15	2.12298e-12	24.78	0.909948	0.686065	-0.223884	15	77473379	R	II	PEAK1	Body	opensea	Body-opensea		0.0321324	0.0483001
cg05445227	0.91537	-12.2685	2.45428e-15	2.14513e-12	24.7688	0.936401	0.715582	-0.220819	12	721115	R	II	NINJ2	Body	shelf	Body-shelf	chr12:718174-718505	0.0314721	0.049023
cg04790075	0.224073	12.2671	2.46344e-15	2.1508e-12	24.7652	0.172968	0.709573	0.536604	5	35195062	F	II	PRLR	5'UTR	opensea	5'UTR-opensea		0.0844721	0.05694
cg22712983	0.834569	-12.2659	2.47084e-15	2.15324e-12	24.7623	0.871067	0.487838	-0.383229	2	219187374	F	I	PNKD	TSS1500	shore	TSS1500-shore	chr2:219187653-219188251	0.0553627	0.0836182
cg02274584	0.768028	-12.2658	2.47162e-15	2.15324e-12	24.762	0.819927	0.274986	-0.544941	21	29602444	R	II	LOC101927973	TSS1500	opensea	TSS1500-opensea		0.0856265	0.0601996
cg19126910	0.210073	12.2652	2.4758e-15	2.1543e-12	24.7604	0.162775	0.659406	0.49663	11	111249659	R	II	POU2AF1	Body	opensea	Body-opensea		0.0772049	0.0647898
cg24726852	0.182054	12.2648	2.47852e-15	2.1543e-12	24.7593	0.136408	0.61569	0.479282	1	78313327	F	II	FAM73A	Body	opensea	Body-opensea		0.0717977	0.0875374
cg17882919	0.669715	-12.2641	2.48264e-15	2.1543e-12	24.7577	0.730411	0.0931065	-0.637304	8	72755184	R	II	MSC-AS1	TSS1500	shore	TSS1500-shore	chr8:72753874-72754755	0.102658	0.0150619
cg24185913	0.171075	12.264	2.4836e-15	2.1543e-12	24.7573	0.126844	0.591269	0.464425	12	68575158	R	II		IGR	opensea	IGR-opensea		0.0731023	0.0490034
cg05987114	0.11314	12.2599	2.51063e-15	2.17539e-12	24.7468	0.0889359	0.343076	0.25414	6	20565154	F	II	CDKAL1	Body	opensea	Body-opensea		0.0367001	0.0543785
cg11330406	0.833077	-12.2581	2.52236e-15	2.18319e-12	24.7423	0.865328	0.526697	-0.338631	20	1550119	R	II	SIRPB1	Body	opensea	Body-opensea		0.0492995	0.0713094
cg25683631	0.121749	12.256	2.53676e-15	2.19328e-12	24.7368	0.0877468	0.444766	0.357019	1	20405033	F	II	PLA2G5	5'UTR	opensea	5'UTR-opensea		0.0537262	0.0627292
cg12163759	0.801184	-12.2548	2.5452e-15	2.1982e-12	24.7335	0.834743	0.482377	-0.352367	4	89885303	F	II	FAM13A	Body	opensea	Body-opensea		0.0534847	0.0580398
cg16160471	0.249034	12.2529	2.55758e-15	2.20652e-12	24.7288	0.192897	0.782334	0.589437	6	13296758	F	II	LOC100130357	TSS1500	opensea	TSS1500-opensea		0.0925334	0.0679222
cg22881435	0.191035	12.2523	2.56178e-15	2.20776e-12	24.7272	0.145199	0.626469	0.48127	8	37732086	F	II	RAB11FIP1	Body	opensea	Body-opensea		0.0722386	0.0874589
cg25800638	0.813732	-12.2508	2.57171e-15	2.21394e-12	24.7235	0.842746	0.538095	-0.304651	2	24527092	F	I	ITSN2	Body	opensea	Body-opensea		0.0468094	0.0443476
cg05986288	0.833671	-12.2431	2.62518e-15	2.25754e-12	24.7035	0.853745	0.642976	-0.210769	5	74616750	F	II		IGR	opensea	IGR-opensea		0.0325282	0.0270791
cg22015766	0.753431	-12.2423	2.63041e-15	2.25961e-12	24.7016	0.800794	0.303485	-0.497309	6	34624127	F	II	C6orf106	Body	opensea	Body-opensea		0.0786153	0.050056
cg24527044	0.839619	-12.2403	2.64482e-15	2.26956e-12	24.6963	0.86525	0.59612	-0.269129	7	6631231	R	II	C7orf26	Body	shore	Body-shore	chr7:6629328-6630235	0.0411729	0.0406157
cg03850957	0.779725	-12.2389	2.65443e-15	2.27536e-12	24.6928	0.813378	0.460025	-0.353353	20	16713359	F	II	SNRPB2	Body	shelf	Body-shelf	chr20:16710507-16711115	0.0548215	0.0473917
cg19948478	0.86667	-12.2382	2.65933e-15	2.27712e-12	24.691	0.896563	0.582681	-0.313882	1	235010536	F	II		IGR	opensea	IGR-opensea		0.0474678	0.0533351
cg08356637	0.755167	-12.2353	2.68041e-15	2.29272e-12	24.6833	0.789428	0.429682	-0.359747	11	8385767	R	I		IGR	opensea	IGR-opensea		0.0569414	0.0338896
cg26521143	0.784004	-12.2344	2.68639e-15	2.29539e-12	24.6811	0.814031	0.498738	-0.315294	12	6402009	R	II		IGR	shore	IGR-shore	chr12:6399262-6400771	0.0470578	0.0587298
cg24504014	0.879607	-12.2272	2.73817e-15	2.33714e-12	24.6626	0.907584	0.613828	-0.293756	11	110297121	F	II		IGR	shelf	IGR-shelf	chr11:110300574-110301334	0.0462282	0.0307374
cg08913930	0.232349	12.2264	2.74392e-15	2.33954e-12	24.6606	0.175762	0.769923	0.594162	6	13466950	F	II	GFOD1	Body	opensea	Body-opensea		0.0940368	0.0609614
cg11184120	0.810085	-12.2239	2.76279e-15	2.35313e-12	24.6539	0.84853	0.444859	-0.403671	12	62642805	R	II		IGR	opensea	IGR-opensea		0.0591159	0.0846839
cg19070567	0.516487	-12.2227	2.77152e-15	2.35683e-12	24.6509	0.56279	0.0766086	-0.486182	21	28338889	F	I	ADAMTS5	1stExon	island	1stExon-island	chr21:28337856-28340237	0.07845	0.0148756
cg19708055	0.188515	12.2225	2.77303e-15	2.35683e-12	24.6503	0.1396	0.653205	0.513604	6	168045556	F	I		IGR	opensea	IGR-opensea		0.0803002	0.065346
cg23506143	0.792851	-12.2192	2.79685e-15	2.37456e-12	24.642	0.823371	0.502917	-0.320454	5	55761274	R	I		IGR	opensea	IGR-opensea		0.045114	0.0776612
cg14115807	0.795436	-12.2179	2.80675e-15	2.37863e-12	24.6386	0.81636	0.596655	-0.219705	9	77575609	R	II	C9orf41-AS1	Body	opensea	Body-opensea		0.0322927	0.0434033
cg11009507	0.24567	12.2176	2.80939e-15	2.37863e-12	24.6377	0.20008	0.678771	0.47869	18	32630484	R	II	MAPRE2	5'UTR	opensea	5'UTR-opensea		0.0766064	0.0343835
cg20894117	0.801779	-12.2174	2.81056e-15	2.37863e-12	24.6373	0.821621	0.613284	-0.208337	2	45812822	F	II	SRBD1	Body	opensea	Body-opensea		0.0321881	0.0271004
cg02483101	0.225882	12.2158	2.82245e-15	2.38617e-12	24.6332	0.169165	0.764685	0.59552	8	130365373	F	II		IGR	opensea	IGR-opensea		0.0948229	0.0535009
cg10661893	0.117185	12.2143	2.8342e-15	2.39358e-12	24.6292	0.0938692	0.338686	0.244816	1	204482706	F	II		IGR	shelf	IGR-shelf	chr1:204485473-204485831	0.0282017	0.0845871
cg25100061	0.16724	12.211	2.85888e-15	2.41188e-12	24.6207	0.129949	0.521497	0.391547	20	57735525	F	II		IGR	opensea	IGR-opensea		0.058141	0.0770341
cg27578811	0.655952	-12.2076	2.8846e-15	2.43084e-12	24.6121	0.713745	0.106918	-0.606826	15	83316223	R	I	CPEB1	Body	island	Body-island	chr15:83315116-83317541	0.0980016	0.0235932
cg01785706	0.217524	12.2073	2.88742e-15	2.43084e-12	24.6111	0.16897	0.678783	0.509813	12	118570077	F	II		IGR	shelf	IGR-shelf	chr12:118573730-118574731	0.0787918	0.0757873
cg19485088	0.100011	12.2056	2.89984e-15	2.43873e-12	24.6069	0.0788179	0.301348	0.22253	16	29831566	R	II	PAGR1	3'UTR	shelf	3'UTR-shelf	chr16:29826662-29828302	0.0322312	0.0475207
cg17501395	0.0782161	12.1978	2.96126e-15	2.48776e-12	24.5866	0.0593567	0.257381	0.198024	6	149806331	R	II	ZC3H12D	TSS200	opensea	TSS200-opensea		0.0222956	0.0695724
cg11810303	0.890806	-12.1955	2.9793e-15	2.5003e-12	24.5807	0.903929	0.766135	-0.137793	11	109956144	R	II		IGR	opensea	IGR-opensea		0.0195087	0.0297396
cg05567143	0.781303	-12.1942	2.98976e-15	2.50645e-12	24.5773	0.823275	0.382575	-0.440699	22	50980910	F	II		IGR	shore	IGR-shore	chr22:50982570-50982994	0.069987	0.0432383
cg03353699	0.194254	12.1887	3.03322e-15	2.54022e-12	24.5633	0.1479	0.634619	0.486719	6	30644693	R	I	KIAA1949	3'UTR	shelf	3'UTR-shelf	chr6:30640431-30640853	0.0776686	0.042893
cg26707879	0.812471	-12.1855	3.05981e-15	2.55981e-12	24.5548	0.84891	0.466295	-0.382616	1	173119232	F	II		IGR	opensea	IGR-opensea		0.0586416	0.0616827
cg15062718	0.204598	12.1805	3.10081e-15	2.5914e-12	24.5419	0.152529	0.699259	0.546731	10	6079098	F	II	IL2RA	Body	opensea	Body-opensea		0.0872814	0.0492958
cg19190593	0.198543	12.1789	3.11389e-15	2.59962e-12	24.5378	0.144998	0.707218	0.56222	6	6588737	F	II	LY86	TSS200	opensea	TSS200-opensea		0.08877	0.0653774
cg18456933	0.875037	-12.1776	3.12428e-15	2.60558e-12	24.5346	0.892836	0.705944	-0.186892	4	15692171	F	II		IGR	opensea	IGR-opensea		0.0260702	0.0454095
cg23907520	0.883256	-12.1772	3.12805e-15	2.60601e-12	24.5334	0.904297	0.683368	-0.220929	1	248307171	R	II	OR2M5	TSS1500	opensea	TSS1500-opensea		0.0346729	0.0242029
cg26021007	0.151279	12.1719	3.17252e-15	2.64031e-12	24.5197	0.11348	0.510375	0.396896	17	45283040	R	II		IGR	opensea	IGR-opensea		0.055141	0.102322
cg22833382	0.0815208	12.17	3.18854e-15	2.65084e-12	24.5148	0.0677028	0.212791	0.145088	14	65395368	R	II	CHURC1	Body	opensea	Body-opensea		0.021417	0.0261058
cg26459161	0.842194	-12.1696	3.1918e-15	2.65084e-12	24.5138	0.87377	0.54222	-0.331549	15	101748151	R	II	CHSY1	Body	opensea	Body-opensea		0.051011	0.0517241
cg09678939	0.0928116	12.1665	3.21846e-15	2.66941e-12	24.5057	0.0747293	0.264594	0.189864	6	149806081	F	II	ZC3H12D	5'UTR	opensea	5'UTR-opensea		0.0225814	0.0630276
cg13007187	0.795749	-12.1662	3.22082e-15	2.66941e-12	24.505	0.833973	0.432617	-0.401357	11	69414593	R	II		IGR	opensea	IGR-opensea		0.0637407	0.0411178
cg15418935	0.114575	12.1646	3.23438e-15	2.6769e-12	24.5009	0.0860817	0.38526	0.299178	15	58751410	F	II	LOC101928694	Body	opensea	Body-opensea		0.0483463	0.00854458
cg01349024	0.118111	12.1644	3.23654e-15	2.6769e-12	24.5003	0.0941122	0.346104	0.251992	1	26102026	F	II	MAN1C1	Body	shelf	Body-shelf	chr1:26097904-26098107	0.0400035	0.0229885
cg10945573	0.0772477	12.162	3.25719e-15	2.6912e-12	24.4941	0.0636168	0.206742	0.143125	7	99809205	R	II	STAG3	Body	opensea	Body-opensea		0.0218822	0.0188308
cg04119729	0.166288	12.1564	3.30662e-15	2.72818e-12	24.4795	0.140393	0.412298	0.271905	11	36580391	R	II		IGR	opensea	IGR-opensea		0.0395097	0.0596038
cg16288089	0.665367	-12.1561	3.30877e-15	2.72818e-12	24.4789	0.725561	0.0935269	-0.632034	7	97361408	R	I	TAC1	5'UTR	island	5'UTR-island	chr7:97361132-97363018	0.102635	0.0195096
cg16744314	0.114054	12.1545	3.32327e-15	2.73732e-12	24.4746	0.0938946	0.30557	0.211675	20	30446221	R	II		IGR	shelf	IGR-shelf	chr20:30449011-30449593	0.0314765	0.0403845
cg01913767	0.0953461	12.1526	3.34022e-15	2.74845e-12	24.4697	0.0810721	0.230949	0.149877	1	27989282	R	II		IGR	shelf	IGR-shelf	chr1:27986305-27986808	0.0220993	0.0277665
cg22172358	0.852832	-12.1517	3.34807e-15	2.75208e-12	24.4674	0.869292	0.696463	-0.172829	20	4910667	F	II	SLC23A2	Body	opensea	Body-opensea		0.0255304	0.0329831
cg25056645	0.817408	-12.1493	3.36949e-15	2.76685e-12	24.4612	0.842136	0.582499	-0.259637	12	6581239	F	II	VAMP1	TSS1500	shore	TSS1500-shore	chr12:6579555-6580429	0.0382469	0.0534903
cg17007640	0.62347	-12.1467	3.39309e-15	2.78337e-12	24.4544	0.670537	0.176336	-0.494201	14	29243504	F	I	C14orf23	Body	island	Body-island	chr14:29243403-29243763	0.0793356	0.0402347
cg03693492	0.817952	-12.1448	3.41021e-15	2.79456e-12	24.4495	0.852255	0.49207	-0.360186	2	46280778	R	II	PRKCE	Body	opensea	Body-opensea		0.0575541	0.032303
cg13595556	0.86277	-12.1425	3.43111e-15	2.8088e-12	24.4436	0.893753	0.568431	-0.325322	9	129648322	F	II		IGR	opensea	IGR-opensea		0.0502918	0.0495745
cg17510957	0.892782	-12.1403	3.45092e-15	2.82214e-12	24.438	0.914367	0.68773	-0.226637	11	121466629	R	II	SORL1	Body	opensea	Body-opensea		0.0346576	0.0362796
cg04421348	0.185464	12.1394	3.45976e-15	2.82648e-12	24.4355	0.134539	0.669256	0.534717	10	82299737	F	II	SH2D4B	TSS1500	shelf	TSS1500-shelf	chr10:82295501-82296192	0.0833269	0.0778723
cg25119406	0.141349	12.1323	3.52528e-15	2.87707e-12	24.4173	0.108821	0.450369	0.341548	13	99856929	F	II	UBAC2	Body	shelf	Body-shelf	chr13:99852386-99853552	0.0534256	0.0464028
cg13894420	0.861702	-12.1301	3.54677e-15	2.88988e-12	24.4114	0.88913	0.60113	-0.288	13	50859451	R	II	DLEU1	Body	opensea	Body-opensea		0.0445138	0.0438269
cg02184418	0.172604	12.1299	3.54819e-15	2.88988e-12	24.411	0.125342	0.621593	0.496252	1	32715449	R	II	LCK	TSS1500	shore	TSS1500-shore	chr1:32713918-32714186	0.0786237	0.0580682
cg15933451	0.0929558	12.1267	3.57886e-15	2.91189e-12	24.4027	0.0728616	0.283851	0.210989	2	98329830	R	II	ZAP70	TSS200	opensea	TSS200-opensea		0.0339216	0.00949286
cg15511246	0.870614	-12.1237	3.60717e-15	2.93195e-12	24.395	0.888185	0.703695	-0.18449	12	121259613	R	II	SPPL3	Body	opensea	Body-opensea		0.0243737	0.0522219
cg00735911	0.166627	12.1228	3.61593e-15	2.93531e-12	24.3927	0.125691	0.555519	0.429829	12	113513357	F	II	DTX1	Body	shore	Body-shore	chr12:113515164-113515970	0.0658049	0.0737558
cg15612945	0.791577	-12.1226	3.61864e-15	2.93531e-12	24.3919	0.813518	0.583131	-0.230388	2	64242453	R	II	VPS54	5'UTR	shelf	5'UTR-shelf	chr2:64245934-64246893	0.0322622	0.0575476
cg20671304	0.120723	12.1205	3.6384e-15	2.94835e-12	24.3866	0.10301	0.288998	0.185988	17	76768329	F	II	CYTH1	Body	opensea	Body-opensea		0.0252854	0.0494204
cg23746497	0.705199	-12.115	3.692e-15	2.98876e-12	24.3724	0.752981	0.251271	-0.50171	6	105388668	F	I		IGR	island	IGR-island	chr6:105388190-105389545	0.0797544	0.0566269
cg02015961	0.846967	-12.1139	3.70342e-15	2.99498e-12	24.3694	0.874855	0.582026	-0.292829	8	20061515	R	II	ATP6V1B2	Body	opensea	Body-opensea		0.0449258	0.048362
cg24727290	0.223072	12.1108	3.73357e-15	3.01631e-12	24.3616	0.164063	0.783654	0.619591	6	30850868	R	II	DDR1	TSS1500	shore	TSS1500-shore	chr6:30852102-30852676	0.100245	0.0422392
cg08805904	0.147623	12.1082	3.76005e-15	3.03464e-12	24.3547	0.112373	0.4825	0.370127	2	26833056	F	II	CIB4	Body	opensea	Body-opensea		0.0599714	0.0196917
cg19905757	0.176622	12.1067	3.77495e-15	3.0436e-12	24.3509	0.131827	0.602178	0.470351	15	68924127	F	II	CORO2B	Body	opensea	Body-opensea		0.0752611	0.046514
cg23020090	0.835694	-12.1047	3.79585e-15	3.05641e-12	24.3455	0.868422	0.524776	-0.343646	4	39809967	F	II		IGR	opensea	IGR-opensea		0.0556046	0.0199222
cg07599432	0.902893	-12.1044	3.79847e-15	3.05641e-12	24.3448	0.921851	0.722796	-0.199055	10	119126318	R	II	PDZD8	Body	opensea	Body-opensea		0.0309543	0.026763
cg04867344	0.139532	12.104	3.8026e-15	3.05666e-12	24.3438	0.105966	0.458408	0.352442	17	46547913	R	II		IGR	opensea	IGR-opensea		0.0517213	0.076919
cg27155939	0.13466	12.1006	3.83711e-15	3.0813e-12	24.335	0.108671	0.381557	0.272886	15	40347163	R	II		IGR	opensea	IGR-opensea		0.0423725	0.0404197
cg04204465	0.834448	-12.0989	3.85474e-15	3.09237e-12	24.3305	0.862009	0.572618	-0.289391	9	33868559	F	II	UBE2R2	Body	opensea	Body-opensea		0.0434608	0.055799
cg19423170	0.873624	-12.098	3.86439e-15	3.09681e-12	24.3281	0.895545	0.665366	-0.23018	21	27472122	F	II	APP	Body	opensea	Body-opensea		0.0343377	0.0450432
cg05026650	0.0906272	12.0973	3.87106e-15	3.09681e-12	24.3264	0.0734395	0.25391	0.180471	17	47288132	R	II	GNGT2	TSS1500	opensea	TSS1500-opensea		0.0283948	0.0193826
cg07421518	0.181453	12.0972	3.87189e-15	3.09681e-12	24.3262	0.131188	0.658976	0.527788	14	101832539	R	II		IGR	shore	IGR-shore	chr14:101831291-101831695	0.08491	0.0465209
cg02343604	0.178586	12.0955	3.88969e-15	3.1072e-12	24.3218	0.138645	0.558026	0.419382	1	23884703	F	II	ID3	3'UTR	shore	3'UTR-shore	chr1:23884842-23885087	0.067457	0.0360706
cg08490115	0.650021	-12.0949	3.89661e-15	3.1072e-12	24.3201	0.710272	0.0776328	-0.632639	11	30038675	F	I	KCNA4	TSS200	island	TSS200-island	chr11:30038522-30038823	0.103172	0.023402
cg00920892	0.186597	12.0946	3.89941e-15	3.1072e-12	24.3194	0.143434	0.596642	0.453207	8	37732224	R	II	RAB11FIP1	Body	opensea	Body-opensea		0.0708017	0.0665725
cg20517123	0.255034	12.0945	3.9004e-15	3.1072e-12	24.3191	0.212093	0.662974	0.45088	16	3127268	F	II		IGR	opensea	IGR-opensea		0.0727599	0.0350185
cg10678215	0.195707	12.0934	3.91201e-15	3.11335e-12	24.3162	0.149524	0.634448	0.484925	5	143191565	R	II	HMHB1	TSS200	opensea	TSS200-opensea		0.0742924	0.0849139
cg04986849	0.21721	12.093	3.91651e-15	3.11384e-12	24.3151	0.163079	0.731454	0.568376	8	11350092	F	II	BLK	TSS1500	opensea	TSS1500-opensea		0.0910421	0.0574301
cg01529253	0.0948625	12.091	3.93731e-15	3.12727e-12	24.31	0.0791465	0.244164	0.165018	17	36125168	F	II		IGR	opensea	IGR-opensea		0.0249455	0.027781
cg05905611	0.212739	12.0879	3.97021e-15	3.14838e-12	24.3019	0.159472	0.718778	0.559306	11	111250422	F	II	POU2AF1	TSS1500	opensea	TSS1500-opensea		0.0864285	0.0924034
cg14310212	0.111812	12.0877	3.97175e-15	3.14838e-12	24.3015	0.0930348	0.290198	0.197163	12	122505912	R	II		IGR	opensea	IGR-opensea		0.0318169	0.00621
cg15587064	0.881271	-12.0869	3.98043e-15	3.15214e-12	24.2994	0.905642	0.649746	-0.255896	9	132346133	R	II		IGR	opensea	IGR-opensea		0.0403695	0.0309897
cg22237859	0.887887	-12.0814	4.0395e-15	3.19575e-12	24.2851	0.906063	0.71522	-0.190842	4	15673933	F	II		IGR	opensea	IGR-opensea		0.0282585	0.0381291
cg19743891	0.0997566	12.08	4.05424e-15	3.20425e-12	24.2815	0.0818295	0.270064	0.188234	1	26644573	F	II	UBXN11	1stExon	opensea	1stExon-opensea		0.0297935	0.0188932
cg03199996	0.174259	12.0778	4.07902e-15	3.22065e-12	24.2756	0.130928	0.585907	0.454979	20	49211573	F	II	FAM65C	Body	opensea	Body-opensea		0.068975	0.086107
cg23244858	0.844446	-12.0773	4.08406e-15	3.22145e-12	24.2744	0.869364	0.607723	-0.261641	17	57344133	F	II	GDPD1	Body	opensea	Body-opensea		0.0394494	0.0494366
cg14782541	0.826844	-12.0755	4.10348e-15	3.23359e-12	24.2698	0.856047	0.54942	-0.306627	7	24826028	R	II		IGR	opensea	IGR-opensea		0.0467225	0.0550125
cg23198623	0.113089	12.075	4.10901e-15	3.23476e-12	24.2685	0.0881683	0.349838	0.261669	2	111433128	F	II	BUB1	Body	shelf	Body-shelf	chr2:111435318-111435884	0.0406492	0.0392604
cg25684151	0.849508	-12.0746	4.11327e-15	3.23493e-12	24.2675	0.880015	0.559695	-0.32032	8	126588554	F	II		IGR	opensea	IGR-opensea		0.0486457	0.0589999
cg00434123	0.842853	-12.0726	4.13551e-15	3.24846e-12	24.2623	0.870055	0.584428	-0.285628	2	191505431	F	II		IGR	opensea	IGR-opensea		0.0440704	0.0463298
cg21907743	0.662089	-12.0723	4.13858e-15	3.24846e-12	24.2615	0.721977	0.0931486	-0.628829	1	237205450	F	I	RYR2	TSS1500	island	TSS1500-island	chr1:237205126-237206644	0.102848	0.01828
cg20284961	0.117109	12.07	4.16457e-15	3.26566e-12	24.2555	0.095248	0.324784	0.229536	2	158184313	R	II	ERMN	TSS1500	opensea	TSS1500-opensea		0.0367495	0.0196743
cg14825251	0.205043	12.0694	4.17156e-15	3.26794e-12	24.2538	0.156921	0.662205	0.505284	11	36588432	F	II	RAG1	TSS1500	opensea	TSS1500-opensea		0.0788685	0.0771121
cg04063756	0.830972	-12.0673	4.19441e-15	3.28263e-12	24.2485	0.865216	0.505652	-0.359564	16	20892998	F	II	DCUN1D3	5'UTR	opensea	5'UTR-opensea		0.0561625	0.0534259
cg06056332	0.143285	12.0664	4.20526e-15	3.28791e-12	24.246	0.106599	0.491799	0.3852	1	160765923	R	II	LY9	5'UTR	opensea	5'UTR-opensea		0.0599091	0.0601131
cg16624482	0.815853	-12.0655	4.21447e-15	3.29189e-12	24.2439	0.849921	0.492208	-0.357712	21	43548126	R	I	UMODL1	Body	shore	Body-shore	chr21:43547871-43548089	0.0535009	0.0727812
cg11624060	0.0750141	12.0648	4.22328e-15	3.29555e-12	24.2419	0.0609851	0.20829	0.147305	5	1316038	F	II		IGR	opensea	IGR-opensea		0.0205248	0.0359948
cg19669531	0.0885633	12.0597	4.28134e-15	3.33635e-12	24.2286	0.0779643	0.189254	0.11129	16	89182231	R	II	ACSF3	Body	shelf	Body-shelf	chr16:89186198-89186551	0.0154901	0.0252446
cg17891759	0.517586	-12.0594	4.2839e-15	3.33635e-12	24.228	0.554883	0.163269	-0.391614	4	299121	F	I		IGR	island	IGR-island	chr4:298803-299312	0.0627619	0.0401106
cg02771343	0.207274	12.0547	4.33838e-15	3.3755e-12	24.2157	0.153224	0.720753	0.56753	2	8374943	F	II	LINC00299	Body	opensea	Body-opensea		0.0881076	0.0925681
cg08288126	0.820937	-12.0543	4.34326e-15	3.37602e-12	24.2146	0.850304	0.541949	-0.308355	3	12392792	F	II	PPARG	TSS1500	opensea	TSS1500-opensea		0.0451286	0.0690949
cg23246292	0.820938	-12.0507	4.38558e-15	3.4056e-12	24.2052	0.858026	0.468602	-0.389423	11	59826201	F	II	MS4A3	5'UTR	opensea	5'UTR-opensea		0.0619932	0.0462409
cg06559756	0.135936	12.0494	4.40039e-15	3.4138e-12	24.202	0.104887	0.430898	0.326011	17	65464297	F	II	PITPNC1	Body	opensea	Body-opensea		0.0524233	0.0301256
cg14763953	0.86241	-12.0482	4.41452e-15	3.41989e-12	24.1988	0.879623	0.698889	-0.180734	3	57221460	R	II		IGR	opensea	IGR-opensea		0.0264459	0.0385121
cg19020299	0.105614	12.048	4.41679e-15	3.41989e-12	24.1983	0.0831884	0.31866	0.235471	12	6536259	R	II		IGR	opensea	IGR-opensea		0.0373618	0.0267106
cg22809078	0.213903	12.0468	4.4313e-15	3.42781e-12	24.1952	0.163941	0.688536	0.524595	19	11079456	F	II	SMARCA4	5'UTR	opensea	5'UTR-opensea		0.0825089	0.0755986
cg23039425	0.781964	-12.0462	4.4391e-15	3.43053e-12	24.1934	0.808558	0.529321	-0.279237	4	99812050	F	II	EIF4E	Body	opensea	Body-opensea		0.0367101	0.0834249
cg09021471	0.61592	-12.0418	4.49112e-15	3.46738e-12	24.1821	0.668735	0.11417	-0.554565	4	190936283	F	I		IGR	island	IGR-island	chr4:190935925-190936999	0.090382	0.0339418
cg18083402	0.205443	12.0375	4.5429e-15	3.50398e-12	24.171	0.158203	0.654231	0.496028	8	100675936	F	II	VPS13B	Body	opensea	Body-opensea		0.0746452	0.100342
cg17444385	0.131699	12.0334	4.59388e-15	3.53786e-12	24.1601	0.102309	0.410907	0.308598	1	161951161	R	II		IGR	shelf	IGR-shelf	chr1:161953616-161954039	0.048139	0.0472262
cg11606229	0.851313	-12.0332	4.59619e-15	3.53786e-12	24.1597	0.868349	0.689469	-0.17888	21	34570139	R	II		IGR	opensea	IGR-opensea		0.0278682	0.0244676
cg18812353	0.850734	-12.0328	4.60156e-15	3.53786e-12	24.1585	0.879104	0.581218	-0.297886	15	56385430	R	II	RFX7	3'UTR	opensea	3'UTR-opensea		0.0465585	0.0445311
cg13257857	0.142327	12.0325	4.6045e-15	3.53786e-12	24.1579	0.11066	0.443163	0.332502	18	10490908	R	II		IGR	opensea	IGR-opensea		0.0531663	0.03659
cg19580293	0.851462	-12.0318	4.61395e-15	3.54172e-12	24.1559	0.881297	0.568033	-0.313264	10	126790228	F	II	CTBP2	5'UTR	opensea	5'UTR-opensea		0.0493106	0.0435772
cg24496021	0.82613	-12.0292	4.64525e-15	3.56233e-12	24.1493	0.86545	0.452598	-0.412852	11	72662461	R	II	FCHSD2	Body	opensea	Body-opensea		0.0629495	0.0773374
cg26080153	0.832584	-12.0274	4.66794e-15	3.57631e-12	24.1446	0.85758	0.595118	-0.262462	20	30701083	R	II	TM9SF4	Body	opensea	Body-opensea		0.0394831	0.0517183
cg17054123	0.846162	-12.025	4.6986e-15	3.59636e-12	24.1382	0.880073	0.524008	-0.356065	14	93131106	R	II	RIN3	Body	opensea	Body-opensea		0.0556557	0.0545994
cg05433263	0.801088	-12.0193	4.77071e-15	3.64806e-12	24.1235	0.834441	0.484239	-0.350202	1	159524221	R	II		IGR	opensea	IGR-opensea		0.0548247	0.0530684
cg06577205	0.637172	-12.0167	4.8044e-15	3.67032e-12	24.1166	0.69528	0.0851453	-0.610134	5	15500714	R	I	FBXL7	5'UTR	island	5'UTR-island	chr5:15500076-15500923	0.0998672	0.0322076
cg07698804	0.207748	12.015	4.82591e-15	3.68323e-12	24.1123	0.1596	0.665148	0.505547	17	80829309	R	I	TBCD	Body	shore	Body-shore	chr17:80829533-80829871	0.0776046	0.0921191
cg10168330	0.210857	12.0091	4.90356e-15	3.73894e-12	24.0968	0.159696	0.696891	0.537195	8	27262164	F	II	PTK2B	Body	opensea	Body-opensea		0.0833545	0.0910148
cg16695102	0.775854	-12.0076	4.92308e-15	3.75016e-12	24.0929	0.802866	0.519249	-0.283617	3	131219470	F	II	MRPL3	Body	shelf	Body-shelf	chr3:131221604-131221888	0.0437578	0.0483523
cg01574571	0.0543393	12.0072	4.92765e-15	3.75016e-12	24.092	0.04749	0.119407	0.0719174	19	18197710	F	II	IL12RB1	TSS200	opensea	TSS200-opensea		0.00884587	0.0183636
cg26942829	0.803931	-12.0056	4.94923e-15	3.76301e-12	24.0878	0.851034	0.356455	-0.494578	6	13408158	F	II	GFOD1	Body	opensea	Body-opensea		0.076454	0.0862425
cg07333191	0.75599	-12.0036	4.97641e-15	3.7777e-12	24.0824	0.809741	0.245361	-0.56438	4	13526769	F	II		IGR	island	IGR-island	chr4:13526553-13526770	0.0899582	0.0722631
cg26582754	0.745056	-12.0035	4.97799e-15	3.7777e-12	24.0821	0.782969	0.38488	-0.39809	6	144127643	R	II	PHACTR2	Body	opensea	Body-opensea		0.0617065	0.0674274
cg17439633	0.136796	12.003	4.98436e-15	3.77778e-12	24.0809	0.106561	0.424028	0.317467	11	57176260	F	II	SLC43A3	Body	opensea	Body-opensea		0.0498721	0.046655
cg09981964	0.131191	12.0027	4.98753e-15	3.77778e-12	24.0803	0.100694	0.420915	0.320222	7	148001779	R	II	CNTNAP2	Body	opensea	Body-opensea		0.0454808	0.0813005
cg19382647	0.147731	12.0012	5.00851e-15	3.78811e-12	24.0762	0.109647	0.509532	0.399886	6	14095877	R	II		IGR	opensea	IGR-opensea		0.0577761	0.0969231
cg18397975	0.87626	-12.001	5.01064e-15	3.78811e-12	24.0758	0.897242	0.676937	-0.220305	5	33997484	R	II	AMACR	Body	opensea	Body-opensea		0.0326577	0.0465429
cg02866106	0.745934	-12.0004	5.01889e-15	3.79077e-12	24.0742	0.785911	0.366158	-0.419753	7	136553110	R	II	CHRM2	TSS1500	shore	TSS1500-shore	chr7:136553854-136556194	0.0685661	0.0257154
cg27377289	0.202378	11.9987	5.04186e-15	3.80453e-12	24.0697	0.142263	0.773472	0.631209	7	7812273	F	II		IGR	opensea	IGR-opensea		0.101277	0.0734951
cg13093589	0.828778	-11.9979	5.05282e-15	3.80921e-12	24.0676	0.845731	0.667728	-0.178003	4	100800793	F	II	LAMTOR3	3'UTR	opensea	3'UTR-opensea		0.0265719	0.0351656
cg21512560	0.696322	-11.9971	5.06418e-15	3.81419e-12	24.0654	0.737721	0.303033	-0.434688	6	140144843	R	II	LOC100132735	Body	opensea	Body-opensea		0.0697918	0.0487704
cg17266935	0.845082	-11.9966	5.06982e-15	3.81484e-12	24.0644	0.871898	0.590336	-0.281561	6	158543301	R	II	SERAC1	Body	opensea	Body-opensea		0.0404016	0.0689817
cg06350097	0.783339	-11.9949	5.09308e-15	3.82875e-12	24.0599	0.805019	0.577379	-0.22764	1	161474970	F	I	FCGR2A	TSS1500	opensea	TSS1500-opensea		0.0340872	0.0460795
cg04673701	0.130778	11.9935	5.11223e-15	3.83954e-12	24.0563	0.101453	0.409367	0.307915	13	52188823	R	II	WDFY2	Body	opensea	Body-opensea		0.0463469	0.0623923
cg23979146	0.85799	-11.9904	5.15508e-15	3.86809e-12	24.0482	0.885633	0.59539	-0.290242	12	123228871	F	II		IGR	opensea	IGR-opensea		0.0440847	0.0557663
cg00006771	0.108869	11.9882	5.18677e-15	3.88509e-12	24.0422	0.08396	0.345501	0.261541	11	122539625	F	II	UBASH3B	Body	opensea	Body-opensea		0.0377424	0.0627947
cg23040259	0.119057	11.9881	5.18744e-15	3.88509e-12	24.0421	0.0925622	0.370753	0.278191	18	21390641	R	II	LAMA3	Body	opensea	Body-opensea		0.0426387	0.0503371
cg15852312	0.579862	-11.9857	5.22102e-15	3.90659e-12	24.0358	0.619626	0.202102	-0.417523	14	103673875	R	I		IGR	island	IGR-island	chr14:103673773-103674343	0.0671149	0.046471
cg11254700	0.735703	-11.9852	5.2281e-15	3.90824e-12	24.0345	0.791419	0.206395	-0.585024	19	53561386	R	I		IGR	island	IGR-island	chr19:53561215-53561812	0.0950244	0.0522047
cg10548102	0.845761	-11.9824	5.26822e-15	3.93455e-12	24.0271	0.867549	0.638778	-0.228771	12	16499963	R	II	MGST1	TSS1500	opensea	TSS1500-opensea		0.0328502	0.0554261
cg23051123	0.0722762	11.9777	5.3343e-15	3.9799e-12	24.0149	0.0596541	0.192186	0.132532	1	226132841	R	II		IGR	opensea	IGR-opensea		0.0204461	0.0182699
cg20819482	0.851622	-11.9774	5.33889e-15	3.9799e-12	24.0141	0.877237	0.60828	-0.268958	8	9472057	F	II	TNKS	Body	opensea	Body-opensea		0.0420927	0.0411986
cg24292761	0.691514	-11.9743	5.38313e-15	4.00915e-12	24.0061	0.741737	0.214395	-0.527343	6	117584665	R	I		IGR	island	IGR-island	chr6:117584584-117584816	0.085458	0.0511688
cg14248717	0.251207	11.9737	5.39302e-15	4.01278e-12	24.0043	0.190488	0.828036	0.637548	9	135357889	F	II	C9orf171	Body	opensea	Body-opensea		0.104989	0.0254533
cg13618516	0.862807	-11.9725	5.40917e-15	4.02106e-12	24.0014	0.891988	0.58559	-0.306398	17	79129078	R	II	AATK	Body	shelf	Body-shelf	chr17:79131879-79132084	0.0487298	0.0398064
cg27487494	0.166126	11.9718	5.42014e-15	4.02548e-12	23.9994	0.130125	0.50813	0.378005	3	126390512	R	II	NUP210P1	Body	opensea	Body-opensea		0.0577001	0.0725019
cg07412470	0.147383	11.9714	5.42626e-15	4.02629e-12	23.9983	0.106143	0.53916	0.433017	7	128735362	F	II		IGR	opensea	IGR-opensea		0.0602589	0.118278
cg03278707	0.761167	-11.9686	5.46683e-15	4.05264e-12	23.9911	0.784385	0.5406	-0.243785	5	112341273	F	II	DCP2	Body	opensea	Body-opensea		0.0356457	0.0559408
cg13404382	0.139781	11.9635	5.5423e-15	4.10478e-12	23.9778	0.105718	0.463386	0.357668	7	139910257	F	II		IGR	opensea	IGR-opensea		0.0538466	0.0741435
cg07631435	0.165389	11.9628	5.55244e-15	4.1074e-12	23.976	0.124508	0.55376	0.429252	11	114043903	R	II	ZBTB16	Body	opensea	Body-opensea		0.0687192	0.0533655
cg06052122	0.873904	-11.9626	5.55609e-15	4.1074e-12	23.9754	0.899937	0.626595	-0.273342	9	123546098	R	II	FBXW2	Body	opensea	Body-opensea		0.041399	0.0539738
cg22569237	0.202167	11.9612	5.57718e-15	4.11918e-12	23.9717	0.146281	0.733079	0.586798	14	91003027	F	II		IGR	opensea	IGR-opensea		0.0961531	0.0396704
cg20311471	0.805571	-11.9563	5.65064e-15	4.1696e-12	23.959	0.843052	0.449506	-0.393546	15	52711232	R	II	MYO5A	Body	opensea	Body-opensea		0.0608205	0.0704581
cg23069718	0.0837629	11.9558	5.65827e-15	4.17138e-12	23.9576	0.0685811	0.22799	0.159409	12	4252007	F	II		IGR	opensea	IGR-opensea		0.0250218	0.020472
cg08264507	0.872374	-11.9521	5.71456e-15	4.209e-12	23.948	0.885445	0.748194	-0.137251	17	53827753	F	II	PCTP	TSS1500	shore	TSS1500-shore	chr17:53828422-53828738	0.0201287	0.0284205
cg19236776	0.132918	11.9504	5.74191e-15	4.22526e-12	23.9434	0.105097	0.397218	0.29212	6	152505879	F	II	MIR3163	Body	opensea	Body-opensea		0.0418306	0.0733593
cg15060599	0.517051	-11.9495	5.75566e-15	4.22853e-12	23.9411	0.556908	0.138413	-0.418495	3	13974467	R	I		IGR	island	IGR-island	chr3:13974400-13974867	0.0683097	0.0333013
cg26065310	0.86648	-11.9494	5.75692e-15	4.22853e-12	23.9409	0.895085	0.594729	-0.300356	9	139812238	R	II	TRAF2	Body	opensea	Body-opensea		0.0453325	0.0613067
cg07699323	0.840405	-11.9476	5.78444e-15	4.24375e-12	23.9362	0.870212	0.557237	-0.312974	8	90987606	R	II	NBN	Body	opensea	Body-opensea		0.046936	0.0661801
cg19426454	0.109648	11.9472	5.79121e-15	4.24375e-12	23.9351	0.0846924	0.346723	0.262031	1	26872016	R	II	RPS6KA1	TSS1500	opensea	TSS1500-opensea		0.039673	0.0520774
cg06360427	0.626989	-11.947	5.79354e-15	4.24375e-12	23.9347	0.679023	0.132667	-0.546356	18	74962672	R	I	GALR1	1stExon	island	1stExon-island	chr18:74961556-74963822	0.0898303	0.0315632
cg09975265	0.797018	-11.9466	5.8007e-15	4.24379e-12	23.9335	0.823136	0.548887	-0.274249	20	43667881	F	II	STK4	Body	opensea	Body-opensea		0.0431235	0.041355
cg07099969	0.82344	-11.9463	5.8042e-15	4.24379e-12	23.9329	0.860932	0.467266	-0.393666	9	79259330	R	II	PRUNE2	Body	opensea	Body-opensea		0.063917	0.0372416
cg10453778	0.840483	-11.9434	5.85087e-15	4.27401e-12	23.9251	0.872282	0.538394	-0.333888	4	3061837	R	II		IGR	opensea	IGR-opensea		0.0503395	0.0691805
cg09213710	0.846228	-11.943	5.85656e-15	4.27427e-12	23.9242	0.874927	0.573589	-0.301338	9	107953895	R	II		IGR	opensea	IGR-opensea		0.0481534	0.0378515
cg16660220	0.206484	11.9423	5.86793e-15	4.27673e-12	23.9223	0.152344	0.720815	0.568471	11	46576948	R	II	AMBRA1	5'UTR	opensea	5'UTR-opensea		0.0900343	0.0845564
cg05993818	0.0580579	11.9421	5.87062e-15	4.27673e-12	23.9218	0.050269	0.132053	0.0817837	5	35852666	F	II		IGR	opensea	IGR-opensea		0.0122455	0.0081731
cg24252430	0.10111	11.9408	5.89113e-15	4.28777e-12	23.9185	0.0773594	0.32674	0.249381	6	14229086	R	II		IGR	opensea	IGR-opensea		0.0386966	0.0420449
cg13047929	0.877394	-11.9403	5.89983e-15	4.29021e-12	23.917	0.899986	0.66277	-0.237216	3	187682796	R	II		IGR	opensea	IGR-opensea		0.0372365	0.0357179
cg11612354	0.0882237	11.9381	5.9348e-15	4.30972e-12	23.9113	0.0638941	0.319355	0.25546	5	157023724	F	II		IGR	opensea	IGR-opensea		0.0370739	0.061201
cg09830832	0.0827413	11.9379	5.93743e-15	4.30972e-12	23.9108	0.0740014	0.16577	0.0917684	9	84271042	F	II	TLE1	Body	opensea	Body-opensea		0.0136099	0.0136341
cg03926552	0.0859104	11.9372	5.94947e-15	4.31455e-12	23.9089	0.0687452	0.24898	0.180235	12	92987767	R	II		IGR	opensea	IGR-opensea		0.0271313	0.0352685
cg24710951	0.22993	11.9364	5.96168e-15	4.31949e-12	23.9069	0.172546	0.775081	0.602535	6	30656530	R	II	KIAA1949	TSS1500	shore	TSS1500-shore	chr6:30654392-30654934	0.0978112	0.0615197
cg26342454	0.139825	11.9324	6.0266e-15	4.36258e-12	23.8964	0.101397	0.504894	0.403497	4	10035262	R	II	SLC2A9	5'UTR	opensea	5'UTR-opensea		0.059195	0.0951567
cg20990473	0.866086	-11.932	6.03291e-15	4.3632e-12	23.8953	0.897302	0.569528	-0.327774	14	91827651	F	II	CCDC88C	Body	opensea	Body-opensea		0.049637	0.0667087
cg27334271	0.868619	-11.9254	6.14152e-15	4.43732e-12	23.878	0.884744	0.71543	-0.169315	16	89299756	F	I		IGR	island	IGR-island	chr16:89299274-89299874	0.026668	0.0223053
cg14585186	0.202331	11.9251	6.14648e-15	4.43732e-12	23.8772	0.152066	0.679843	0.527777	12	104974102	F	II	CHST11	Body	opensea	Body-opensea		0.0792297	0.114371
cg25306963	0.8799	-11.9246	6.15503e-15	4.43949e-12	23.8759	0.904013	0.650822	-0.253192	2	128064018	R	II	MAP3K2	3'UTR	opensea	3'UTR-opensea		0.0377791	0.0545941
cg23195373	0.0651184	11.9205	6.22231e-15	4.48398e-12	23.8653	0.0544955	0.166036	0.11154	19	45954891	F	II		IGR	shore	IGR-shore	chr19:45954065-45954504	0.0168885	0.0172122
cg19499831	0.219967	11.9198	6.23511e-15	4.48916e-12	23.8633	0.166864	0.724446	0.557582	8	59967766	F	II	TOX	Body	opensea	Body-opensea		0.0890785	0.0766846
cg26223797	0.909222	-11.9194	6.24075e-15	4.48918e-12	23.8624	0.919703	0.809656	-0.110047	5	54131694	R	II		IGR	opensea	IGR-opensea		0.0158942	0.022798
cg12508451	0.520907	-11.917	6.2813e-15	4.5143e-12	23.8561	0.558892	0.160051	-0.398841	15	37172793	F	II	LOC145845	Body	island	Body-island	chr15:37172473-37173018	0.0655342	0.025948
cg01154210	0.774093	-11.9134	6.34262e-15	4.55428e-12	23.8467	0.795183	0.573737	-0.221446	21	27493310	R	II	APP	5'UTR	opensea	5'UTR-opensea		0.0333642	0.0451751
cg24392753	0.871106	-11.9121	6.36515e-15	4.56636e-12	23.8432	0.898353	0.612252	-0.286101	2	174025831	F	II	ZAK	Body	opensea	Body-opensea		0.0439917	0.0533762
cg22091565	0.887725	-11.9096	6.40756e-15	4.59267e-12	23.8368	0.897933	0.790753	-0.10718	18	72905869	R	II		IGR	opensea	IGR-opensea		0.0149581	0.0252146
cg20606093	0.0861149	11.9075	6.4454e-15	4.61566e-12	23.831	0.0716688	0.223353	0.151684	14	68735071	R	II	RAD51B	Body	opensea	Body-opensea		0.0231822	0.0261533
cg12889391	0.797001	-11.9036	6.51324e-15	4.66008e-12	23.8209	0.827388	0.508332	-0.319056	12	42593535	R	II	YAF2	Body	opensea	Body-opensea		0.0491274	0.0598327
cg04152478	0.186425	11.9026	6.53047e-15	4.66823e-12	23.8183	0.136935	0.656583	0.519648	8	125685873	R	II	MTSS1	Body	opensea	Body-opensea		0.0837406	0.064294
cg25140783	0.28253	11.902	6.54154e-15	4.67197e-12	23.8167	0.235576	0.728592	0.493017	1	24861872	F	I	RCAN3	3'UTR	island	3'UTR-island	chr1:24861702-24861920	0.0807383	0.0417136
cg07804698	0.0908211	11.9009	6.56066e-15	4.67903e-12	23.8138	0.0685569	0.302331	0.233774	20	30272643	F	II	BCL2L1	Body	opensea	Body-opensea		0.0368565	0.0348471
cg08386913	0.0829343	11.9008	6.56311e-15	4.67903e-12	23.8135	0.0638674	0.26407	0.200202	8	29941090	F	II	SARAF	TSS1500	shore	TSS1500-shore	chr8:29940142-29940699	0.0315385	0.0289428
cg12296772	0.68882	-11.8978	6.61609e-15	4.71261e-12	23.8056	0.748948	0.117605	-0.631343	8	17271067	F	I	MTMR7	TSS200	island	TSS200-island	chr8:17270603-17271120	0.104419	0.0325827
cg11699845	0.579289	-11.8961	6.64587e-15	4.72961e-12	23.8013	0.629352	0.103691	-0.525661	7	89748676	F	I	DPY19L2P4	TSS200	island	TSS200-island	chr7:89747892-89749036	0.0867524	0.031429
cg21757790	0.827529	-11.8942	6.67983e-15	4.74955e-12	23.7963	0.857509	0.542717	-0.314792	21	37574701	F	II	DOPEY2	Body	opensea	Body-opensea		0.0497905	0.0478251
cg00501765	0.818781	-11.8894	6.76671e-15	4.80706e-12	23.7838	0.83863	0.630218	-0.208412	1	172410217	R	II	C1orf105	Body	shelf	Body-shelf	chr1:172412867-172413281	0.0296506	0.0532845
cg01761758	0.822382	-11.8882	6.78927e-15	4.81468e-12	23.7805	0.856992	0.493587	-0.363406	17	76850277	F	II	TIMP2	3'UTR	shore	3'UTR-shore	chr17:76851759-76851973	0.0575995	0.0551149
cg05351447	0.862112	-11.8882	6.78947e-15	4.81468e-12	23.7805	0.889382	0.603045	-0.286338	10	119120604	F	II	PDZD8	Body	opensea	Body-opensea		0.0446913	0.0488051
cg21379113	0.715022	-11.8874	6.80493e-15	4.82138e-12	23.7783	0.741721	0.461378	-0.280343	1	243878751	F	II	AKT3	Body	opensea	Body-opensea		0.0449324	0.0358345
cg19763025	0.819755	-11.8823	6.89912e-15	4.88379e-12	23.7649	0.835583	0.669389	-0.166195	7	107577607	F	II	LAMB1	Body	opensea	Body-opensea		0.0241854	0.0384097
cg04150429	0.118444	11.8808	6.92737e-15	4.89945e-12	23.7609	0.0834465	0.450921	0.367474	5	150521339	F	II	ANXA6	TSS200	opensea	TSS200-opensea		0.0557148	0.0767792
cg02463418	0.660764	-11.8728	7.07837e-15	5.00184e-12	23.74	0.718891	0.108552	-0.610339	4	66535575	F	I	EPHA5	1stExon	island	1stExon-island	chr4:66535193-66535620	0.101235	0.0288625
cg17295372	0.899464	-11.8696	7.13884e-15	5.04011e-12	23.7317	0.91186	0.781703	-0.130157	9	19089480	F	II	HAUS6	Body	opensea	Body-opensea		0.0187114	0.02996
cg14664835	0.151166	11.8687	7.15659e-15	5.04451e-12	23.7293	0.112545	0.518067	0.405522	16	85978880	R	II		IGR	shelf	IGR-shelf	chr16:85981652-85981965	0.0634129	0.0709472
cg02970297	0.431668	-11.8686	7.15888e-15	5.04451e-12	23.729	0.470573	0.0620717	-0.408502	7	102920962	F	I	DPY19L2P2	TSS1500	island	TSS1500-island	chr7:102920309-102921514	0.0676822	0.0189436
cg14113891	0.848837	-11.8683	7.16396e-15	5.04451e-12	23.7283	0.864707	0.698077	-0.166629	3	12412449	R	II	PPARG	5'UTR	opensea	5'UTR-opensea		0.0255834	0.0294905
cg15107418	0.864007	-11.8671	7.18717e-15	5.0564e-12	23.7251	0.886053	0.654574	-0.231478	10	5791876	F	II	FAM208B	Body	opensea	Body-opensea		0.0331639	0.0589064
cg06513247	0.137264	11.8661	7.20622e-15	5.06535e-12	23.7226	0.103037	0.462424	0.359387	17	75446661	R	II	SEPT9	1stExon	shore	1stExon-shore	chr17:75447477-75447821	0.0581602	0.0422157
cg00429622	0.828654	-11.8654	7.22148e-15	5.07163e-12	23.7205	0.857039	0.558995	-0.298044	19	3504945	R	II	FZR1	TSS1500	shore	TSS1500-shore	chr19:3505820-3506770	0.0480846	0.0358411
cg09576161	0.134437	11.8636	7.25675e-15	5.09193e-12	23.7158	0.105203	0.412161	0.306958	1	236086969	R	II		IGR	opensea	IGR-opensea		0.0465571	0.0639737
cg13807670	0.194103	11.8616	7.29568e-15	5.11476e-12	23.7106	0.139538	0.712471	0.572933	10	97998216	R	II	BLNK	Body	opensea	Body-opensea		0.094402	0.0446996
cg00424286	0.203053	11.8572	7.38217e-15	5.17087e-12	23.6991	0.150287	0.704323	0.554036	6	166887879	R	II	RPS6KA2	Body	opensea	Body-opensea		0.0887653	0.078913
cg23729763	0.181351	11.8555	7.41702e-15	5.19074e-12	23.6945	0.138195	0.591329	0.453134	11	129991544	F	II	APLP2	Body	shore	Body-shore	chr11:129993524-129993797	0.0723761	0.0663635
cg16910401	0.835521	-11.8533	7.46055e-15	5.21665e-12	23.6888	0.869313	0.514507	-0.354806	17	4553311	R	II		IGR	opensea	IGR-opensea		0.0565567	0.0523081
cg05348871	0.156433	11.8521	7.48448e-15	5.22881e-12	23.6857	0.127182	0.434323	0.307141	11	36397127	F	II	PRR5L	5'UTR	shore	5'UTR-shore	chr11:36397926-36399398	0.0490865	0.0432691
cg10264003	0.129861	11.8508	7.5116e-15	5.24318e-12	23.6822	0.0998888	0.414596	0.314707	11	110198965	F	II		IGR	opensea	IGR-opensea		0.0490391	0.0563044
cg05799596	0.234694	11.8501	7.52662e-15	5.24909e-12	23.6803	0.183897	0.717265	0.533368	13	114909333	R	II		IGR	shelf	IGR-shelf	chr13:114912875-114913457	0.086899	0.0589733
cg02660271	0.0738766	11.8494	7.54031e-15	5.25406e-12	23.6785	0.0595644	0.209843	0.150279	8	18815426	R	II	PSD3	Body	opensea	Body-opensea		0.0199274	0.0443143
cg24507955	0.134904	11.8465	7.60021e-15	5.29119e-12	23.6708	0.106998	0.400004	0.293005	15	49339070	F	II	SECISBP2L	TSS1500	shore	TSS1500-shore	chr15:49338363-49338771	0.0428497	0.0713539
cg26416566	0.777788	-11.8454	7.62141e-15	5.30135e-12	23.6681	0.806692	0.503199	-0.303493	14	62204928	R	II	HIF1A	Body	opensea	Body-opensea		0.0472584	0.0546114
cg18956689	0.189265	11.8446	7.6382e-15	5.30841e-12	23.666	0.145216	0.607728	0.462513	9	94609811	F	II	ROR2	Body	opensea	Body-opensea		0.075059	0.0550149
cg04033464	0.861531	-11.8411	7.71113e-15	5.35444e-12	23.6567	0.875572	0.728141	-0.147431	9	35515682	F	II	RUSC2	5'UTR	opensea	5'UTR-opensea		0.0201758	0.0406482
cg16564576	0.101597	11.8397	7.74024e-15	5.37e-12	23.6531	0.0871763	0.238591	0.151414	6	109771173	F	I	MICAL1	ExonBnd	opensea	ExonBnd-opensea		0.0203583	0.0435857
cg15520845	0.870693	-11.8383	7.77088e-15	5.38659e-12	23.6492	0.8928	0.660673	-0.232128	1	205688760	R	II	NUCKS1	Body	opensea	Body-opensea		0.0331177	0.0604017
cg18728264	0.181265	11.8318	7.90789e-15	5.47495e-12	23.6322	0.152143	0.457921	0.305778	11	118766491	F	I	CXCR5	1stExon	opensea	1stExon-opensea		0.0461611	0.0662057
cg20913894	0.163254	11.8316	7.91202e-15	5.47495e-12	23.6317	0.13087	0.470902	0.340032	2	197280311	R	II	HECW2	Body	opensea	Body-opensea		0.0464526	0.100072
cg03961340	0.846546	-11.8311	7.92239e-15	5.47739e-12	23.6304	0.862841	0.691739	-0.171103	16	11855717	R	II	ZC3H7A	Body	opensea	Body-opensea		0.0262713	0.0312916
cg25838614	0.241896	11.8304	7.93858e-15	5.48385e-12	23.6285	0.187367	0.759919	0.572552	7	22478788	R	II	STEAP1B	Body	opensea	Body-opensea		0.0935028	0.0628204
cg23175406	0.753944	-11.8287	7.97484e-15	5.50415e-12	23.624	0.775593	0.548279	-0.227314	6	34992755	R	II	ANKS1A	Body	opensea	Body-opensea		0.0350517	0.0427807
cg14463638	0.874618	-11.8246	8.06402e-15	5.56091e-12	23.6132	0.895393	0.677251	-0.218142	13	73721126	R	II		IGR	opensea	IGR-opensea		0.0330068	0.0455335
cg07769015	0.853694	-11.8207	8.14899e-15	5.61466e-12	23.603	0.879388	0.609606	-0.269782	8	142238770	F	II	SLC45A4	TSS200	shore	TSS200-shore	chr8:142237037-142237360	0.0437326	0.0313048
cg17209390	0.815909	-11.8185	8.19834e-15	5.64013e-12	23.5971	0.842576	0.562575	-0.280002	19	42148215	F	II		IGR	opensea	IGR-opensea		0.0448224	0.0396119
cg12859563	0.215733	11.8184	8.20004e-15	5.64013e-12	23.5969	0.162152	0.72475	0.562598	9	128209635	F	II	MAPKAP1	Body	opensea	Body-opensea		0.0930902	0.0429057
cg12483340	0.828392	-11.8175	8.21969e-15	5.64879e-12	23.5946	0.861985	0.509258	-0.352727	15	42503039	R	II	TMEM87A	3'UTR	shelf	3'UTR-shelf	chr15:42500160-42500561	0.0563303	0.0528118
cg01475000	0.123756	11.8141	8.29594e-15	5.6963e-12	23.5856	0.100277	0.346806	0.246529	21	34601704	R	II	IFNAR2	TSS1500	shore	TSS1500-shore	chr21:34602241-34603265	0.0388268	0.0405559
cg13369611	0.703618	-11.8126	8.33024e-15	5.71495e-12	23.5816	0.760809	0.160306	-0.600503	9	79634544	R	I	FOXB2	TSS200	island	TSS200-island	chr9:79633326-79636030	0.100002	0.0318809
cg17252620	0.09141	11.8093	8.40368e-15	5.75065e-12	23.5731	0.0738663	0.258075	0.184209	17	36125170	F	II		IGR	opensea	IGR-opensea		0.029011	0.0285148
cg01685428	0.824775	-11.8088	8.41661e-15	5.75065e-12	23.5716	0.855533	0.532568	-0.322965	20	10472978	R	II	SLX4IP	Body	opensea	Body-opensea		0.0510002	0.0538571
cg24257119	0.820654	-11.8086	8.42083e-15	5.75065e-12	23.5711	0.851499	0.527625	-0.323875	12	11887650	R	II	ETV6	Body	opensea	Body-opensea		0.0523009	0.0422153
cg23964606	0.199019	11.8084	8.42494e-15	5.75065e-12	23.5706	0.151373	0.651658	0.500285	4	185275234	R	II	LOC728175	TSS200	opensea	TSS200-opensea		0.0822731	0.0480528
cg26572165	0.0739758	11.8082	8.42926e-15	5.75065e-12	23.5701	0.0632083	0.176267	0.113059	1	160807694	R	II	CD244	Body	opensea	Body-opensea		0.0155408	0.0294093
cg17457254	0.872628	-11.8081	8.43228e-15	5.75065e-12	23.5698	0.902915	0.584899	-0.318017	14	90599793	F	II	KCNK13	Body	opensea	Body-opensea		0.0514007	0.040825
cg05261452	0.827611	-11.8081	8.43256e-15	5.75065e-12	23.5697	0.853451	0.582135	-0.271316	3	43567899	F	II	ANO10	Body	opensea	Body-opensea		0.0414646	0.0554881
cg01685380	0.186403	11.806	8.48107e-15	5.77882e-12	23.5642	0.139026	0.636483	0.497457	3	16562674	F	II		IGR	opensea	IGR-opensea		0.0793359	0.0780521
cg12755155	0.825502	-11.8055	8.49071e-15	5.78047e-12	23.5631	0.846799	0.623172	-0.223628	6	110975694	F	II	CDK19	Body	opensea	Body-opensea		0.0352494	0.036163
cg06926818	0.842792	-11.8034	8.54079e-15	5.809e-12	23.5573	0.868936	0.594418	-0.274518	7	29523160	R	II	CHN2	TSS1500	opensea	TSS1500-opensea		0.0417871	0.057506
cg05154234	0.195758	11.8031	8.54714e-15	5.809e-12	23.5566	0.149277	0.637336	0.48806	12	48204680	F	II	HDAC7	Body	shelf	Body-shelf	chr12:48206721-48207126	0.0797968	0.0543222
cg10537627	0.83528	-11.8009	8.59847e-15	5.83893e-12	23.5508	0.865603	0.547212	-0.318391	4	81022430	R	II		IGR	opensea	IGR-opensea		0.0486258	0.0663341
cg20253855	0.888843	-11.8005	8.60669e-15	5.83956e-12	23.5499	0.900481	0.778288	-0.122193	7	101762511	R	I	CUX1	Body	opensea	Body-opensea		0.0193045	0.0140833
cg07687273	0.836759	-11.7978	8.67096e-15	5.87819e-12	23.5426	0.868555	0.534704	-0.333851	2	208004404	R	II	KLF7	Body	opensea	Body-opensea		0.0524532	0.0586352
cg04118119	0.825783	-11.7969	8.69231e-15	5.88767e-12	23.5402	0.861438	0.487066	-0.374372	13	47371987	F	II	ESD	TSS1500	shore	TSS1500-shore	chr13:47370763-47371484	0.0617321	0.032551
cg00772932	0.770445	-11.7964	8.70379e-15	5.89046e-12	23.539	0.794345	0.543395	-0.25095	5	118391144	R	II		IGR	opensea	IGR-opensea		0.0392612	0.0442737
cg04004854	0.22616	11.7954	8.72814e-15	5.9016e-12	23.5362	0.168581	0.773157	0.604575	10	98047296	F	II		IGR	opensea	IGR-opensea		0.0980388	0.0794009
cg05756220	0.612542	-11.7949	8.73945e-15	5.9016e-12	23.535	0.667063	0.0945968	-0.572466	11	30038685	F	II	KCNA4	TSS200	island	TSS200-island	chr11:30038522-30038823	0.0957699	0.0192133
cg08335767	0.0750157	11.7943	8.75356e-15	5.9016e-12	23.5334	0.0635092	0.184327	0.120818	6	34206495	F	II	HMGA1	5'UTR	shore	5'UTR-shore	chr6:34202567-34206193	0.018262	0.0220252
cg18634760	0.84849	-11.7942	8.75598e-15	5.9016e-12	23.5331	0.877689	0.571103	-0.306586	13	46679242	R	II	CPB2	TSS200	opensea	TSS200-opensea		0.04888	0.0471131
cg13087673	0.881855	-11.7941	8.7571e-15	5.9016e-12	23.533	0.911555	0.599699	-0.311857	12	1212255	R	II	ERC1	Body	opensea	Body-opensea		0.0482064	0.0609433
cg14097859	0.846387	-11.793	8.78449e-15	5.91343e-12	23.53	0.882701	0.501397	-0.381304	4	140813006	R	II	MAML3	Body	opensea	Body-opensea		0.0615302	0.0521932
cg03201697	0.212733	11.7928	8.78943e-15	5.91343e-12	23.5294	0.157621	0.736298	0.578677	6	36527329	F	II		IGR	opensea	IGR-opensea		0.0938513	0.0759723
cg18591982	0.214902	11.7919	8.81046e-15	5.9226e-12	23.5271	0.161608	0.721198	0.55959	8	11351583	F	II	BLK	1stExon	opensea	1stExon-opensea		0.0889728	0.0918567
cg02840890	0.0986787	11.7906	8.84227e-15	5.939e-12	23.5236	0.0784088	0.291243	0.212834	5	150521254	F	II	ANXA6	TSS200	opensea	TSS200-opensea		0.0347238	0.0207031
cg16647921	0.722167	-11.7881	8.90297e-15	5.97476e-12	23.5169	0.782416	0.1498	-0.632616	4	41867533	F	I		IGR	island	IGR-island	chr4:41867385-41867586	0.106129	0.00598672
cg10184387	0.16256	11.7862	8.94867e-15	6.00039e-12	23.512	0.126035	0.509549	0.383514	4	78289079	R	II		IGR	opensea	IGR-opensea		0.0624494	0.0462568
cg01715572	0.183756	11.7819	9.05391e-15	6.06588e-12	23.5006	0.137399	0.62415	0.486751	2	232093057	R	II	ARMC9	Body	opensea	Body-opensea		0.0769492	0.0841349
cg10516886	0.158353	11.7815	9.06175e-15	6.06606e-12	23.4998	0.125396	0.471442	0.346046	1	111415232	F	II	CD53	TSS1500	opensea	TSS1500-opensea		0.0524985	0.0755028
cg26930596	0.859907	-11.7802	9.09447e-15	6.08288e-12	23.4962	0.890134	0.572758	-0.317375	1	2082315	R	II	PRKCZ	Body	island	Body-island	chr1:2082314-2082529	0.0505197	0.0503822
cg04255481	0.794656	-11.7779	9.15269e-15	6.11671e-12	23.49	0.828005	0.477836	-0.350169	13	100121495	R	II		IGR	opensea	IGR-opensea		0.0563534	0.0500529
cg00982353	0.921547	-11.7772	9.16953e-15	6.12285e-12	23.4883	0.933219	0.810661	-0.122558	7	96011272	F	II		IGR	opensea	IGR-opensea		0.0181558	0.0254363
cg00859441	0.828422	-11.7746	9.23342e-15	6.16038e-12	23.4815	0.862469	0.504975	-0.357494	12	113799660	F	II	PLBD2	Body	shelf	Body-shelf	chr12:113796217-113796847	0.0571441	0.0553514
cg12216435	0.15641	11.7728	9.27991e-15	6.17887e-12	23.4766	0.115813	0.542086	0.426273	3	128995479	R	II	COPG	Body	shore	Body-shore	chr3:128997382-128997600	0.0685831	0.0624616
cg09839635	0.658219	-11.7727	9.28106e-15	6.17887e-12	23.4765	0.719912	0.0721323	-0.64778	5	63461803	R	I	RNF180	5'UTR	island	5'UTR-island	chr5:63461448-63462106	0.108807	0.0080964
cg26269677	0.775135	-11.7726	9.28429e-15	6.17887e-12	23.4762	0.801344	0.526145	-0.275199	5	76251688	R	II	CRHBP	Body	shore	Body-shore	chr5:76249435-76250528	0.0441744	0.039541
cg05445320	0.0817647	11.7652	9.473e-15	6.294e-12	23.4566	0.0687646	0.205265	0.136501	20	45985736	F	II	ZMYND8	TSS200	opensea	TSS200-opensea		0.0210191	0.0237005
cg17963648	0.900423	-11.7645	9.49001e-15	6.294e-12	23.4548	0.914166	0.769867	-0.144299	3	3103016	R	II	CNTN4-AS1	TSS200	opensea	TSS200-opensea		0.0171502	0.0505427
cg07884764	0.106763	11.7645	9.49164e-15	6.294e-12	23.4547	0.0871884	0.292724	0.205535	11	64107517	R	II	CCDC88B	TSS200	shelf	TSS200-shelf	chr11:64109822-64110228	0.0319571	0.0375939
cg00055726	0.0848508	11.7644	9.49247e-15	6.294e-12	23.4546	0.0700621	0.225343	0.155281	9	136445425	F	II	FAM163B	TSS200	shore	TSS200-shore	chr9:136444127-136444604	0.0254124	0.00997173
cg21515958	0.814513	-11.7643	9.49659e-15	6.294e-12	23.4542	0.846949	0.506367	-0.340583	3	190161974	R	II	TMEM207	Body	opensea	Body-opensea		0.0524518	0.0695117
cg23376070	0.101482	11.7634	9.51839e-15	6.30323e-12	23.4519	0.0815512	0.290822	0.209271	16	82774988	R	II	CDH13	5'UTR	opensea	5'UTR-opensea		0.0322917	0.0403518
cg15866021	0.911206	-11.7622	9.55138e-15	6.31985e-12	23.4486	0.919647	0.831016	-0.088631	12	6151674	F	I	VWF	Body	opensea	Body-opensea		0.0125253	0.0192106
cg07495704	0.139684	11.7603	9.60087e-15	6.34522e-12	23.4435	0.114178	0.381988	0.26781	14	104091483	R	II		IGR	shelf	IGR-shelf	chr14:104094551-104096361	0.0431937	0.0365987
cg00878274	0.112419	11.7601	9.60558e-15	6.34522e-12	23.4431	0.094126	0.2862	0.192074	5	130405077	F	II		IGR	opensea	IGR-opensea		0.0266848	0.0540112
cg13200028	0.219632	11.7578	9.6662e-15	6.38e-12	23.4369	0.159052	0.795145	0.636093	2	10281993	R	II	C2orf48	5'UTR	opensea	5'UTR-opensea		0.104844	0.0659722
cg24963735	0.226871	11.757	9.68518e-15	6.38726e-12	23.435	0.168267	0.78361	0.615342	22	40322137	F	II	GRAP2	TSS1500	opensea	TSS1500-opensea		0.101552	0.0618246
cg02021919	0.857261	-11.7554	9.72771e-15	6.41003e-12	23.4308	0.883917	0.604039	-0.279878	5	86707074	R	II	CCNH	Body	shore	Body-shore	chr5:86708296-86708878	0.0431118	0.0566065
cg06101761	0.235508	11.7533	9.78494e-15	6.44244e-12	23.4251	0.173951	0.820301	0.646351	6	5091721	R	II	LOC100129461	Body	opensea	Body-opensea		0.107149	0.0578021
cg07372938	0.806424	-11.7528	9.79803e-15	6.44576e-12	23.4238	0.831133	0.571692	-0.259441	7	23020311	F	II	FAM126A	Body	opensea	Body-opensea		0.0409515	0.0443426
cg20141108	0.812373	-11.7524	9.80921e-15	6.44782e-12	23.4227	0.838572	0.563488	-0.275084	1	165907859	R	II		IGR	shelf	IGR-shelf	chr1:165910640-165910978	0.0449782	0.0305906
cg10604836	0.728192	-11.7509	9.84728e-15	6.46278e-12	23.4189	0.763109	0.39648	-0.366628	1	28718715	R	II	PHACTR4	5'UTR	opensea	5'UTR-opensea		0.0580936	0.0628287
cg25498638	0.854834	-11.7509	9.84811e-15	6.46278e-12	23.4188	0.879579	0.619755	-0.259825	6	7996863	R	II	BLOC1S5-TXNDC5	Body	opensea	Body-opensea		0.0415499	0.0394581
cg23777387	0.79271	-11.7502	9.86616e-15	6.46932e-12	23.417	0.83103	0.428667	-0.402363	20	2065565	F	II		IGR	opensea	IGR-opensea		0.063387	0.0725092
cg05144700	0.116673	11.7445	1.00211e-14	6.56554e-12	23.4019	0.0899606	0.370436	0.280475	6	41301695	F	II		IGR	opensea	IGR-opensea		0.0408903	0.0714621
cg19652019	0.0879787	11.7438	1.00389e-14	6.57181e-12	23.4001	0.0750029	0.211249	0.136246	2	101790485	F	II		IGR	opensea	IGR-opensea		0.0157168	0.0491089
cg23282441	0.104704	11.7408	1.01229e-14	6.62138e-12	23.392	0.085916	0.283191	0.197275	10	73533927	F	II	C10orf54	TSS1500	shore	TSS1500-shore	chr10:73533091-73533492	0.0318792	0.0246419
cg01441927	0.903807	-11.7401	1.01423e-14	6.62868e-12	23.3902	0.918641	0.762886	-0.155756	17	20482924	F	I	CDRT15L2	TSS200	opensea	TSS200-opensea		0.0241878	0.0272651
cg23763137	0.0592306	11.7386	1.01832e-14	6.65e-12	23.3862	0.0506689	0.140568	0.0898987	22	24823509	R	II	ADORA2A	TSS200	shelf	TSS200-shelf	chr22:24819537-24820810	0.012123	0.0230855
cg07052083	0.898957	-11.7381	1.01956e-14	6.65263e-12	23.3851	0.91943	0.704461	-0.214969	15	76826531	R	II	SCAPER	Body	opensea	Body-opensea		0.0310757	0.0553598
cg11624470	0.168472	11.737	1.02287e-14	6.66883e-12	23.3819	0.13109	0.523595	0.392505	16	68321484	R	II	SLC7A6	Body	opensea	Body-opensea		0.064895	0.0374107
cg01747447	0.223041	11.7317	1.03771e-14	6.76005e-12	23.3679	0.170033	0.726616	0.556583	7	30515521	R	II	NOD1	5'UTR	shelf	5'UTR-shelf	chr7:30517987-30518610	0.091389	0.065215
cg22823422	0.141655	11.7309	1.03984e-14	6.76843e-12	23.3659	0.107759	0.463666	0.355907	21	39119437	F	II	KCNJ6	Body	opensea	Body-opensea		0.0576197	0.0499525
cg23547561	0.258429	11.7306	1.04083e-14	6.76934e-12	23.365	0.197937	0.833105	0.635168	16	22229682	R	II	EEF2K	5'UTR	opensea	5'UTR-opensea		0.10485	0.0672951
cg20844851	0.715816	-11.7236	1.06069e-14	6.88667e-12	23.3466	0.768132	0.218817	-0.549315	6	117591827	F	I	VGLL2	Body	island	Body-island	chr6:117591533-117592279	0.0920916	0.031064
cg13474692	0.241674	11.7235	1.06098e-14	6.88667e-12	23.3463	0.187693	0.754494	0.566801	10	131441327	F	II	MGMT	Body	opensea	Body-opensea		0.095361	0.0208403
cg12780324	0.497448	-11.7233	1.06145e-14	6.88667e-12	23.3459	0.536519	0.126274	-0.410245	4	190936280	F	I		IGR	island	IGR-island	chr4:190935925-190936999	0.0683437	0.0314835
cg11798406	0.228832	11.723	1.06235e-14	6.88695e-12	23.3451	0.170722	0.780871	0.610149	21	40145361	R	II	NCRNA00114	Body	opensea	Body-opensea		0.100125	0.0736527
cg13279847	0.17678	11.7173	1.07907e-14	6.98965e-12	23.3299	0.131586	0.606129	0.474543	10	35438412	F	II	CREM	5'UTR	opensea	5'UTR-opensea		0.0756084	0.0808721
cg03105395	0.192494	11.7164	1.08168e-14	6.99671e-12	23.3275	0.150085	0.595383	0.445297	10	11191891	R	II	CELF2	Body	opensea	Body-opensea		0.0732425	0.0509373
cg15424045	0.832911	-11.7163	1.0819e-14	6.99671e-12	23.3273	0.873378	0.448469	-0.424909	3	93818778	R	II	NSUN3	Body	opensea	Body-opensea		0.0664993	0.0820503
cg05592448	0.132998	11.714	1.08872e-14	7.03512e-12	23.3212	0.104598	0.4028	0.298203	6	36725287	F	II	CPNE5	Body	opensea	Body-opensea		0.0499342	0.0141167
cg09790270	0.0828656	11.7117	1.09552e-14	7.07333e-12	23.3152	0.0665284	0.238069	0.171541	1	205774639	F	II	SLC41A1	Body	opensea	Body-opensea		0.0254495	0.0397925
cg09088596	0.770469	-11.7113	1.09674e-14	7.07549e-12	23.3141	0.792141	0.56458	-0.227562	1	167520923	F	II	CREG1	Body	shore	Body-shore	chr1:167522469-167523070	0.0370959	0.0271442
cg11554650	0.211617	11.7106	1.09902e-14	7.08451e-12	23.312	0.161927	0.683669	0.521741	6	30653191	R	II	KIAA1949	Body	shore	Body-shore	chr6:30654392-30654934	0.0866865	0.0480046
cg14573371	0.854001	-11.7092	1.10314e-14	7.10535e-12	23.3084	0.881344	0.594244	-0.2871	6	106664530	F	II	ATG5	Body	opensea	Body-opensea		0.0427141	0.0693422
cg26936496	0.168772	11.7085	1.10516e-14	7.11266e-12	23.3066	0.126872	0.566819	0.439947	17	62094991	F	II	ICAM2	5'UTR	opensea	5'UTR-opensea		0.0701468	0.0748137
cg20144082	0.815092	-11.7082	1.10613e-14	7.11319e-12	23.3058	0.851396	0.470208	-0.381188	11	110120682	F	II	RDX	Body	opensea	Body-opensea		0.06121	0.0603289
cg05674377	0.178849	11.7072	1.10912e-14	7.1267e-12	23.3031	0.135355	0.592036	0.45668	20	43275684	R	II	ADA	Body	opensea	Body-opensea		0.0704501	0.096342
cg01550012	0.805612	-11.7052	1.11515e-14	7.15969e-12	23.2979	0.839131	0.487187	-0.351944	1	234781889	F	II	LOC101927787	TSS200	opensea	TSS200-opensea		0.0578382	0.0405383
cg09619282	0.0667717	11.7045	1.11722e-14	7.16652e-12	23.2961	0.058716	0.143301	0.0845847	3	16930667	R	II	PLCL2	Body	shelf	Body-shelf	chr3:16925381-16926849	0.0107662	0.0242604
cg10182317	0.654513	-11.7043	1.11801e-14	7.16652e-12	23.2954	0.71224	0.106114	-0.606126	6	123317487	F	I	CLVS2	TSS200	island	TSS200-island	chr6:123317164-123317753	0.102023	0.0277914
cg25667798	0.205244	11.7038	1.11935e-14	7.16939e-12	23.2942	0.154123	0.690899	0.536777	6	151006375	F	II	PLEKHG1	5'UTR	opensea	5'UTR-opensea		0.0893539	0.0475081
cg08289350	0.164601	11.7033	1.12095e-14	7.17391e-12	23.2928	0.126531	0.52626	0.399729	17	74524371	R	II	CYGB	3'UTR	opensea	3'UTR-opensea		0.0640492	0.065056
cg04222358	0.544503	-11.7025	1.12338e-14	7.1837e-12	23.2907	0.593237	0.0815209	-0.511717	3	2140256	R	I		IGR	island	IGR-island	chr3:2140029-2141784	0.0859889	0.02706
cg22523050	0.825312	-11.7018	1.12569e-14	7.19272e-12	23.2887	0.851501	0.576515	-0.274987	7	137564212	F	II	CREB3L2	3'UTR	opensea	3'UTR-opensea		0.0424623	0.0564629
cg24138325	0.143265	11.7005	1.12958e-14	7.21185e-12	23.2854	0.119993	0.364343	0.24435	8	1898270	F	I	ARHGEF10	Body	opensea	Body-opensea		0.0368876	0.0553641
cg22489329	0.207542	11.6986	1.13539e-14	7.24312e-12	23.2804	0.155601	0.70099	0.545389	11	36653370	F	II	C11orf74	Body	opensea	Body-opensea		0.0880766	0.0837677
cg06516865	0.0734924	11.6936	1.15098e-14	7.33674e-12	23.2671	0.0568428	0.231663	0.174821	12	11883921	F	II	ETV6	Body	opensea	Body-opensea		0.0262923	0.038774
cg22807576	0.884406	-11.6917	1.1571e-14	7.36989e-12	23.2619	0.89837	0.751755	-0.146615	3	69172551	R	II	LMOD3	TSS1500	opensea	TSS1500-opensea		0.021335	0.0357532
cg21852658	0.907376	-11.6912	1.15857e-14	7.37339e-12	23.2607	0.927243	0.718646	-0.208597	6	30002671	R	II	ZNRD1-AS1	ExonBnd	opensea	ExonBnd-opensea		0.0323334	0.0408901
cg14772925	0.558116	-11.6896	1.16374e-14	7.40039e-12	23.2564	0.606871	0.0949439	-0.511927	11	100998943	F	I	PGR	1stExon	island	1stExon-island	chr11:100998030-100999774	0.086192	0.0248371
cg07876665	0.809437	-11.6875	1.17014e-14	7.43524e-12	23.251	0.83774	0.540563	-0.297177	8	22101351	F	II	POLR3D	TSS1500	shore	TSS1500-shore	chr8:22102303-22103142	0.0475929	0.0480773
cg09147985	0.606167	-11.6845	1.18002e-14	7.49207e-12	23.2428	0.649879	0.190894	-0.458985	11	40314618	R	I	LRRC4C	5'UTR	opensea	5'UTR-opensea		0.0756256	0.0538182
cg18724565	0.338911	-11.6827	1.18558e-14	7.52137e-12	23.2383	0.369339	0.0498427	-0.319496	7	5633068	F	I	FSCN1	1stExon	island	1stExon-island	chr7:5632335-5634555	0.0537716	0.0117593
cg24777505	0.281847	11.6822	1.18718e-14	7.52558e-12	23.237	0.221689	0.853342	0.631653	17	80829604	R	II	TBCD	Body	island	Body-island	chr17:80829533-80829871	0.105901	0.0459727
cg17285931	0.881501	-11.6812	1.19064e-14	7.54155e-12	23.2341	0.89695	0.734738	-0.162212	2	240205408	R	I	HDAC4	Body	opensea	Body-opensea		0.0244745	0.0351805
cg27546908	0.898325	-11.6808	1.19184e-14	7.54314e-12	23.2332	0.92016	0.690887	-0.229273	22	50586605	R	I	MOV10L1	Body	opensea	Body-opensea		0.0359619	0.0425548
cg01563236	0.895112	-11.6793	1.19664e-14	7.56758e-12	23.2292	0.914523	0.710705	-0.203818	10	70657181	F	II		IGR	shelf	IGR-shelf	chr10:70660525-70661473	0.0312015	0.042908
cg24529979	0.858243	-11.6763	1.20671e-14	7.62519e-12	23.2211	0.890159	0.555045	-0.335114	19	17249501	F	II	MYO9B	Body	opensea	Body-opensea		0.0531288	0.0601298
cg10904109	0.517395	-11.6759	1.20797e-14	7.62714e-12	23.2201	0.562752	0.0864999	-0.476253	6	146755494	R	I	GRM1	3'UTR	island	3'UTR-island	chr6:146755475-146755901	0.0804385	0.0160778
cg16322427	0.0792179	11.6753	1.20971e-14	7.63214e-12	23.2187	0.0607193	0.254955	0.194235	17	57440029	F	II	YPEL2	Body	opensea	Body-opensea		0.0322423	0.0133791
cg18794839	0.612714	-11.6748	1.21155e-14	7.63771e-12	23.2172	0.669683	0.0715073	-0.598176	1	215256262	R	I	KCNK2	TSS1500	island	TSS1500-island	chr1:215256051-215256636	0.101172	0.0174199
cg02402436	0.186357	11.6706	1.22559e-14	7.72012e-12	23.206	0.142807	0.600087	0.45728	6	31540051	F	I	LTA	TSS200	opensea	TSS200-opensea		0.0741744	0.0683472
cg05119694	0.132168	11.6692	1.23008e-14	7.74234e-12	23.2024	0.103268	0.406726	0.303459	12	125634553	R	II		IGR	opensea	IGR-opensea		0.0501173	0.0328044
cg08605580	0.262554	11.6681	1.23403e-14	7.76108e-12	23.1993	0.212051	0.742328	0.530277	1	193509241	R	II		IGR	opensea	IGR-opensea		0.0894674	0.0254487
cg03229930	0.807586	-11.6677	1.23527e-14	7.7628e-12	23.1983	0.823075	0.66044	-0.162635	5	124687524	R	II	LOC101927421	Body	opensea	Body-opensea		0.0245155	0.0356757
cg23744755	0.0987057	11.6672	1.23705e-14	7.76786e-12	23.1969	0.078751	0.288276	0.209525	10	106096667	F	II	ITPRIP	5'UTR	shore	5'UTR-shore	chr10:106097595-106098556	0.0298592	0.0573497
cg15275786	0.881409	-11.665	1.24429e-14	7.80722e-12	23.1912	0.901539	0.690172	-0.211367	5	80747072	R	II	SSBP2	Body	opensea	Body-opensea		0.0330132	0.0402715
cg15265384	0.174242	11.662	1.25455e-14	7.86121e-12	23.1833	0.127314	0.620051	0.492737	19	7410716	R	II		IGR	opensea	IGR-opensea		0.078137	0.0908207
cg13612623	0.802059	-11.6619	1.25486e-14	7.86121e-12	23.183	0.838536	0.455524	-0.383013	17	28679114	R	II		IGR	opensea	IGR-opensea		0.0616383	0.0619327
cg09391405	0.144513	11.6593	1.26379e-14	7.91097e-12	23.1761	0.122607	0.352618	0.230011	2	106413010	R	II	NCK2	5'UTR	opensea	5'UTR-opensea		0.0367476	0.0376045
cg12437777	0.121081	11.6586	1.26621e-14	7.91991e-12	23.1742	0.0982434	0.338037	0.239793	19	17732458	R	II	UNC13A	Body	shelf	Body-shelf	chr19:17728443-17728647	0.0401399	0.0140542
cg12646945	0.17787	11.6525	1.28745e-14	8.04651e-12	23.1581	0.132557	0.608349	0.475792	17	70507020	F	II	LINC00673	Body	opensea	Body-opensea		0.0757187	0.0859573
cg26173962	0.816421	-11.6505	1.29455e-14	8.08457e-12	23.1527	0.846174	0.533776	-0.312397	1	101470324	F	II	DPH5	Body	opensea	Body-opensea		0.0506239	0.0467248
cg12026822	0.802413	-11.6484	1.30188e-14	8.12401e-12	23.1472	0.83484	0.494357	-0.340483	18	74216905	R	II		IGR	opensea	IGR-opensea		0.0560656	0.0413745
cg04930661	0.202929	11.6467	1.30806e-14	8.15622e-12	23.1426	0.151003	0.696229	0.545226	10	1531405	R	II	ADARB2	Body	opensea	Body-opensea		0.0909264	0.0533418
cg19536610	0.790713	-11.6457	1.31162e-14	8.16702e-12	23.14	0.809052	0.616492	-0.19256	12	56680011	F	II	CS	Body	opensea	Body-opensea		0.0285015	0.0470345
cg09139509	0.278974	11.6455	1.31229e-14	8.16702e-12	23.1395	0.21836	0.854815	0.636455	17	78899016	R	II	RPTOR	Body	shelf	Body-shelf	chr17:78896436-78896803	0.108003	0.0142522
cg07835915	0.161257	11.6454	1.31285e-14	8.16702e-12	23.139	0.123565	0.519323	0.395757	2	44334601	F	II		IGR	opensea	IGR-opensea		0.0665181	0.0271183
cg13927769	0.152893	11.6437	1.3188e-14	8.19762e-12	23.1346	0.121396	0.452115	0.330718	9	101740711	R	II	COL15A1	Body	opensea	Body-opensea		0.0546553	0.0376839
cg19215110	0.258376	11.6414	1.32699e-14	8.24011e-12	23.1286	0.198316	0.828948	0.630632	6	30850913	R	II	DDR1	TSS1500	shore	TSS1500-shore	chr6:30852102-30852676	0.105541	0.0569907
cg13466180	0.864839	-11.6413	1.32769e-14	8.24011e-12	23.1281	0.881097	0.710386	-0.170711	19	13054470	R	I	CALR	Body	shore	Body-shore	chr19:13056458-13057125	0.0273834	0.0251357
cg03152121	0.156366	11.6404	1.33076e-14	8.25278e-12	23.1259	0.127892	0.426869	0.298978	3	26146913	R	II		IGR	opensea	IGR-opensea		0.0462134	0.0634934
cg13554018	0.145794	11.6395	1.33416e-14	8.26745e-12	23.1234	0.105683	0.526856	0.421173	9	91091556	F	II	SPIN1	3'UTR	opensea	3'UTR-opensea		0.0665802	0.0800617
cg12304124	0.14574	11.6381	1.33925e-14	8.29255e-12	23.1197	0.11477	0.439951	0.325181	6	5175056	F	II	LOC100129461	Body	opensea	Body-opensea		0.0548372	0.0161596
cg01044849	0.851759	-11.636	1.34689e-14	8.33193e-12	23.1141	0.872962	0.650323	-0.22264	6	30002723	F	II	NCRNA00171	Body	opensea	Body-opensea		0.0358664	0.0340883
cg26928972	0.814283	-11.6358	1.34769e-14	8.33193e-12	23.1136	0.845538	0.517356	-0.328182	3	122043799	F	II	CSTA	TSS1500	opensea	TSS1500-opensea		0.0516125	0.0638203
cg14596865	0.165775	11.6339	1.35464e-14	8.36844e-12	23.1085	0.125299	0.550299	0.425	19	16430385	R	II		IGR	opensea	IGR-opensea		0.067509	0.0785166
cg13835558	0.226521	11.6312	1.36461e-14	8.42352e-12	23.1014	0.168298	0.779634	0.611335	1	201097735	F	II		IGR	opensea	IGR-opensea		0.101202	0.0732271
cg03075534	0.528217	-11.6291	1.37252e-14	8.46584e-12	23.0958	0.573488	0.0981454	-0.475343	1	240161447	F	I		IGR	island	IGR-island	chr1:240160837-240161616	0.0804207	0.0233814
cg16828576	0.204798	11.6271	1.38002e-14	8.50556e-12	23.0905	0.161255	0.618457	0.457202	22	42318379	R	II		IGR	shore	IGR-shore	chr22:42315502-42316409	0.0757944	0.0526501
cg15848159	0.912162	-11.6252	1.38739e-14	8.5444e-12	23.0853	0.929121	0.751056	-0.178064	4	85791643	F	II	WDFY3	5'UTR	opensea	5'UTR-opensea		0.0277222	0.0344025
cg04730794	0.856518	-11.6236	1.39333e-14	8.57436e-12	23.0811	0.886536	0.571352	-0.315184	5	169144438	R	II	DOCK2	Body	opensea	Body-opensea		0.0510842	0.0484234
cg26954228	0.244233	11.6214	1.40185e-14	8.62019e-12	23.0752	0.181117	0.843834	0.662717	17	78860483	R	II	RPTOR	Body	shelf	Body-shelf	chr17:78863569-78863813	0.112339	0.031667
cg26295272	0.866853	-11.6188	1.41188e-14	8.67522e-12	23.0683	0.889379	0.65286	-0.236519	3	58045340	R	II	FLNB	Body	opensea	Body-opensea		0.0396481	0.0157573
cg25536696	0.267978	11.6177	1.41589e-14	8.69115e-12	23.0655	0.213007	0.7902	0.577193	5	40033663	F	II		IGR	opensea	IGR-opensea		0.0959188	0.0655376
cg09494673	0.831493	-11.6175	1.41665e-14	8.69115e-12	23.065	0.856005	0.598633	-0.257372	3	128475638	F	II	RAB7A	5'UTR	opensea	5'UTR-opensea		0.0410518	0.0449236
cg20470583	0.786638	-11.6165	1.42078e-14	8.70984e-12	23.0621	0.816421	0.503698	-0.312723	12	32638830	F	II	FGD4	TSS200	opensea	TSS200-opensea		0.0499222	0.0553798
cg18484136	0.144277	11.6149	1.42696e-14	8.74101e-12	23.0579	0.109119	0.478273	0.369153	1	161688543	R	II		IGR	opensea	IGR-opensea		0.0559603	0.0873299
cg03754428	0.107373	11.6144	1.4289e-14	8.74621e-12	23.0566	0.0851396	0.318589	0.233449	16	57075229	R	II	NLRC5	Body	opensea	Body-opensea		0.0392545	0.0125103
cg14449358	0.178979	11.6117	1.43934e-14	8.80336e-12	23.0495	0.137624	0.571852	0.434228	14	23357321	R	II		IGR	shore	IGR-shore	chr14:23355738-23356402	0.0668835	0.096667
cg19259111	0.880897	-11.6111	1.44172e-14	8.81124e-12	23.0479	0.897595	0.722262	-0.175333	11	46478214	R	II	AMBRA1	Body	opensea	Body-opensea		0.0255544	0.0451126
cg12540941	0.813524	-11.6105	1.44427e-14	8.81614e-12	23.0462	0.85079	0.459497	-0.391293	3	153938477	F	II	ARHGEF26	Body	opensea	Body-opensea		0.0626761	0.0688395
cg14116050	0.177909	11.6103	1.44473e-14	8.81614e-12	23.0459	0.123626	0.693596	0.56997	5	40406827	R	II		IGR	opensea	IGR-opensea		0.093708	0.0781316
cg11795114	0.816524	-11.6093	1.44897e-14	8.83531e-12	23.043	0.852451	0.475215	-0.377237	1	112052280	R	II	TMIGD3	Body	opensea	Body-opensea		0.0605093	0.0655536
cg01288377	0.29992	11.6077	1.45532e-14	8.86724e-12	23.0388	0.235061	0.916081	0.68102	7	73656551	F	II	RFC2	Body	opensea	Body-opensea		0.115908	0.018652
cg04759439	0.627017	-11.6059	1.46241e-14	8.90366e-12	23.034	0.678292	0.13991	-0.538382	3	56502612	F	I	ERC2	TSS1500	island	TSS1500-island	chr3:56502611-56502815	0.0912842	0.0273834
cg14506029	0.912917	-11.6053	1.46492e-14	8.91218e-12	23.0324	0.931654	0.734916	-0.196738	13	21045317	F	II	CRYL1	Body	opensea	Body-opensea		0.0314575	0.0323955
cg04858322	0.149708	11.6045	1.46788e-14	8.92344e-12	23.0304	0.121804	0.414794	0.292989	13	114831550	F	II	RASA3	Body	opensea	Body-opensea		0.047737	0.0429308
cg19930715	0.849205	-11.6037	1.47133e-14	8.93757e-12	23.0281	0.873904	0.614564	-0.25934	5	169302407	F	II	FAM196B	Body	opensea	Body-opensea		0.0424115	0.035567
cg13770628	0.259419	11.6028	1.47501e-14	8.95318e-12	23.0257	0.198978	0.833606	0.634627	7	155077921	R	II		IGR	opensea	IGR-opensea		0.107293	0.0428353
cg20332306	0.786089	-11.5997	1.48749e-14	9.02208e-12	23.0175	0.81522	0.509344	-0.305876	3	177051579	R	II		IGR	opensea	IGR-opensea		0.0502978	0.0401841
cg24994319	0.119128	11.5991	1.49002e-14	9.03057e-12	23.0158	0.098729	0.312922	0.214193	6	25027586	F	II		IGR	opensea	IGR-opensea		0.0290534	0.0665521
cg11663503	0.210093	11.5983	1.49318e-14	9.04286e-12	23.0138	0.16051	0.681135	0.520625	20	25465593	F	II	NINL	Body	opensea	Body-opensea		0.0869643	0.0544268
cg01036371	0.795223	-11.5944	1.50932e-14	9.13369e-12	23.0033	0.837226	0.396195	-0.441031	9	97629727	R	II	C9orf3	Body	opensea	Body-opensea		0.0737371	0.0446631
cg25527090	0.692848	-11.5934	1.51328e-14	9.15078e-12	23.0007	0.747254	0.176	-0.571254	10	118894180	F	I	VAX1	Body	island	Body-island	chr10:118893527-118894432	0.0972096	0.020552
cg03391567	0.853512	-11.5917	1.52028e-14	9.18616e-12	22.9962	0.890673	0.500478	-0.390195	12	121725125	R	II	CAMKK2	5'UTR	opensea	5'UTR-opensea		0.0633047	0.0623347
cg27611767	0.779796	-11.5899	1.5279e-14	9.22522e-12	22.9914	0.808464	0.507452	-0.301012	15	52201998	F	II	TMOD3	3'UTR	opensea	3'UTR-opensea		0.049199	0.0433409
cg03357219	0.215591	11.5896	1.52919e-14	9.22606e-12	22.9906	0.180724	0.546821	0.366097	4	102734940	R	II	BANK1	TSS200	opensea	TSS200-opensea		0.0590455	0.0616184
cg06696371	0.261995	11.5892	1.5309e-14	9.22944e-12	22.9895	0.193891	0.908983	0.715092	10	82300583	R	II	SH2D4B	5'UTR	opensea	5'UTR-opensea		0.121902	0.0203045
cg03820688	0.828559	-11.5874	1.53824e-14	9.26207e-12	22.9848	0.855035	0.577037	-0.277998	2	55477848	R	II	MTIF2	Body	opensea	Body-opensea		0.0454228	0.0398294
cg22599707	0.1148	11.5873	1.53863e-14	9.26207e-12	22.9846	0.0950804	0.302133	0.207053	5	150594306	F	II	CCDC69	Body	opensea	Body-opensea		0.0309461	0.0504132
cg06783737	0.583534	-11.587	1.5399e-14	9.26276e-12	22.9838	0.636243	0.0827971	-0.553446	6	26752689	R	I		IGR	opensea	IGR-opensea		0.0940776	0.0256116
cg01228941	0.825544	-11.5846	1.55018e-14	9.31187e-12	22.9773	0.847024	0.621479	-0.225545	5	140553091	F	I	PCDHB7	1stExon	shore	1stExon-shore	chr5:140553681-140554637	0.0377351	0.0183878
cg04072563	0.190889	11.5846	1.55039e-14	9.31187e-12	22.9772	0.142806	0.647674	0.504868	6	132452919	F	II		IGR	opensea	IGR-opensea		0.0840261	0.0585465
cg21773162	0.131144	11.5826	1.55873e-14	9.35494e-12	22.9719	0.104169	0.387406	0.283236	2	98330087	R	II	ZAP70	5'UTR	opensea	5'UTR-opensea		0.0474714	0.0247544
cg25102594	0.239679	11.5822	1.56065e-14	9.35602e-12	22.9707	0.180949	0.797617	0.616668	8	141709383	F	II	PTK2	Body	opensea	Body-opensea		0.102902	0.0689833
cg15123984	0.559516	-11.582	1.56125e-14	9.35602e-12	22.9704	0.607361	0.104991	-0.502369	5	174151634	F	I	MSX2	5'UTR	island	5'UTR-island	chr5:174151478-174152364	0.0850007	0.0345686
cg26337070	0.883113	-11.5809	1.56607e-14	9.36799e-12	22.9674	0.903505	0.689387	-0.214118	2	85999873	R	I	ATOH8	Body	opensea	Body-opensea		0.0343092	0.0360057
cg02769743	0.890257	-11.5808	1.56624e-14	9.36799e-12	22.9673	0.903282	0.766524	-0.136758	1	9668402	R	II	TMEM201	Body	shelf	Body-shelf	chr1:9670617-9670868	0.0208599	0.028381
cg00741986	0.204135	11.5807	1.56675e-14	9.36799e-12	22.9669	0.159154	0.631447	0.472293	4	2748332	R	II	TNIP2	Body	opensea	Body-opensea		0.0803402	0.0196964
cg21780711	0.85686	-11.5798	1.57069e-14	9.38452e-12	22.9645	0.879184	0.644788	-0.234396	5	122765476	F	II		IGR	opensea	IGR-opensea		0.0369553	0.0451016
cg13645963	0.860911	-11.5782	1.57782e-14	9.42009e-12	22.9601	0.891742	0.568013	-0.323729	9	84150624	R	II		IGR	opensea	IGR-opensea		0.0499697	0.0717458
cg18964021	0.832739	-11.5778	1.57918e-14	9.42118e-12	22.9592	0.85676	0.604541	-0.252219	10	119127457	F	II	PDZD8	Body	opensea	Body-opensea		0.0419603	0.0264097
cg00034338	0.837353	-11.5726	1.602e-14	9.55021e-12	22.9453	0.86022	0.620114	-0.240106	6	143386398	F	II	AIG1	Body	opensea	Body-opensea		0.0392737	0.0335843
cg17418742	0.878061	-11.5714	1.60725e-14	9.57438e-12	22.9421	0.892144	0.744277	-0.147867	11	15602030	R	II		IGR	opensea	IGR-opensea		0.0225774	0.0313845
cg01276321	0.791532	-11.5709	1.60938e-14	9.57992e-12	22.9408	0.819085	0.529783	-0.289301	6	106989020	R	II	AIM1	Body	opensea	Body-opensea		0.0474164	0.0409074
cg26052784	0.198242	11.5671	1.62638e-14	9.67392e-12	22.9306	0.152641	0.631446	0.478805	16	67710854	F	II	GFOD2	Body	opensea	Body-opensea		0.0799107	0.0539672
cg24496475	0.643225	-11.5662	1.63039e-14	9.6906e-12	22.9282	0.695313	0.148385	-0.546928	4	1400189	R	I		IGR	island	IGR-island	chr4:1396291-1401730	0.0921644	0.0484782
cg23592590	0.8648	-11.5637	1.6416e-14	9.74583e-12	22.9215	0.880532	0.715341	-0.165191	8	17258246	F	II	MTMR7	Body	opensea	Body-opensea		0.027551	0.0116428
cg06030535	0.804086	-11.5636	1.64212e-14	9.74583e-12	22.9212	0.842714	0.437117	-0.405597	5	158637684	F	II		IGR	shore	IGR-shore	chr5:158636218-158636949	0.0672454	0.0511731
cg26438215	0.870846	-11.5629	1.64507e-14	9.75613e-12	22.9194	0.901355	0.581011	-0.320344	6	166774694	F	II		IGR	opensea	IGR-opensea		0.0516892	0.0543698
cg14228568	0.830869	-11.5612	1.65282e-14	9.7948e-12	22.9149	0.856868	0.583877	-0.272991	17	16187227	F	II	PIGL	Body	opensea	Body-opensea		0.0425278	0.0577372
cg08460732	0.7257	-11.5609	1.65438e-14	9.79602e-12	22.9139	0.756368	0.434349	-0.32202	2	10256302	R	II		IGR	shelf	IGR-shelf	chr2:10260279-10260931	0.0505576	0.0660712
cg04052546	0.827113	-11.5606	1.65547e-14	9.79602e-12	22.9133	0.860226	0.512547	-0.347678	2	136781306	R	II		IGR	opensea	IGR-opensea		0.0568772	0.0520241
cg10384075	0.180593	11.5576	1.66936e-14	9.8709e-12	22.9052	0.131264	0.649225	0.517962	2	216197810	F	II	ATIC	Body	opensea	Body-opensea		0.0830407	0.0951708
cg14167109	0.0737663	11.5557	1.67779e-14	9.91344e-12	22.9003	0.0633787	0.172448	0.10907	11	96072468	R	II	MAML2	Body	opensea	Body-opensea		0.0153796	0.0285641
cg12363722	0.575967	-11.5548	1.68237e-14	9.93318e-12	22.8976	0.625701	0.103497	-0.522204	4	187476703	F	I	MTNR1A	TSS200	island	TSS200-island	chr4:187476279-187476844	0.0886809	0.0335318
cg13951797	0.172655	11.5543	1.68425e-14	9.93691e-12	22.8965	0.1375	0.506627	0.369127	16	2204381	R	II	TRAF7	TSS1500	shore	TSS1500-shore	chr16:2205207-2205902	0.0597781	0.0617948
cg08935101	0.861158	-11.5519	1.69581e-14	9.99778e-12	22.8899	0.885233	0.632453	-0.25278	1	109388750	R	II	AKNAD1	Body	opensea	Body-opensea		0.0393166	0.053828
cg12012195	0.195357	11.5511	1.69929e-14	1.00109e-11	22.8879	0.145396	0.669992	0.524597	11	111250744	F	II	POU2AF1	TSS1500	opensea	TSS1500-opensea		0.086656	0.0724195
cg17171150	0.839963	-11.5507	1.70118e-14	1.00147e-11	22.8868	0.864164	0.610056	-0.254108	1	150900311	F	I	SETDB1	Body	shore	Body-shore	chr1:150898619-150898839	0.0418904	0.0332171
cg10034096	0.599324	-11.5484	1.71215e-14	1.00719e-11	22.8805	0.649482	0.122816	-0.526666	6	72892300	R	I	RIMS1	Body	island	Body-island	chr6:72892037-72892877	0.0893003	0.0383241
cg25899154	0.868907	-11.5454	1.726e-14	1.01459e-11	22.8727	0.886607	0.700766	-0.185841	11	72897143	R	II		IGR	opensea	IGR-opensea		0.03003	0.0288002
cg02379348	0.825438	-11.542	1.74222e-14	1.02337e-11	22.8636	0.852499	0.568359	-0.284141	10	114781270	F	II	TCF7L2	Body	opensea	Body-opensea		0.0455937	0.0507277
cg13853141	0.0866142	11.5417	1.74374e-14	1.02351e-11	22.8627	0.0705496	0.239228	0.168678	2	98329942	F	II	ZAP70	TSS200	opensea	TSS200-opensea		0.0279659	0.0164721
cg17055207	0.2432	11.5414	1.74515e-14	1.02359e-11	22.8619	0.182188	0.822816	0.640628	4	8412736	R	II	ACOX3	Body	opensea	Body-opensea		0.107108	0.0744291
cg00261690	0.838391	-11.5332	1.78478e-14	1.04607e-11	22.8401	0.870975	0.528848	-0.342127	1	28856281	F	II	SNHG3-RCC1	Body	shore	Body-shore	chr1:28857037-28857311	0.0564575	0.0473942
cg20000464	0.890266	-11.5324	1.78897e-14	1.04775e-11	22.8378	0.900837	0.789843	-0.110994	11	76261997	F	II	C11orf30	3'UTR	opensea	3'UTR-opensea		0.0180499	0.00999872
cg21713741	0.866847	-11.5289	1.80591e-14	1.0569e-11	22.8286	0.891864	0.629184	-0.26268	1	160012865	F	II	KCNJ10	5'UTR	opensea	5'UTR-opensea		0.0411208	0.0549559
cg00804794	0.151775	11.5249	1.82584e-14	1.06779e-11	22.8179	0.118221	0.47054	0.352319	6	158183921	R	II		IGR	opensea	IGR-opensea		0.0597581	0.0251922
cg24181389	0.261512	11.5221	1.84007e-14	1.07465e-11	22.8104	0.200989	0.836476	0.635487	17	78859745	F	II	RPTOR	Body	shore	Body-shore	chr17:78857630-78857866	0.108219	0.0425564
cg22061818	0.866802	-11.522	1.84052e-14	1.07465e-11	22.8101	0.894783	0.600978	-0.293806	9	115258067	R	II	KIAA1958	5'UTR	opensea	5'UTR-opensea		0.0460024	0.0621576
cg08425796	0.823986	-11.5218	1.8416e-14	1.07465e-11	22.8096	0.849692	0.579783	-0.269909	22	50981121	R	I		IGR	shore	IGR-shore	chr22:50982570-50982994	0.0456473	0.0198314
cg04224064	0.718481	-11.5205	1.848e-14	1.07735e-11	22.8062	0.773514	0.195666	-0.577848	14	36992233	R	I		IGR	island	IGR-island	chr14:36991594-36992488	0.0945735	0.0921942
cg05677624	0.674683	-11.5203	1.84932e-14	1.07735e-11	22.8055	0.734673	0.104781	-0.629891	20	13976218	R	I	MACROD2	5'UTR	island	5'UTR-island	chr20:13975768-13976287	0.107858	0.0245043
cg12213064	0.204305	11.52	1.85062e-14	1.07735e-11	22.8048	0.151521	0.705744	0.554223	2	60772650	F	II	BCL11A	Body	shelf	Body-shelf	chr2:60776596-60778157	0.0912331	0.0830466
cg17369845	0.896089	-11.5198	1.85161e-14	1.07735e-11	22.8043	0.908566	0.777553	-0.131013	3	12395914	F	II	PPARG	5'UTR	opensea	5'UTR-opensea		0.0168453	0.0432072
cg26579757	0.149743	11.5189	1.8566e-14	1.07947e-11	22.8017	0.11372	0.491959	0.378239	5	143186349	F	II		IGR	opensea	IGR-opensea		0.0631008	0.0456797
cg17635080	0.138633	11.5179	1.86152e-14	1.08154e-11	22.7991	0.110921	0.401897	0.290976	12	109030115	R	II		IGR	opensea	IGR-opensea		0.0472719	0.0478686
cg21149266	0.713129	-11.5157	1.87267e-14	1.08724e-11	22.7933	0.748812	0.374133	-0.374679	15	59146882	F	I	FAM63B	3'UTR	opensea	3'UTR-opensea		0.0613389	0.0586385
cg05788459	0.806472	-11.5149	1.87667e-14	1.08877e-11	22.7912	0.830512	0.578089	-0.252423	2	204231271	F	II	ABI2	TSS1500	opensea	TSS1500-opensea		0.0425007	0.0220577
cg01023672	0.801337	-11.5097	1.90412e-14	1.10389e-11	22.777	0.837135	0.461264	-0.375871	12	47477223	R	II		IGR	shelf	IGR-shelf	chr12:47473177-47474120	0.061574	0.0587961
cg21992556	0.254125	11.5078	1.91379e-14	1.10869e-11	22.7721	0.194957	0.816223	0.621266	17	17079244	R	II	MPRIP	Body	opensea	Body-opensea		0.104969	0.0603967
cg02133819	0.24123	11.5066	1.92009e-14	1.11154e-11	22.7689	0.18513	0.774187	0.589057	2	106777939	R	II	UXS1	Body	opensea	Body-opensea		0.0999583	0.0495547
cg10676574	0.871172	-11.5048	1.92955e-14	1.11621e-11	22.7641	0.891659	0.676543	-0.215116	19	15840093	R	II		IGR	shore	IGR-shore	chr19:15838996-15839277	0.0362512	0.0168569
cg27420834	0.900131	-11.5042	1.93298e-14	1.11739e-11	22.7624	0.917036	0.739535	-0.177501	15	56940578	R	II	ZNF280D	Body	opensea	Body-opensea		0.0276002	0.0370953
cg20800391	0.259884	11.502	1.94457e-14	1.12289e-11	22.7566	0.194166	0.884198	0.690032	6	30657088	R	II	NRM	Body	shore	Body-shore	chr6:30655116-30655401	0.118645	0.00985937
cg11317363	0.188266	11.5017	1.94624e-14	1.12289e-11	22.7557	0.139331	0.653146	0.513815	2	182040155	F	II	LOC101927156	Body	opensea	Body-opensea		0.0832628	0.0907225
cg06495961	0.730939	-11.5016	1.9467e-14	1.12289e-11	22.7555	0.79013	0.168623	-0.621507	7	153584582	R	II	DPP6	1stExon	island	1stExon-island	chr7:153583317-153585666	0.106401	0.0311928
cg21590352	0.849509	-11.4999	1.95594e-14	1.1274e-11	22.7509	0.876072	0.597155	-0.278917	11	1699984	R	II		IGR	opensea	IGR-opensea		0.0460987	0.0383483
cg20203469	0.887251	-11.4979	1.96686e-14	1.13288e-11	22.7455	0.909536	0.67554	-0.233996	11	134126284	F	II	ACAD8	Body	shelf	Body-shelf	chr11:134122762-134122981	0.03753	0.0423453
cg14287688	0.837969	-11.4971	1.97105e-14	1.13448e-11	22.7434	0.869742	0.53612	-0.333622	2	42876149	F	II	MTA3	Body	opensea	Body-opensea		0.0551318	0.04731
cg05159623	0.242952	11.4922	1.99784e-14	1.14836e-11	22.7302	0.185943	0.784536	0.598592	16	22230029	F	II	EEF2K	5'UTR	opensea	5'UTR-opensea		0.0991413	0.0862606
cg19638630	0.336539	11.4922	1.99803e-14	1.14836e-11	22.7302	0.297628	0.706195	0.408567	17	38104289	F	II		IGR	opensea	IGR-opensea		0.0677715	0.0565473
cg07629127	0.236278	11.4917	2.00034e-14	1.14886e-11	22.729	0.180942	0.761963	0.58102	20	35612938	R	II		IGR	opensea	IGR-opensea		0.0963775	0.0820667
cg15249221	0.860755	-11.4882	2.02001e-14	1.15933e-11	22.7195	0.880291	0.675162	-0.205129	7	55516436	R	II		IGR	shore	IGR-shore	chr7:55516871-55517249	0.030231	0.0542171
cg13353113	0.885837	-11.4839	2.04415e-14	1.17234e-11	22.7079	0.901795	0.734235	-0.167559	5	111333214	R	II	NREP-AS1	Body	opensea	Body-opensea		0.0262904	0.033302
cg05177498	0.817783	-11.4795	2.06892e-14	1.1857e-11	22.6962	0.853797	0.475643	-0.378154	2	70682536	F	II	TGFA	Body	opensea	Body-opensea		0.0625944	0.0543064
cg21935511	0.12831	11.4792	2.07078e-14	1.18591e-11	22.6953	0.10556	0.344435	0.238874	17	74523449	F	II	PRCD	TSS1500	opensea	TSS1500-opensea		0.0408664	0.00327448
cg14156592	0.849032	-11.4774	2.08085e-14	1.19083e-11	22.6906	0.873017	0.621175	-0.251842	7	107233619	R	II	BCAP29	Body	opensea	Body-opensea		0.0405387	0.0454833
cg17540105	0.796772	-11.4754	2.09223e-14	1.19648e-11	22.6853	0.824199	0.536222	-0.287977	6	151634287	R	II	AKAP12	Body	opensea	Body-opensea		0.0473446	0.043716
cg05600164	0.805716	-11.4731	2.10581e-14	1.20339e-11	22.679	0.841364	0.467061	-0.374304	8	38259904	F	II	LETM2	Body	opensea	Body-opensea		0.0614069	0.0597772
cg09412728	0.783018	-11.4727	2.10813e-14	1.20386e-11	22.6779	0.803179	0.591489	-0.21169	19	40897467	R	I	HIPK4	TSS1500	shore	TSS1500-shore	chr19:40895468-40895793	0.0342199	0.0361026
cg06601071	0.231424	11.4696	2.12594e-14	1.21316e-11	22.6697	0.212433	0.411834	0.199401	16	85525842	R	I		IGR	shelf	IGR-shelf	chr16:85529839-85530128	0.0339269	0.00831495
cg09006572	0.108127	11.4668	2.14229e-14	1.22162e-11	22.6623	0.0826604	0.350062	0.267402	10	3293547	F	II		IGR	opensea	IGR-opensea		0.0442568	0.0373595
cg11014468	0.849786	-11.4661	2.14629e-14	1.22303e-11	22.6604	0.882545	0.538578	-0.343967	3	53362965	R	II	DCP1A	Body	opensea	Body-opensea		0.0562669	0.0565051
cg17569842	0.130261	11.4655	2.15028e-14	1.22443e-11	22.6586	0.101604	0.402496	0.300891	4	3371566	R	II	RGS12	Body	shelf	Body-shelf	chr4:3374733-3374998	0.0495703	0.0453629
cg00478401	0.808339	-11.4605	2.18019e-14	1.24059e-11	22.6452	0.840954	0.498492	-0.342462	8	6518132	F	II	MCPH1-AS1	Body	opensea	Body-opensea		0.0568536	0.0479851
cg20348647	0.819261	-11.46	2.18315e-14	1.24138e-11	22.6439	0.845883	0.566358	-0.279524	2	119725853	F	II	MARCO	Body	opensea	Body-opensea		0.0465551	0.0363039
cg02019444	0.759078	-11.455	2.21294e-14	1.25743e-11	22.6306	0.790574	0.459862	-0.330713	21	35016787	F	I	ITSN1	5'UTR	shore	5'UTR-shore	chr21:35014823-35015792	0.0527605	0.0659599
cg07871712	0.873718	-11.4524	2.22902e-14	1.26567e-11	22.6236	0.885489	0.761893	-0.123596	6	56672344	F	II	DST	Body	opensea	Body-opensea		0.0205207	0.00909362
cg01227133	0.891886	-11.4521	2.23094e-14	1.26586e-11	22.6228	0.909124	0.728121	-0.181003	15	75953765	F	II		IGR	opensea	IGR-opensea		0.0282809	0.0381081
cg02790526	0.163903	11.4478	2.25746e-14	1.28e-11	22.6112	0.120606	0.575226	0.45462	15	101470215	R	II	LRRK1	Body	opensea	Body-opensea		0.0723529	0.0936202
cg24918667	0.835681	-11.446	2.26904e-14	1.28566e-11	22.6063	0.869105	0.518155	-0.35095	19	55385662	F	II	FCAR	5'UTR	opensea	5'UTR-opensea		0.0561718	0.0692289
cg01576982	0.845228	-11.4427	2.2894e-14	1.29568e-11	22.5976	0.872872	0.582605	-0.290267	2	102243987	R	I		IGR	opensea	IGR-opensea		0.048936	0.0310898
cg04572930	0.791425	-11.4425	2.29068e-14	1.29568e-11	22.597	0.82163	0.504476	-0.317154	7	4754834	R	I	FOXK1	Body	shelf	Body-shelf	chr7:4757802-4758037	0.0518037	0.0535703
cg02579959	0.825054	-11.4424	2.29158e-14	1.29568e-11	22.5966	0.851307	0.575644	-0.275664	15	100890963	F	II	FLJ42289	TSS1500	shore	TSS1500-shore	chr15:100890242-100890494	0.043162	0.0605665
cg11759557	0.242995	11.438	2.31952e-14	1.30964e-11	22.5848	0.185002	0.79393	0.608928	2	1717748	F	II	PXDN	Body	opensea	Body-opensea		0.10432	0.0440958
cg07390069	0.137271	11.438	2.31954e-14	1.30964e-11	22.5848	0.113742	0.360793	0.247051	7	83271374	F	II	SEMA3E	TSS1500	opensea	TSS1500-opensea		0.0423802	0.00782793
cg20246452	0.851543	-11.4374	2.32332e-14	1.31085e-11	22.5832	0.882546	0.557012	-0.325534	14	103871434	F	II	MARK3	Body	opensea	Body-opensea		0.0528352	0.058343
cg13364154	0.828826	-11.4366	2.32867e-14	1.31222e-11	22.581	0.865016	0.485029	-0.379987	2	160515747	F	II		IGR	opensea	IGR-opensea		0.0646656	0.0338378
cg02648014	0.213529	11.4365	2.32904e-14	1.31222e-11	22.5808	0.158043	0.740645	0.582602	5	133877357	R	II	JADE2	Body	opensea	Body-opensea		0.0976507	0.0763831
cg16346806	0.791805	-11.4359	2.33299e-14	1.31353e-11	22.5792	0.836887	0.363532	-0.473354	7	139432152	R	II	HIPK2	Body	opensea	Body-opensea		0.0771572	0.083761
cg08003251	0.835996	-11.434	2.34515e-14	1.31942e-11	22.5741	0.872481	0.489388	-0.383092	6	137469991	F	II	IL22RA2	Body	opensea	Body-opensea		0.0616121	0.0741741
cg23335024	0.873599	-11.4338	2.34675e-14	1.31942e-11	22.5735	0.89034	0.714568	-0.175772	19	44260488	R	II	SMG9	TSS1500	shore	TSS1500-shore	chr19:44258613-44259343	0.022945	0.0595562
cg11098951	0.108959	11.4328	2.35316e-14	1.3221e-11	22.5708	0.0882733	0.305474	0.217201	12	51777493	F	II	GALNT6	5'UTR	opensea	5'UTR-opensea		0.0367796	0.0184169
cg04592811	0.791733	-11.4317	2.36005e-14	1.32503e-11	22.5679	0.834634	0.384178	-0.450456	17	16200581	R	II	PIGL	Body	opensea	Body-opensea		0.0745885	0.0688133
cg06091171	0.841996	-11.4306	2.36742e-14	1.32824e-11	22.5649	0.857838	0.691495	-0.166343	4	152148210	R	II	SH3D19	TSS1500	opensea	TSS1500-opensea		0.0278983	0.0154791
cg01894985	0.204162	11.4302	2.36967e-14	1.32857e-11	22.564	0.163664	0.588892	0.425228	3	123589179	F	II	MYLK	5'UTR	opensea	5'UTR-opensea		0.0704104	0.064856
cg15527431	0.098396	11.4287	2.37974e-14	1.33329e-11	22.5599	0.077777	0.294277	0.2165	10	125831868	F	II	CHST15	5'UTR	opensea	5'UTR-opensea		0.0347583	0.0404439
cg01676795	0.871024	-11.4272	2.38973e-14	1.33795e-11	22.5558	0.894168	0.651149	-0.243019	7	75586348	F	II	POR	Body	opensea	Body-opensea		0.0378596	0.054557
cg12744976	0.811685	-11.4248	2.40528e-14	1.3447e-11	22.5495	0.844874	0.496392	-0.348482	14	23266959	R	II	SLC7A7	Body	opensea	Body-opensea		0.0586571	0.0414562
cg09242530	0.259921	11.4247	2.40625e-14	1.3447e-11	22.5491	0.19571	0.869923	0.674213	5	79439551	F	II	SERINC5	Body	opensea	Body-opensea		0.115905	0.043167
cg13527632	0.134076	11.4245	2.40741e-14	1.3447e-11	22.5486	0.0987886	0.469311	0.370523	21	44345915	R	II	ERVH48-1	TSS1500	opensea	TSS1500-opensea		0.0590923	0.0758747
cg02881488	0.222101	11.4243	2.40851e-14	1.3447e-11	22.5481	0.166694	0.748476	0.581783	21	44088768	F	II	PDE9A	5'UTR	shore	5'UTR-shore	chr21:44088822-44089029	0.0963159	0.0907069
cg07195748	0.827958	-11.4236	2.41339e-14	1.34648e-11	22.5462	0.856654	0.55535	-0.301304	8	126503599	R	II		IGR	opensea	IGR-opensea		0.0500813	0.042819
cg12121817	0.234832	11.4227	2.41961e-14	1.34901e-11	22.5437	0.178799	0.767151	0.588352	13	101136575	R	II	PCCA	Body	opensea	Body-opensea		0.101003	0.0408057
cg22048292	0.795239	-11.4208	2.43207e-14	1.35502e-11	22.5387	0.828242	0.481711	-0.346531	4	105979020	R	II		IGR	opensea	IGR-opensea		0.0587259	0.0357604
cg20701745	0.78059	-11.4193	2.44252e-14	1.35813e-11	22.5345	0.814348	0.459885	-0.354463	7	36773182	R	II		IGR	opensea	IGR-opensea		0.0580446	0.0602706
cg25075375	0.23475	11.4192	2.44265e-14	1.35813e-11	22.5344	0.186794	0.690332	0.503539	1	158303775	F	II		IGR	opensea	IGR-opensea		0.085567	0.0512429
cg11148130	0.628055	-11.4192	2.44275e-14	1.35813e-11	22.5344	0.681119	0.12395	-0.557168	3	73674068	F	II	PDZRN3	5'UTR	island	5'UTR-island	chr3:73673230-73674375	0.0957517	0.036529
cg10440286	0.202057	11.4172	2.45642e-14	1.36478e-11	22.529	0.158188	0.61881	0.460623	22	37771664	R	II	ELFN2	5'UTR	shore	5'UTR-shore	chr22:37769170-37771587	0.0796518	0.0105048
cg19583754	0.284402	11.4153	2.46945e-14	1.37059e-11	22.5238	0.220808	0.888539	0.667731	18	60319429	F	II		IGR	opensea	IGR-opensea		0.115438	0.0248317
cg24050441	0.808523	-11.4151	2.47056e-14	1.37059e-11	22.5234	0.838282	0.525812	-0.31247	6	20907308	F	II	CDKAL1	Body	opensea	Body-opensea		0.0504415	0.0590539
cg06095304	0.121312	11.4149	2.472e-14	1.37059e-11	22.5228	0.0914562	0.404941	0.313485	18	71731928	F	II		IGR	opensea	IGR-opensea		0.0508177	0.057517
cg14646311	0.169758	11.4136	2.48113e-14	1.3747e-11	22.5192	0.13837	0.467944	0.329575	20	45980981	F	II	ZMYND8	5'UTR	opensea	5'UTR-opensea		0.0534473	0.0605718
cg05641106	0.291221	11.4124	2.48946e-14	1.37836e-11	22.5159	0.227704	0.894629	0.666925	4	144339175	R	II	GAB1	Body	opensea	Body-opensea		0.115387	0.0220493
cg22913250	0.761958	-11.4112	2.49715e-14	1.38166e-11	22.5129	0.790168	0.493964	-0.296204	20	60762088	R	II	MTG2	5'UTR	shelf	5'UTR-shelf	chr20:60757609-60758378	0.0468799	0.0629816
cg16661755	0.597863	-11.4109	2.49967e-14	1.3821e-11	22.512	0.649989	0.102671	-0.547318	6	123317640	R	I	CLVS2	1stExon	island	1stExon-island	chr6:123317164-123317753	0.0939632	0.039684
cg20075442	0.10406	11.4102	2.50456e-14	1.38356e-11	22.51	0.0780077	0.351562	0.273555	21	43706240	R	II	ABCG1	Body	opensea	Body-opensea		0.0433146	0.0577382
cg12016828	0.890835	-11.41	2.50576e-14	1.38356e-11	22.5096	0.910049	0.708302	-0.201747	16	54032044	F	II	FTO	Body	opensea	Body-opensea		0.029212	0.0573109
cg04096368	0.250709	11.4096	2.5087e-14	1.38423e-11	22.5084	0.200713	0.725671	0.524958	21	43988782	F	II	SLC37A1	Body	shore	Body-shore	chr21:43989948-43990199	0.0884955	0.0648876
cg11908131	0.842747	-11.4052	2.53914e-14	1.39998e-11	22.4967	0.876126	0.525654	-0.350471	2	106685045	R	II	C2orf40	Body	shelf	Body-shelf	chr2:106681982-106682403	0.0579695	0.0547528
cg04862210	0.200905	11.405	2.54074e-14	1.39998e-11	22.4961	0.155482	0.632422	0.47694	1	183017940	R	II	LAMC1	Body	opensea	Body-opensea		0.0797495	0.0668891
cg00373796	0.850948	-11.4006	2.57198e-14	1.41622e-11	22.4842	0.881042	0.565049	-0.315993	5	37309092	R	II	NUP155	Body	opensea	Body-opensea		0.0512019	0.0588147
cg10028625	0.811124	-11.3992	2.58145e-14	1.42045e-11	22.4806	0.834982	0.584475	-0.250507	3	172494364	F	II	ECT2	Body	opensea	Body-opensea		0.0394921	0.0540279
cg04107129	0.832196	-11.3969	2.59788e-14	1.42851e-11	22.4744	0.86179	0.551061	-0.310729	5	107229650	F	II	FBXL17	Body	opensea	Body-opensea		0.0513149	0.049204
cg01519464	0.21239	11.3953	2.60987e-14	1.43412e-11	22.4699	0.161943	0.691635	0.529692	1	24861818	R	II	RCAN3	3'UTR	island	3'UTR-island	chr1:24861702-24861920	0.089633	0.062578
cg24911113	0.683999	-11.3942	2.61788e-14	1.43754e-11	22.4669	0.73339	0.214778	-0.518612	19	23185714	R	I		IGR	island	IGR-island	chr19:23185562-23186050	0.0895986	0.0256424
cg19219423	0.179943	11.3918	2.63516e-14	1.44603e-11	22.4605	0.138828	0.570535	0.431706	10	52761022	R	I	PRKG1	Body	opensea	Body-opensea		0.0704504	0.0780704
cg25448856	0.856878	-11.391	2.64053e-14	1.44799e-11	22.4585	0.888024	0.560997	-0.327027	12	93172875	R	II	EEA1	Body	opensea	Body-opensea		0.0545358	0.0468519
cg11531229	0.801267	-11.3878	2.66418e-14	1.45995e-11	22.4499	0.819923	0.624034	-0.195889	3	99884986	R	II	CMSS1	Body	opensea	Body-opensea		0.0298448	0.0480176
cg04244170	0.805262	-11.3874	2.66717e-14	1.46059e-11	22.4488	0.839405	0.480908	-0.358497	3	100116021	R	II	TOMM70A	Body	shelf	Body-shelf	chr3:100119504-100120857	0.0591568	0.0584936
cg08420066	0.0949398	11.386	2.67753e-14	1.46526e-11	22.445	0.0741753	0.292203	0.218027	6	30647561	F	II	KIAA1949	Body	opensea	Body-opensea		0.0362245	0.0306298
cg22510662	0.164764	11.3857	2.67982e-14	1.46552e-11	22.4441	0.136855	0.429892	0.293037	5	36202853	F	I	C5orf33	Body	opensea	Body-opensea		0.0464538	0.0626176
cg19384448	0.171104	11.384	2.69251e-14	1.47145e-11	22.4395	0.134065	0.522983	0.388918	1	10977926	R	II		IGR	opensea	IGR-opensea		0.0656479	0.047789
cg26867774	0.859501	-11.382	2.70762e-14	1.4787e-11	22.4341	0.887283	0.595567	-0.291716	4	142579187	R	II	IL15	5'UTR	opensea	5'UTR-opensea		0.0452721	0.0688823
cg22825519	0.0978977	11.379	2.72972e-14	1.48975e-11	22.4262	0.0834528	0.235124	0.151672	18	3467174	F	II	GAPLINC	Body	opensea	Body-opensea		0.0246219	0.0245676
cg18207164	0.682713	-11.3754	2.75706e-14	1.50365e-11	22.4165	0.738274	0.154878	-0.583397	14	29254973	F	I	LINC01551	Body	island	Body-island	chr14:29254365-29255069	0.100376	0.0448906
cg27563985	0.625637	-11.3725	2.77916e-14	1.51395e-11	22.4087	0.662091	0.279319	-0.382772	20	54580677	F	II	CBLN4	TSS1500	island	TSS1500-island	chr20:54578603-54580678	0.0658033	0.02848
cg10983484	0.183883	11.3724	2.78004e-14	1.51395e-11	22.4084	0.137624	0.623337	0.485713	15	52018762	R	II	LYSMD2	Body	opensea	Body-opensea		0.079377	0.0885636
cg06852746	0.891614	-11.3722	2.78162e-14	1.51395e-11	22.4078	0.917006	0.650397	-0.266609	10	70974644	R	II		IGR	opensea	IGR-opensea		0.0409194	0.0656719
cg26225827	0.185953	11.3697	2.80111e-14	1.52352e-11	22.401	0.140677	0.616077	0.4754	2	98329399	R	II	ZAP70	TSS1500	opensea	TSS1500-opensea		0.080527	0.0572078
cg01784408	0.0787458	11.3685	2.81058e-14	1.52763e-11	22.3977	0.0665135	0.194953	0.128439	8	101914067	R	II		IGR	opensea	IGR-opensea		0.0211203	0.0161758
cg21005412	0.848547	-11.3673	2.81979e-14	1.53106e-11	22.3945	0.878945	0.559758	-0.319187	2	29149902	F	II	WDR43	Body	opensea	Body-opensea		0.0542842	0.0335114
cg05026674	0.837168	-11.3672	2.82071e-14	1.53106e-11	22.3942	0.852184	0.694516	-0.157668	20	39704724	F	II	TOP1	Body	opensea	Body-opensea		0.0261737	0.0200847
cg26291283	0.862084	-11.3632	2.85204e-14	1.54702e-11	22.3835	0.878688	0.704343	-0.174345	1	160296792	F	II	COPA	Body	opensea	Body-opensea		0.0258617	0.0464779
cg00647120	0.127713	11.3613	2.86714e-14	1.55415e-11	22.3783	0.0970229	0.419268	0.322245	21	45632571	R	II		IGR	opensea	IGR-opensea		0.0409299	0.117472
cg11032168	0.800857	-11.3594	2.88196e-14	1.56075e-11	22.3733	0.82506	0.570929	-0.254131	1	90473929	R	II	ZNF326	Body	opensea	Body-opensea		0.0342439	0.0851455
cg23889684	0.0919897	11.3591	2.88425e-14	1.56075e-11	22.3725	0.082458	0.182541	0.100083	22	36556813	F	II	APOL3	5'UTR	opensea	5'UTR-opensea		0.0157938	0.0163232
cg11900393	0.84702	-11.3588	2.88642e-14	1.56075e-11	22.3718	0.866595	0.661064	-0.20553	12	721502	F	II	NINJ2	Body	shelf	Body-shelf	chr12:718174-718505	0.0317966	0.0483377
cg24121905	0.864665	-11.3588	2.8871e-14	1.56075e-11	22.3715	0.895667	0.570145	-0.325522	6	2794679	R	II		IGR	opensea	IGR-opensea		0.0511902	0.0738014
cg14306650	0.793807	-11.3572	2.89984e-14	1.56658e-11	22.3673	0.815118	0.591357	-0.223761	9	129829146	F	II	RALGPS1	Body	opensea	Body-opensea		0.0366055	0.0384142
cg02094351	0.885385	-11.3556	2.91282e-14	1.57232e-11	22.3629	0.902475	0.723027	-0.179448	8	101966749	R	II	YWHAZ	TSS1500	shore	TSS1500-shore	chr8:101962644-101965427	0.027651	0.0422357
cg07269844	0.900222	-11.3554	2.9144e-14	1.57232e-11	22.3624	0.914126	0.768137	-0.145988	7	116181913	R	II	CAV1	Body	opensea	Body-opensea		0.0242902	0.0172211
cg04462127	0.0721053	11.355	2.91719e-14	1.57276e-11	22.3614	0.0588852	0.197696	0.138811	8	8204689	R	II	SGK223	Body	opensea	Body-opensea		0.0208211	0.0345402
cg26574610	0.224691	11.3547	2.91993e-14	1.57318e-11	22.3605	0.170818	0.736482	0.565664	22	24095989	F	II	VPREB3	Body	shelf	Body-shelf	chr22:24093026-24093621	0.0971578	0.0502523
cg15931839	0.083848	11.352	2.94149e-14	1.58373e-11	22.3534	0.0654338	0.258783	0.193349	6	111880530	F	II	TRAF3IP2	3'UTR	opensea	3'UTR-opensea		0.0243376	0.0701734
cg22026953	0.227893	11.3504	2.95479e-14	1.58982e-11	22.349	0.181487	0.668751	0.487264	6	87763957	F	II		IGR	opensea	IGR-opensea		0.0807409	0.0804314
cg17251968	0.861594	-11.3487	2.96853e-14	1.59615e-11	22.3444	0.89174	0.575211	-0.316529	16	89300741	R	II		IGR	shore	IGR-shore	chr16:89299274-89299874	0.0526579	0.0488129
cg10883484	0.189167	11.348	2.9743e-14	1.59817e-11	22.3425	0.143423	0.623735	0.480312	3	122810294	F	II	PDIA5	Body	opensea	Body-opensea		0.0822996	0.046236
cg25440894	0.867501	-11.3477	2.97665e-14	1.59836e-11	22.3418	0.883349	0.716942	-0.166407	22	29382602	F	II	ZNRF3	Body	opensea	Body-opensea		0.0262023	0.0351147
cg13448753	0.512537	-11.3462	2.98906e-14	1.60395e-11	22.3377	0.55711	0.0890943	-0.468016	10	25464059	F	I	LOC100128811	Body	island	Body-island	chr10:25463756-25465639	0.0814101	0.0129561
cg14716166	0.859276	-11.3448	3.00096e-14	1.60859e-11	22.3339	0.884468	0.619959	-0.264509	15	41548858	F	II	CHP1	Body	opensea	Body-opensea		0.0441529	0.0384161
cg04510490	0.169791	11.3447	3.00172e-14	1.60859e-11	22.3336	0.134132	0.508553	0.374421	9	117111226	R	II	AKNA	Body	opensea	Body-opensea		0.0627658	0.0538347
cg23461285	0.808841	-11.3422	3.02255e-14	1.61867e-11	22.3269	0.827347	0.633038	-0.194309	1	221691529	R	II		IGR	opensea	IGR-opensea		0.0297897	0.0474048
cg05450804	0.838493	-11.3397	3.04359e-14	1.62885e-11	22.3201	0.852244	0.707858	-0.144386	3	72976561	F	II	GXYLT2	Body	shore	Body-shore	chr3:72977999-72978325	0.0238255	0.0197786
cg04360793	0.735904	-11.3379	3.05911e-14	1.63509e-11	22.3151	0.789634	0.225471	-0.564163	1	79472361	R	I	ELTD1	5'UTR	island	5'UTR-island	chr1:79472281-79472537	0.0966722	0.0565883
cg01400807	0.144677	11.3377	3.06063e-14	1.63509e-11	22.3147	0.106368	0.50861	0.402242	18	46333236	F	II	CTIF	Body	opensea	Body-opensea		0.0635629	0.0908516
cg06754309	0.176362	11.3376	3.06138e-14	1.63509e-11	22.3144	0.130686	0.610281	0.479595	10	3977396	R	II		IGR	opensea	IGR-opensea		0.0755565	0.110333
cg03090145	0.832911	-11.3356	3.07858e-14	1.64318e-11	22.309	0.85456	0.627241	-0.227319	4	128917164	F	II	C4orf29	Body	opensea	Body-opensea		0.03615	0.0480728
cg27022201	0.250725	11.3338	3.09413e-14	1.65038e-11	22.3041	0.193799	0.791522	0.597724	7	647622	F	II	PRKAR1B	Body	shelf	Body-shelf	chr7:644181-644461	0.10234	0.0621544
cg18201698	0.903964	-11.3334	3.09734e-14	1.65099e-11	22.303	0.915759	0.791908	-0.123852	22	41425182	R	II		IGR	opensea	IGR-opensea		0.0180116	0.0333337
cg08697117	0.882275	-11.3329	3.1013e-14	1.652e-11	22.3018	0.904682	0.669413	-0.235269	16	54209779	F	II		IGR	opensea	IGR-opensea		0.0388353	0.0383639
cg25060035	0.2042	11.3325	3.10448e-14	1.6526e-11	22.3008	0.163267	0.593063	0.429796	17	72212478	F	II	TTYH2	Body	shelf	Body-shelf	chr17:72208474-72208902	0.0749002	0.00582064
cg24039042	0.105471	11.3309	3.11874e-14	1.65726e-11	22.2963	0.0877031	0.274263	0.18656	6	170580947	F	II		IGR	island	IGR-island	chr6:170580889-170581113	0.0315504	0.0196642
cg03195622	0.880882	-11.3308	3.11931e-14	1.65726e-11	22.2962	0.894865	0.748044	-0.14682	21	32683087	F	II	TIAM1	5'UTR	opensea	5'UTR-opensea		0.0209215	0.0429053
cg06484123	0.871448	-11.3308	3.11944e-14	1.65726e-11	22.2961	0.898946	0.610215	-0.288731	19	53107200	R	II		IGR	shelf	IGR-shelf	chr19:53104384-53105149	0.0417479	0.0858891
cg15442959	0.875461	-11.3281	3.14327e-14	1.66881e-11	22.2887	0.894834	0.691415	-0.203419	13	33788523	R	II	STARD13	Body	opensea	Body-opensea		0.0341051	0.0265889
cg14763104	0.181944	11.3278	3.14576e-14	1.66902e-11	22.2879	0.139605	0.584164	0.444559	11	2406384	R	II	CD81	Body	shore	Body-shore	chr11:2406711-2406927	0.0732891	0.0780681
cg15330438	0.8521	-11.3257	3.16401e-14	1.67759e-11	22.2823	0.873802	0.645931	-0.227871	2	86831407	R	II	RNF103	Body	opensea	Body-opensea		0.0381724	0.0313394
cg12650153	0.777294	-11.3206	3.20883e-14	1.70023e-11	22.2686	0.800087	0.560757	-0.23933	9	111646993	F	II	IKBKAP	Body	opensea	Body-opensea		0.0385512	0.0477054
cg00323265	0.874179	-11.3187	3.22598e-14	1.70819e-11	22.2634	0.893063	0.694778	-0.198285	9	35714155	R	II	TLN1	Body	opensea	Body-opensea		0.0318946	0.0388989
cg11075561	0.187559	11.3178	3.23408e-14	1.71135e-11	22.2609	0.141582	0.624341	0.48276	6	36088380	F	II		IGR	opensea	IGR-opensea		0.0807199	0.0750111
cg19052870	0.206774	11.3157	3.25252e-14	1.71997e-11	22.2554	0.15599	0.689225	0.533235	12	27683253	F	II	PPFIBP1	5'UTR	opensea	5'UTR-opensea		0.0900781	0.0733976
cg06583577	0.160054	11.315	3.25887e-14	1.72219e-11	22.2535	0.130935	0.43668	0.305745	5	115897444	F	II	SEMA6A	5'UTR	opensea	5'UTR-opensea		0.0458401	0.0835602
cg26129353	0.752963	-11.3141	3.26742e-14	1.72556e-11	22.2509	0.795979	0.344306	-0.451673	18	55316927	R	II	ATP8B1	Body	shore	Body-shore	chr18:55315730-55315932	0.0780908	0.0344044
cg25580656	0.887587	-11.3131	3.27612e-14	1.72902e-11	22.2483	0.904056	0.731139	-0.172917	14	104197160	R	I	ZFYVE21	Body	shelf	Body-shelf	chr14:104193901-104194627	0.0280155	0.0314829
cg19501902	0.217946	11.3111	3.29457e-14	1.73761e-11	22.2429	0.168931	0.683591	0.514661	3	111268051	F	II	CD96	Body	opensea	Body-opensea		0.0862679	0.0785524
cg11858499	0.238429	11.3092	3.31224e-14	1.74571e-11	22.2377	0.186701	0.729849	0.543148	22	43113041	R	II	A4GALT	5'UTR	shelf	5'UTR-shelf	chr22:43116151-43117121	0.0919483	0.0731928
cg11761249	0.240192	11.309	3.31429e-14	1.74571e-11	22.2371	0.183884	0.775121	0.591237	6	5778573	R	II		IGR	opensea	IGR-opensea		0.102053	0.0512575
cg25157001	0.273361	11.3081	3.32185e-14	1.74854e-11	22.2348	0.220481	0.775721	0.55524	12	58241890	F	II	CTDSP2	TSS1500	shore	TSS1500-shore	chr12:58238840-58241046	0.0960083	0.0446395
cg03451586	0.764108	-11.3061	3.34036e-14	1.75713e-11	22.2294	0.796337	0.457935	-0.338402	1	32386739	R	II	PTP4A2	TSS1500	opensea	TSS1500-opensea		0.055079	0.0655612
cg14576850	0.858405	-11.3053	3.34835e-14	1.76018e-11	22.2271	0.879587	0.657179	-0.222407	1	100968170	F	II	CDC14A	Body	opensea	Body-opensea		0.035592	0.0461274
cg10997258	0.896886	-11.3039	3.36075e-14	1.76313e-11	22.2235	0.922789	0.650805	-0.271984	2	37573157	F	II	QPCT	Body	shore	Body-shore	chr2:37571676-37572397	0.0444571	0.0503545
cg09953946	0.830991	-11.3039	3.36103e-14	1.76313e-11	22.2234	0.866389	0.494708	-0.371681	7	47554571	F	II	TNS3	5'UTR	opensea	5'UTR-opensea		0.0629251	0.0490426
cg09818739	0.787733	-11.3039	3.36114e-14	1.76313e-11	22.2234	0.821687	0.465177	-0.356509	16	19133370	F	II		IGR	opensea	IGR-opensea		0.060153	0.0492504
cg21830221	0.175019	11.3037	3.36277e-14	1.76313e-11	22.2229	0.13295	0.574679	0.441729	1	42334284	F	II	HIVEP3	5'UTR	opensea	5'UTR-opensea		0.0749976	0.0565765
cg02092514	0.260991	11.3034	3.36596e-14	1.76365e-11	22.222	0.203069	0.811253	0.608184	17	80873656	R	I	TBCD	Body	shelf	Body-shelf	chr17:80871287-80871504	0.105982	0.0298375
cg22697477	0.860672	-11.3029	3.37013e-14	1.76468e-11	22.2208	0.888015	0.600916	-0.2871	21	36203255	F	II	RUNX1	Body	opensea	Body-opensea		0.0464826	0.0570425
cg07636520	0.780105	-11.3021	3.37768e-14	1.76747e-11	22.2186	0.818611	0.4143	-0.404311	7	41826244	R	II		IGR	opensea	IGR-opensea		0.0690389	0.0462376
cg07006003	0.83603	-11.3004	3.39427e-14	1.77495e-11	22.2138	0.866567	0.545923	-0.320645	19	45799672	R	II	MARK4	Body	opensea	Body-opensea		0.0532712	0.0527167
cg26601310	0.158312	11.3001	3.39641e-14	1.77495e-11	22.2132	0.123248	0.491423	0.368175	11	36397123	F	II	PRR5L	5'UTR	shore	5'UTR-shore	chr11:36397926-36399398	0.0629938	0.0399143
cg21907768	0.222146	11.2988	3.40879e-14	1.78026e-11	22.2097	0.174234	0.67731	0.503077	2	173306941	F	II	ITGA6	Body	opensea	Body-opensea		0.087031	0.040516
cg15738268	0.872057	-11.2981	3.4154e-14	1.78255e-11	22.2078	0.890875	0.693288	-0.197587	1	61439110	F	II		IGR	opensea	IGR-opensea		0.0324515	0.0336714
cg01358067	0.102796	11.297	3.42612e-14	1.78698e-11	22.2047	0.0827476	0.293253	0.210506	22	29219102	F	II		IGR	opensea	IGR-opensea		0.0357508	0.0231801
cg19458350	0.135619	11.2963	3.43328e-14	1.78955e-11	22.2027	0.105699	0.41986	0.314161	14	103053390	R	II		IGR	opensea	IGR-opensea		0.0536553	0.0347712
cg06601098	0.130794	11.2958	3.43758e-14	1.79062e-11	22.2015	0.0913814	0.505216	0.413835	16	11319090	F	II		IGR	opensea	IGR-opensea		0.0569332	0.137673
cg07989030	0.196961	11.2951	3.44432e-14	1.79297e-11	22.1995	0.147231	0.669395	0.522164	10	98032439	R	II	BLNK	TSS1500	opensea	TSS1500-opensea		0.089969	0.0496433
cg12411992	0.864535	-11.293	3.46459e-14	1.80235e-11	22.1938	0.889032	0.631818	-0.257213	11	107859214	R	II		IGR	opensea	IGR-opensea		0.0430494	0.0382664
cg23449544	0.171224	11.2918	3.47595e-14	1.80709e-11	22.1906	0.145711	0.4136	0.26789	3	126937396	F	II		IGR	opensea	IGR-opensea		0.041151	0.0680069
cg10004681	0.221389	11.2893	3.49988e-14	1.81834e-11	22.1839	0.166642	0.741482	0.57484	19	7189367	F	II	INSR	Body	opensea	Body-opensea		0.0960797	0.092932
cg12573002	0.159432	11.2888	3.5054e-14	1.82003e-11	22.1824	0.137534	0.367464	0.22993	6	31560624	F	II	NCR3	5'UTR	opensea	5'UTR-opensea		0.0377151	0.0410628
cg06125462	0.565091	-11.2865	3.52792e-14	1.83054e-11	22.1762	0.618806	0.0547921	-0.564014	8	69243288	R	I	C8orf34	1stExon	island	1stExon-island	chr8:69242920-69243803	0.0987171	0.0141213
cg07552538	0.18026	11.2851	3.54165e-14	1.83647e-11	22.1724	0.135374	0.606682	0.471308	3	99657594	F	II	FILIP1L	5'UTR	opensea	5'UTR-opensea		0.0780094	0.0831373
cg15922778	0.834654	-11.2831	3.56106e-14	1.84534e-11	22.167	0.869536	0.503266	-0.36627	11	3954391	F	II	STIM1	Body	opensea	Body-opensea		0.0561345	0.0952166
cg24007907	0.734423	-11.281	3.58228e-14	1.85488e-11	22.1613	0.77421	0.356449	-0.417761	16	78180810	R	II	WWOX	Body	opensea	Body-opensea		0.0720298	0.0393151
cg15814312	0.772222	-11.2806	3.58576e-14	1.85488e-11	22.1603	0.811808	0.396148	-0.415661	17	68284904	F	II		IGR	opensea	IGR-opensea		0.0687406	0.0737225
cg13971030	0.895172	-11.2801	3.59067e-14	1.85488e-11	22.159	0.907661	0.776532	-0.131129	11	35366721	R	II	SLC1A2	Body	opensea	Body-opensea		0.0189604	0.0369223
cg06030290	0.188817	11.28	3.59208e-14	1.85488e-11	22.1586	0.144409	0.610695	0.466286	16	66747163	F	II		IGR	opensea	IGR-opensea		0.0801255	0.049119
cg23537959	0.639968	-11.2799	3.59314e-14	1.85488e-11	22.1583	0.701338	0.05695	-0.644388	5	63461570	R	I	RNF180	TSS200	island	TSS200-island	chr5:63461448-63462106	0.112942	0.0119764
cg08556156	0.154913	11.2798	3.59337e-14	1.85488e-11	22.1582	0.118627	0.499635	0.381008	10	105267398	R	II	NEURL1	Body	opensea	Body-opensea		0.0643074	0.0544251
cg17443331	0.227434	11.2795	3.59696e-14	1.85554e-11	22.1573	0.186885	0.612651	0.425766	20	52482806	R	II		IGR	opensea	IGR-opensea		0.0726236	0.0521556
cg15292072	0.862373	-11.2789	3.60279e-14	1.85735e-11	22.1557	0.887148	0.62701	-0.260138	3	10247112	R	II	IRAK2	Body	opensea	Body-opensea		0.0438574	0.0358968
cg05726764	0.816971	-11.2778	3.61399e-14	1.86192e-11	22.1527	0.838393	0.61346	-0.224933	3	179399579	R	I	USP13	Body	opensea	Body-opensea		0.0359528	0.0477905
cg26449206	0.847722	-11.2768	3.62431e-14	1.86604e-11	22.1499	0.870462	0.631686	-0.238776	3	119712716	R	II	GSK3B	Body	opensea	Body-opensea		0.036106	0.0637359
cg01597029	0.2324	11.2739	3.65363e-14	1.87993e-11	22.142	0.194542	0.592044	0.397501	4	102734915	R	II	BANK1	TSS200	opensea	TSS200-opensea		0.0663628	0.0649563
cg00446115	0.178281	11.2713	3.68009e-14	1.89227e-11	22.135	0.132986	0.608591	0.475605	10	98062704	F	II	DNTT	TSS1500	opensea	TSS1500-opensea		0.0791441	0.0810555
cg03630122	0.894435	-11.2708	3.68465e-14	1.89227e-11	22.1338	0.913318	0.715043	-0.198275	3	15519172	F	II	COLQ	Body	opensea	Body-opensea		0.0340821	0.0154364
cg27510066	0.813077	-11.2708	3.68472e-14	1.89227e-11	22.1338	0.836694	0.588721	-0.247972	8	19536244	F	II	CSGALNACT1	Body	opensea	Body-opensea		0.0410093	0.0424318
cg20010551	0.820142	-11.2699	3.69444e-14	1.89605e-11	22.1312	0.854609	0.492707	-0.361901	2	218993870	F	II	CXCR2	5'UTR	opensea	5'UTR-opensea		0.0626237	0.0300699
cg20405697	0.244931	11.268	3.71385e-14	1.90391e-11	22.1261	0.185594	0.808633	0.623039	6	30657469	F	II	NRM	Body	shelf	Body-shelf	chr6:30654392-30654934	0.108367	0.0455932
cg16755922	0.913874	-11.2679	3.71451e-14	1.90391e-11	22.1259	0.927775	0.781815	-0.14596	17	80536214	F	II	FOXK2	Body	shelf	Body-shelf	chr17:80533761-80534177	0.0210708	0.0421592
cg09305113	0.235722	11.2673	3.72136e-14	1.9062e-11	22.1241	0.180692	0.758506	0.577814	6	167263193	R	II	RPS6KA2	Body	opensea	Body-opensea		0.0994199	0.0617892
cg21854837	0.181056	11.2652	3.74292e-14	1.91498e-11	22.1185	0.132019	0.646908	0.51489	20	30273372	F	II	BCL2L1	Body	opensea	Body-opensea		0.0852809	0.0920792
cg25001923	0.220291	11.265	3.74512e-14	1.91498e-11	22.1179	0.167617	0.7207	0.553083	1	76760322	F	II	ST6GALNAC3	Body	opensea	Body-opensea		0.0939978	0.0749014
cg09614415	0.609297	-11.2649	3.74568e-14	1.91498e-11	22.1178	0.663103	0.0981411	-0.564962	10	129535509	R	I	FOXI2	TSS200	island	TSS200-island	chr10:129534410-129537366	0.0986114	0.032681
cg13005840	0.88179	-11.2632	3.76379e-14	1.92192e-11	22.1131	0.898855	0.719676	-0.179179	7	95943943	F	II	SLC25A13	Body	opensea	Body-opensea		0.0288118	0.0358629
cg12339328	0.869094	-11.2631	3.76405e-14	1.92192e-11	22.113	0.897746	0.596892	-0.300854	20	18491484	F	II	SEC23B	Body	shelf	Body-shelf	chr20:18488084-18488804	0.0513365	0.0358907
cg16047279	0.132935	11.2621	3.77459e-14	1.92608e-11	22.1103	0.110757	0.343631	0.232874	17	38717242	F	I	CCR7	Body	opensea	Body-opensea		0.0387631	0.037392
cg18347642	0.573117	-11.2613	3.78384e-14	1.92956e-11	22.1079	0.618478	0.142187	-0.476291	4	21950766	F	I	KCNIP4	TSS1500	island	TSS1500-island	chr4:21950538-21950865	0.0830152	0.0302699
cg20822254	0.856373	-11.2608	3.78856e-14	1.93074e-11	22.1067	0.883422	0.599409	-0.284012	16	90048020	R	II	AFG3L1P	Body	opensea	Body-opensea		0.0435116	0.0738649
cg04936213	0.839686	-11.2591	3.80709e-14	1.93895e-11	22.1019	0.871877	0.533864	-0.338014	9	124009589	F	II		IGR	opensea	IGR-opensea		0.0575278	0.0433716
cg01135588	0.189612	11.2574	3.82433e-14	1.94649e-11	22.0975	0.142553	0.63667	0.494117	1	212440983	F	II	LOC101929541	Body	opensea	Body-opensea		0.0830906	0.076991
cg05176312	0.253697	11.2563	3.83598e-14	1.95118e-11	22.0945	0.194762	0.813585	0.618824	14	50324318	R	II		IGR	opensea	IGR-opensea		0.1083	0.0302152
cg01560140	0.43557	-11.2559	3.84077e-14	1.95238e-11	22.0933	0.461474	0.189488	-0.271985	16	67212285	R	I	KIAA0895L	Body	island	Body-island	chr16:67211933-67212509	0.0451172	0.046461
cg21656522	0.256564	11.2545	3.85608e-14	1.95892e-11	22.0895	0.199277	0.800791	0.601515	17	42350539	R	II		IGR	opensea	IGR-opensea		0.104545	0.0482822
cg06005318	0.100514	11.2538	3.8631e-14	1.96058e-11	22.0877	0.084468	0.252952	0.168484	6	30690213	F	II	TUBB	Body	shore	Body-shore	chr6:30688624-30689530	0.0270682	0.033671
cg17169196	0.199858	11.2536	3.86522e-14	1.96058e-11	22.0871	0.149659	0.67675	0.527091	6	31540026	F	I	LTA	TSS200	opensea	TSS200-opensea		0.0895507	0.0727113
cg07078529	0.872475	-11.2535	3.8667e-14	1.96058e-11	22.0868	0.89572	0.651656	-0.244064	12	65551065	F	II		IGR	opensea	IGR-opensea		0.0409494	0.0365642
cg05417534	0.780537	-11.2532	3.86919e-14	1.9606e-11	22.0861	0.814493	0.457955	-0.356538	9	3256732	R	II	RFX3	Body	opensea	Body-opensea		0.0612201	0.0391878
cg25845137	0.818514	-11.2507	3.89698e-14	1.97343e-11	22.0792	0.845709	0.560157	-0.285552	15	59576227	F	II	MYO1E	Body	opensea	Body-opensea		0.0472976	0.0499075
cg09445979	0.220722	11.2499	3.90586e-14	1.97668e-11	22.0769	0.173298	0.671258	0.49796	11	108724600	F	II	DDX10	Body	opensea	Body-opensea		0.083645	0.0791748
cg10934068	0.235644	11.249	3.91536e-14	1.97995e-11	22.0746	0.197417	0.598799	0.401382	6	509762	F	II	EXOC2	Body	opensea	Body-opensea		0.070174	0.0198425
cg18839255	0.201248	11.2488	3.91726e-14	1.97995e-11	22.0741	0.161859	0.575438	0.413578	1	31354285	F	II	SDC3	Body	opensea	Body-opensea		0.0716468	0.0365677
cg09754663	0.0669993	11.2483	3.92273e-14	1.98146e-11	22.0727	0.0557739	0.173641	0.117867	8	28918446	R	II		IGR	opensea	IGR-opensea		0.0176373	0.0296563
cg03864128	0.78821	-11.2479	3.92741e-14	1.98257e-11	22.0716	0.808027	0.599954	-0.208073	20	32398023	R	II	CHMP4B	TSS1500	shore	TSS1500-shore	chr20:32399262-32399550	0.0357951	0.0179042
cg04928995	0.906542	-11.2471	3.93627e-14	1.98579e-11	22.0694	0.918592	0.792077	-0.126515	1	69729744	F	II		IGR	opensea	IGR-opensea		0.0182267	0.0360832
cg08358041	0.804753	-11.2458	3.94961e-14	1.99127e-11	22.0661	0.837086	0.497593	-0.339492	4	15691805	R	II	FAM200B	3'UTR	opensea	3'UTR-opensea		0.0549515	0.0707678
cg15652719	0.81022	-11.2449	3.96017e-14	1.99533e-11	22.0635	0.839437	0.532659	-0.306778	7	138803555	R	II		IGR	opensea	IGR-opensea		0.0501476	0.0598446
cg16814392	0.868059	-11.2445	3.96483e-14	1.99643e-11	22.0623	0.894787	0.614148	-0.280639	13	110040001	F	II		IGR	opensea	IGR-opensea		0.0471551	0.0427261
cg11826104	0.860595	-11.2441	3.96915e-14	1.99674e-11	22.0613	0.883668	0.641406	-0.242262	15	25650611	R	II	UBE3A	Body	opensea	Body-opensea		0.0396414	0.0459298
cg01416389	0.672965	-11.244	3.97044e-14	1.99674e-11	22.061	0.698537	0.43003	-0.268507	12	125420722	F	II		IGR	opensea	IGR-opensea		0.045699	0.0338943
cg12466556	0.156926	11.2414	3.99935e-14	2.01002e-11	22.0539	0.125605	0.454478	0.328874	22	30443509	R	II	HORMAD2-AS1	Body	opensea	Body-opensea		0.0549544	0.0542205
cg14191571	0.834476	-11.239	4.02519e-14	2.02174e-11	22.0476	0.863729	0.556574	-0.307154	2	157330982	F	II	GPD2	5'UTR	opensea	5'UTR-opensea		0.0527005	0.0344091
cg04057469	0.195752	11.2371	4.04683e-14	2.02924e-11	22.0424	0.152102	0.610422	0.45832	3	16472844	R	II	RFTN1	Body	opensea	Body-opensea		0.070733	0.11911
cg03120289	0.511165	-11.2368	4.05038e-14	2.02924e-11	22.0415	0.560049	0.0467677	-0.513282	1	99470550	F	I	LPPR5	TSS200	island	TSS200-island	chr1:99469932-99470968	0.0902669	0.00831991
cg01880551	0.833642	-11.2368	4.0508e-14	2.02924e-11	22.0414	0.871077	0.478005	-0.393072	5	1478347	R	II	LPCAT1	Body	opensea	Body-opensea		0.0658392	0.0644209
cg15224833	0.74709	-11.2367	4.05153e-14	2.02924e-11	22.0412	0.778234	0.451222	-0.327013	14	89951037	F	II	FOXN3	5'UTR	opensea	5'UTR-opensea		0.0547542	0.0530554
cg26387254	0.243777	11.2362	4.05682e-14	2.02924e-11	22.04	0.185148	0.800756	0.615608	8	53043139	R	II	ST18	Body	opensea	Body-opensea		0.107114	0.0507209
cg12929333	0.829129	-11.2361	4.0577e-14	2.02924e-11	22.0398	0.863186	0.505592	-0.357594	12	25254153	F	II	LRMP	Body	opensea	Body-opensea		0.0597071	0.060084
cg19935471	0.796624	-11.2361	4.05787e-14	2.02924e-11	22.0397	0.816775	0.605189	-0.211586	8	99048265	F	II	MATN2	3'UTR	opensea	3'UTR-opensea		0.031926	0.0571962
cg05647891	0.816049	-11.2345	4.07639e-14	2.03723e-11	22.0353	0.833661	0.648741	-0.18492	4	153346037	F	II	FBXW7	5'UTR	opensea	5'UTR-opensea		0.0290951	0.0423728
cg16181196	0.761146	-11.2304	4.12293e-14	2.0592e-11	22.0242	0.799293	0.398753	-0.400541	17	53163981	R	II	STXBP4	Body	opensea	Body-opensea		0.0648893	0.0844514
cg12311705	0.214906	11.2297	4.13154e-14	2.06221e-11	22.0222	0.163815	0.700278	0.536463	2	9513441	R	II	ASAP2	Body	shore	Body-shore	chr2:9514723-9514995	0.0932133	0.0471294
cg17357286	0.608416	-11.229	4.13941e-14	2.06444e-11	22.0203	0.664129	0.0791491	-0.58498	1	210111531	F	I	SYT14	5'UTR	island	5'UTR-island	chr1:210111179-210112054	0.102778	0.0223072
cg03117668	0.819753	-11.2287	4.14309e-14	2.06444e-11	22.0195	0.849746	0.534811	-0.314935	5	17249500	R	II	BASP1	5'UTR	opensea	5'UTR-opensea		0.0543371	0.0316458
cg15784590	0.82537	-11.2286	4.14374e-14	2.06444e-11	22.0193	0.849043	0.600476	-0.248568	3	31252039	R	II		IGR	opensea	IGR-opensea		0.0408837	0.0460582
cg10462017	0.258038	11.2266	4.16738e-14	2.07493e-11	22.0138	0.194611	0.860596	0.665985	7	2183680	F	II	MAD1L1	Body	shelf	Body-shelf	chr7:2185771-2186205	0.116131	0.0521997
cg21335024	0.803769	-11.2249	4.1869e-14	2.08335e-11	22.0092	0.83361	0.520281	-0.31333	3	153011165	R	II		IGR	opensea	IGR-opensea		0.0514719	0.0600251
cg14244842	0.143171	11.2238	4.19949e-14	2.08796e-11	22.0063	0.108055	0.476775	0.36872	4	86935922	F	II		IGR	opensea	IGR-opensea		0.0551143	0.105322
cg18297027	0.174117	11.2237	4.20139e-14	2.08796e-11	22.0058	0.151901	0.385166	0.233265	9	134585306	F	I	RAPGEF1	TSS200	opensea	TSS200-opensea		0.0401629	0.0226261
cg00073565	0.889842	-11.2227	4.21296e-14	2.09169e-11	22.0032	0.907396	0.723082	-0.184313	8	106462708	F	II	ZFPM2	Body	opensea	Body-opensea		0.0306392	0.029568
cg17527683	0.247053	11.2226	4.21411e-14	2.09169e-11	22.0029	0.187641	0.811468	0.623827	12	132251044	R	II	SFSWAP	Body	opensea	Body-opensea		0.106734	0.0814232
cg11492864	0.926922	-11.2201	4.24356e-14	2.105e-11	21.9961	0.937388	0.827496	-0.109892	21	33634300	R	II		IGR	opensea	IGR-opensea		0.0159286	0.0301242
cg21792134	0.889256	-11.2192	4.25386e-14	2.10881e-11	21.9937	0.913494	0.658994	-0.2545	3	121491382	F	II	IQCB1	Body	opensea	Body-opensea		0.0397824	0.0622836
cg13283952	0.747417	-11.2161	4.29098e-14	2.12589e-11	21.9853	0.799663	0.251073	-0.54859	2	121412005	F	I		IGR	island	IGR-island	chr2:121411983-121412315	0.0948991	0.0575438
cg01143547	0.248518	11.2158	4.29424e-14	2.12619e-11	21.9845	0.214009	0.576352	0.362343	6	41903527	R	I	CCND3	3'UTR	opensea	3'UTR-opensea		0.0620506	0.0452663
cg09278322	0.793217	-11.2104	4.36001e-14	2.15742e-11	21.9697	0.826752	0.474631	-0.35212	2	163199399	R	II	GCA	TSS1500	shore	TSS1500-shore	chr2:163200575-163201025	0.0587232	0.0611506
cg20293994	0.0864258	11.2096	4.36863e-14	2.16035e-11	21.9678	0.0705669	0.237086	0.166519	20	37435978	R	II	PPP1R16B	5'UTR	shore	5'UTR-shore	chr20:37434206-37435592	0.0287422	0.0108112
cg21980338	0.537628	-11.2079	4.39016e-14	2.16966e-11	21.963	0.552233	0.398889	-0.153343	4	331929	F	I	ZNF141	Body	island	Body-island	chr4:330162-332068	0.0244159	0.0324719
cg04150971	0.804556	-11.2074	4.39566e-14	2.17103e-11	21.9618	0.831309	0.550403	-0.280905	5	174938424	R	II	SFXN1	Body	opensea	Body-opensea		0.0466444	0.0497852
cg06214925	0.0498305	11.204	4.43731e-14	2.19025e-11	21.9526	0.04408	0.10446	0.0603803	4	109092628	F	II	LOC641518	TSS1500	island	TSS1500-island	chr4:109092578-109092839	0.0089985	0.00754032
cg13571479	0.173252	11.2035	4.44449e-14	2.19245e-11	21.951	0.135079	0.535896	0.400818	7	2077345	F	II	MAD1L1	Body	opensea	Body-opensea		0.0678128	0.061161
cg16314013	0.80113	-11.1973	4.52101e-14	2.22882e-11	21.9343	0.83579	0.471861	-0.36393	5	126184892	F	II		IGR	opensea	IGR-opensea		0.0618965	0.0519714
cg26783127	0.811484	-11.1968	4.52821e-14	2.231e-11	21.9328	0.848532	0.459529	-0.389002	17	79128918	F	II	AATK	Body	shelf	Body-shelf	chr17:79131879-79132084	0.065644	0.0614349
cg26980244	0.639848	-11.1965	4.53107e-14	2.23103e-11	21.9322	0.696077	0.105669	-0.590408	8	24772513	F	II	NEFM	5'UTR	island	5'UTR-island	chr8:24770908-24772547	0.103776	0.0319684
cg08977295	0.826274	-11.196	4.53844e-14	2.23329e-11	21.9306	0.856574	0.53842	-0.318154	2	29150512	R	II	WDR43	Body	opensea	Body-opensea		0.0529207	0.0567607
cg10685628	0.131529	11.1917	4.59264e-14	2.25857e-11	21.919	0.103729	0.39563	0.291901	1	46251517	R	II		IGR	opensea	IGR-opensea		0.0498556	0.0383909
cg02664697	0.23156	11.1909	4.6032e-14	2.26237e-11	21.9168	0.180167	0.719788	0.539621	6	11621518	F	II		IGR	opensea	IGR-opensea		0.0950182	0.0243848
cg05837928	0.294432	11.1899	4.6162e-14	2.26737e-11	21.914	0.241261	0.799556	0.558295	18	51744202	F	II	MBD2	Body	opensea	Body-opensea		0.0979582	0.0363388
cg12238465	0.711419	-11.1892	4.62506e-14	2.26969e-11	21.9121	0.760406	0.246043	-0.514363	16	50872311	F	II		IGR	shelf	IGR-shelf	chr16:50875063-50875322	0.0895922	0.0470694
cg19983500	0.865857	-11.1891	4.62659e-14	2.26969e-11	21.9118	0.885045	0.683574	-0.201471	8	48290343	F	II	SPIDR	Body	opensea	Body-opensea		0.0301217	0.0565955
cg09118771	0.839171	-11.1884	4.63503e-14	2.27244e-11	21.91	0.867443	0.570584	-0.296858	22	32615300	R	II	SLC5A4	Body	opensea	Body-opensea		0.0499753	0.0473689
cg07091793	0.169607	11.1878	4.64239e-14	2.27466e-11	21.9085	0.126964	0.574709	0.447745	10	6362483	F	II		IGR	opensea	IGR-opensea		0.0783521	0.0330352
cg25311466	0.19509	11.1868	4.65608e-14	2.27997e-11	21.9056	0.14643	0.657361	0.510931	4	6277273	R	II	WFS1	5'UTR	opensea	5'UTR-opensea		0.0878316	0.064571
cg20775668	0.790631	-11.1837	4.69622e-14	2.29822e-11	21.8973	0.822456	0.488298	-0.334158	5	142174362	F	II	ARHGAP26	Body	opensea	Body-opensea		0.0579608	0.0329849
cg13818049	0.851805	-11.1833	4.70107e-14	2.29875e-11	21.8962	0.876209	0.619969	-0.25624	19	3355159	R	II		IGR	shelf	IGR-shelf	chr19:3358495-3361248	0.0406535	0.0600119
cg22727960	0.213009	11.1832	4.70305e-14	2.29875e-11	21.8958	0.157842	0.737095	0.579253	1	93342963	F	II	FAM69A	TSS1500	opensea	TSS1500-opensea		0.101083	0.0512384
cg18697121	0.869784	-11.1829	4.70661e-14	2.29908e-11	21.8951	0.891286	0.665511	-0.225776	7	148409847	F	II	CUL1	5'UTR	opensea	5'UTR-opensea		0.0361098	0.0504186
cg14805250	0.264323	11.1819	4.71987e-14	2.30323e-11	21.8924	0.203377	0.843315	0.639939	1	31821436	F	II	ZCCHC17	Body	opensea	Body-opensea		0.112473	0.0398007
cg24916358	0.0871192	11.1818	4.72084e-14	2.30323e-11	21.8922	0.0724911	0.226086	0.153595	10	126315761	F	II	FAM53B	Body	opensea	Body-opensea		0.0261737	0.0162831
cg02501911	0.821387	-11.1795	4.75147e-14	2.31676e-11	21.8859	0.852171	0.528938	-0.323233	2	109197487	R	II	LIMS1	Body	opensea	Body-opensea		0.0565005	0.0236679
cg14866423	0.770449	-11.1789	4.75945e-14	2.31923e-11	21.8842	0.799251	0.496833	-0.302418	4	185538555	R	II	LVCAT8	Body	opensea	Body-opensea		0.051489	0.0426907
cg11350346	0.7986	-11.1773	4.78063e-14	2.32747e-11	21.8799	0.826376	0.534727	-0.291649	8	117651257	F	II		IGR	opensea	IGR-opensea		0.0479647	0.0570294
cg22693095	0.237578	11.177	4.78464e-14	2.32747e-11	21.8791	0.183416	0.752118	0.568702	11	96032708	R	II	MAML2	Body	opensea	Body-opensea		0.0990726	0.0542717
cg06070496	0.850911	-11.177	4.78506e-14	2.32747e-11	21.879	0.877477	0.59854	-0.278937	18	3706638	F	II	DLGAP1	Body	opensea	Body-opensea		0.0489002	0.015165
cg19307851	0.889975	-11.1758	4.80156e-14	2.33407e-11	21.8756	0.904686	0.750219	-0.154467	3	126187091	F	II	ZXDC	Body	opensea	Body-opensea		0.0243515	0.0350371
cg07295996	0.570049	-11.1754	4.80687e-14	2.33487e-11	21.8745	0.624336	0.0543144	-0.570022	9	13279186	R	I	MPDZ	5'UTR	island	5'UTR-island	chr9:13278312-13279805	0.100794	0.0123961
cg19803593	0.848859	-11.1752	4.80902e-14	2.33487e-11	21.8741	0.880263	0.550523	-0.32974	17	73304723	R	II		IGR	opensea	IGR-opensea		0.0532587	0.072332
cg24521842	0.218642	11.1734	4.83337e-14	2.34526e-11	21.8692	0.164651	0.731555	0.566904	4	102728861	R	II	BANK1	Body	opensea	Body-opensea		0.0984634	0.0595161
cg17306004	0.096303	11.1725	4.84551e-14	2.34973e-11	21.8667	0.0768867	0.280758	0.203872	15	93383226	F	II		IGR	opensea	IGR-opensea		0.032097	0.0485982
cg09902198	0.810697	-11.172	4.85228e-14	2.35159e-11	21.8654	0.841846	0.514778	-0.327068	12	64877389	F	II	TBK1	Body	opensea	Body-opensea		0.0554345	0.0497997
cg15638709	0.683552	-11.1713	4.86194e-14	2.35485e-11	21.8634	0.734942	0.195343	-0.539599	10	110226387	F	I		IGR	island	IGR-island	chr10:110225927-110226465	0.0946996	0.0382875
cg26816476	0.787178	-11.1701	4.87808e-14	2.35992e-11	21.8602	0.810869	0.562112	-0.248757	8	124070768	R	II		IGR	opensea	IGR-opensea		0.0395404	0.0580303
cg00198066	0.218143	11.1701	4.87831e-14	2.35992e-11	21.8602	0.164222	0.730387	0.566164	2	136964552	R	II		IGR	opensea	IGR-opensea		0.0961321	0.0875128
cg04324917	0.23967	11.1634	4.971e-14	2.40331e-11	21.8418	0.188571	0.725111	0.536539	16	87734877	R	II	LOC100129637	Body	shore	Body-shore	chr16:87736652-87736907	0.0918477	0.0752297
cg15574823	0.832111	-11.163	4.97582e-14	2.40419e-11	21.8409	0.865303	0.516781	-0.348522	17	442460	F	II	VPS53	Body	opensea	Body-opensea		0.0549829	0.0856645
cg12303084	0.0817734	11.1628	4.97904e-14	2.40429e-11	21.8402	0.0713711	0.180595	0.109224	20	45985741	F	II	ZMYND8	TSS1500	opensea	TSS1500-opensea		0.0170125	0.0236917
cg03326552	0.15775	11.1619	4.9907e-14	2.40847e-11	21.8379	0.12187	0.498616	0.376746	4	141017794	F	II	MAML3	Body	opensea	Body-opensea		0.0624498	0.0716668
cg06219576	0.883123	-11.1616	4.99584e-14	2.4095e-11	21.8369	0.906258	0.66334	-0.242918	8	121094884	F	II		IGR	opensea	IGR-opensea		0.0412374	0.0351433
cg07563556	0.249797	11.1601	5.01616e-14	2.41784e-11	21.833	0.192007	0.798803	0.606796	4	6972120	F	II	TBC1D14	Body	opensea	Body-opensea		0.104761	0.0749454
cg22511808	0.78389	-11.1567	5.06395e-14	2.4394e-11	21.8237	0.813201	0.505438	-0.307763	3	158410264	F	II	GFM1	3'UTR	opensea	3'UTR-opensea		0.0512736	0.0558358
cg07793148	0.0662813	11.1564	5.06892e-14	2.44033e-11	21.8228	0.0539553	0.183379	0.129424	1	9712988	R	II	C1orf200	Body	island	Body-island	chr1:9711780-9713001	0.0186464	0.0381412
cg09256360	0.245477	11.1561	5.0726e-14	2.44063e-11	21.8221	0.188192	0.78968	0.601488	19	12111146	F	II		IGR	opensea	IGR-opensea		0.103783	0.0755876
cg25448378	0.267808	11.1543	5.09817e-14	2.45077e-11	21.8172	0.206236	0.85274	0.646504	5	140875873	F	II	PCDHGA8	Body	shelf	Body-shelf	chr5:140871064-140872335	0.114526	0.0170542
cg11760593	0.604251	-11.1542	5.09979e-14	2.45077e-11	21.8169	0.657894	0.0946355	-0.563259	14	38053599	R	I		IGR	island	IGR-island	chr14:38052645-38054166	0.0997751	0.0129975
cg15696968	0.274041	11.1536	5.10819e-14	2.45334e-11	21.8152	0.212847	0.855381	0.642534	6	30656070	R	II	KIAA1949	TSS1500	shore	TSS1500-shore	chr6:30654392-30654934	0.113168	0.0413665
cg14699728	0.65199	-11.1533	5.11246e-14	2.45392e-11	21.8144	0.70587	0.140128	-0.565742	11	66188522	R	I	NPAS4	5'UTR	island	5'UTR-island	chr11:66188130-66189397	0.0994424	0.0406624
cg19867914	0.843509	-11.153	5.11715e-14	2.4547e-11	21.8135	0.876618	0.528966	-0.347653	2	144234430	F	II	ARHGAP15	Body	opensea	Body-opensea		0.0583671	0.0598185
cg26804423	0.907919	-11.151	5.14575e-14	2.46569e-11	21.8081	0.922845	0.766112	-0.156733	7	8201134	F	II	ICA1	Body	opensea	Body-opensea		0.0231529	0.0448491
cg16969872	0.218862	11.151	5.14623e-14	2.46569e-11	21.808	0.168908	0.693424	0.524517	13	79968324	R	II	RBM26	Body	opensea	Body-opensea		0.0904149	0.067156
cg06008435	0.0977843	11.1505	5.15222e-14	2.46708e-11	21.8069	0.0841451	0.227357	0.143212	6	25027714	F	II		IGR	opensea	IGR-opensea		0.0190386	0.0494563
cg03812187	0.239907	11.147	5.2028e-14	2.48982e-11	21.7973	0.183609	0.774746	0.591138	12	110572945	F	II	IFT81	Body	opensea	Body-opensea		0.102756	0.0648433
cg16118387	0.104716	11.1461	5.21589e-14	2.49459e-11	21.7949	0.0881476	0.26212	0.173973	1	210407755	F	II	C1orf133	TSS1500	shore	TSS1500-shore	chr1:210405952-210407250	0.029608	0.0221801
cg11469098	0.567335	-11.1452	5.22926e-14	2.49949e-11	21.7924	0.61679	0.0975154	-0.519275	8	49647809	F	I	EFCAB1	5'UTR	island	5'UTR-island	chr8:49647702-49647988	0.0915011	0.0328096
cg18657917	0.862517	-11.1447	5.23703e-14	2.50171e-11	21.7909	0.879557	0.700633	-0.178925	18	21023112	F	II		IGR	opensea	IGR-opensea		0.0284973	0.0403929
cg14950134	0.215114	11.1424	5.27043e-14	2.51617e-11	21.7847	0.15995	0.739169	0.579219	2	3261155	R	II	TSSC1	Body	opensea	Body-opensea		0.0998566	0.0754086
cg07935482	0.85573	-11.1404	5.30103e-14	2.52926e-11	21.7791	0.885154	0.576197	-0.308957	12	42575257	F	II	YAF2	Body	opensea	Body-opensea		0.0502506	0.0663973
cg04429341	0.221448	11.133	5.41114e-14	2.58026e-11	21.759	0.161848	0.787645	0.625797	2	3261194	F	II	TSSC1	Body	opensea	Body-opensea		0.106872	0.0945996
cg07327489	0.129495	11.132	5.42665e-14	2.58612e-11	21.7563	0.0986621	0.422405	0.323743	9	134554053	F	II	RAPGEF1	Body	opensea	Body-opensea		0.0514173	0.0783412
cg11703961	0.242626	11.1314	5.43576e-14	2.58892e-11	21.7546	0.182296	0.81576	0.633465	5	67861249	R	II		IGR	opensea	IGR-opensea		0.112376	0.0205722
cg19391456	0.627991	-11.1292	5.4691e-14	2.60325e-11	21.7487	0.677812	0.154695	-0.523117	16	55690418	R	I	SLC6A2	5'UTR	island	5'UTR-island	chr16:55689598-55690895	0.0915692	0.0489485
cg11950204	0.211117	11.1286	5.47807e-14	2.60597e-11	21.7471	0.156027	0.734476	0.578449	8	134135358	F	II	TG	Body	opensea	Body-opensea		0.10137	0.0526908
cg10834070	0.806519	-11.1284	5.48176e-14	2.60618e-11	21.7464	0.850093	0.392564	-0.457529	3	17426679	F	II	TBC1D5	Body	opensea	Body-opensea		0.0731211	0.109191
cg27535616	0.0724449	11.1274	5.49657e-14	2.61166e-11	21.7438	0.0563096	0.22573	0.16942	15	85874563	F	II		IGR	opensea	IGR-opensea		0.0291127	0.0181247
cg14579056	0.910919	-11.1262	5.51433e-14	2.61855e-11	21.7406	0.92269	0.799093	-0.123597	13	97931273	F	II	MBNL2	Body	opensea	Body-opensea		0.0162528	0.0428003
cg09765538	0.798026	-11.1248	5.53675e-14	2.62757e-11	21.7367	0.82338	0.557167	-0.266212	8	18797459	F	II	PSD3	Body	opensea	Body-opensea		0.0466038	0.0210638
cg16761000	0.240716	11.1246	5.53988e-14	2.62757e-11	21.7361	0.182728	0.791607	0.60888	14	77588307	R	II		IGR	shelf	IGR-shelf	chr14:77591159-77591847	0.107903	0.0271338
cg02353916	0.784335	-11.1242	5.5459e-14	2.62886e-11	21.7351	0.813484	0.50742	-0.306065	4	15691786	F	II	LOC285550	3'UTR	opensea	3'UTR-opensea		0.0452522	0.092148
cg18148659	0.862994	-11.1235	5.55761e-14	2.63165e-11	21.733	0.877462	0.725551	-0.151911	15	65953468	R	II	DENND4A	3'UTR	opensea	3'UTR-opensea		0.0228331	0.0417078
cg13221899	0.775925	-11.1232	5.56142e-14	2.63165e-11	21.7323	0.811904	0.43412	-0.377784	13	103426862	F	I	C13orf27	TSS1500	island	TSS1500-island	chr13:103425298-103426887	0.0662383	0.0321918
cg25807462	0.833051	-11.1232	5.56164e-14	2.63165e-11	21.7323	0.864631	0.53304	-0.331591	9	7844737	F	II		IGR	opensea	IGR-opensea		0.0568993	0.0457672
cg09477573	0.880614	-11.1228	5.56727e-14	2.63276e-11	21.7313	0.895137	0.742644	-0.152492	8	48290341	R	II	SPIDR	Body	opensea	Body-opensea		0.0245566	0.0319007
cg15132169	0.112962	11.1218	5.58413e-14	2.63917e-11	21.7284	0.0895439	0.335429	0.245885	6	149805995	R	II	ZC3H12D	5'UTR	opensea	5'UTR-opensea		0.0375896	0.0673059
cg23405554	0.799085	-11.1204	5.60462e-14	2.64729e-11	21.7248	0.827675	0.527475	-0.3002	2	30408201	R	II		IGR	opensea	IGR-opensea		0.0502945	0.0535008
cg08273957	0.675221	-11.1177	5.64858e-14	2.66649e-11	21.7172	0.730765	0.147556	-0.583209	14	29227941	R	II		IGR	opensea	IGR-opensea		0.10318	0.033509
cg23074481	0.17885	11.1173	5.65396e-14	2.66745e-11	21.7162	0.143358	0.516022	0.372664	18	25867090	F	II		IGR	opensea	IGR-opensea		0.0660838	0.0108592
cg07165619	0.200062	11.1164	5.66862e-14	2.67279e-11	21.7137	0.166117	0.522546	0.356429	1	154757970	F	II	KCNN3	Body	opensea	Body-opensea		0.0608153	0.0539249
cg11969813	0.914534	-11.1153	5.68523e-14	2.67905e-11	21.7108	0.93109	0.757257	-0.173832	17	79816559	R	I	P4HB	Body	shore	Body-shore	chr17:79818230-79819299	0.0247398	0.0551462
cg24737761	0.853518	-11.1145	5.69889e-14	2.68391e-11	21.7085	0.880816	0.594192	-0.286624	6	106245659	F	II		IGR	opensea	IGR-opensea		0.0493658	0.0369887
cg02205348	0.826205	-11.1143	5.70224e-14	2.68391e-11	21.7079	0.854477	0.557623	-0.296854	5	14465012	F	II	TRIO	Body	shelf	Body-shelf	chr5:14461130-14461463	0.0521195	0.022682
cg07702424	0.868658	-11.1139	5.70853e-14	2.68517e-11	21.7069	0.894919	0.619174	-0.275745	11	12306515	F	II		IGR	opensea	IGR-opensea		0.045037	0.0583766
cg08574423	0.05447	11.1137	5.71164e-14	2.68517e-11	21.7063	0.0454517	0.140144	0.0946921	19	12724912	F	II	ZNF791	Body	shelf	Body-shelf	chr19:12721532-12722116	0.0138454	0.0250506
cg19142373	0.235399	11.1119	5.74107e-14	2.69742e-11	21.7013	0.192245	0.645367	0.453122	17	16957241	F	II	MPRIP	Body	opensea	Body-opensea		0.0784912	0.0562548
cg07671185	0.871064	-11.1109	5.75644e-14	2.70306e-11	21.6987	0.899702	0.599008	-0.300693	8	61496552	F	II	RAB2A	Body	opensea	Body-opensea		0.0517326	0.0400577
cg06887089	0.220884	11.1096	5.7778e-14	2.7115e-11	21.6951	0.160002	0.799269	0.639268	17	78700680	R	II	RPTOR	Body	shore	Body-shore	chr17:78700827-78701124	0.112687	0.0496208
cg06947431	0.85832	-11.1092	5.78397e-14	2.71272e-11	21.694	0.888118	0.575244	-0.312874	1	21231684	R	II	EIF4G3	Body	opensea	Body-opensea		0.0528786	0.0522506
cg26935416	0.0869055	11.109	5.78717e-14	2.71272e-11	21.6935	0.0716955	0.2314	0.159705	12	48202318	R	II	HDAC7	Body	opensea	Body-opensea		0.0274303	0.0171937
cg16948651	0.772633	-11.1069	5.82045e-14	2.72672e-11	21.6879	0.802479	0.489097	-0.313382	1	41005302	R	II	ZNF684	Body	opensea	Body-opensea		0.0542031	0.0386097
cg14534871	0.194934	11.1066	5.82665e-14	2.72803e-11	21.6869	0.146814	0.65207	0.505256	6	110881865	F	II		IGR	opensea	IGR-opensea		0.0880416	0.0565986
cg15475602	0.220451	11.1041	5.86654e-14	2.7451e-11	21.6802	0.168927	0.709926	0.540998	8	125613076	F	II	MTSS1	Body	opensea	Body-opensea		0.0939132	0.066232
cg13860981	0.852078	-11.1035	5.87643e-14	2.74812e-11	21.6786	0.863458	0.743971	-0.119487	9	19104008	F	I	HAUS6	TSS1500	shore	TSS1500-shore	chr9:19102470-19103110	0.0205263	0.00745912
cg21780615	0.194139	11.1013	5.91269e-14	2.76346e-11	21.6726	0.147147	0.640559	0.493412	10	126228511	F	II	LHPP	Body	opensea	Body-opensea		0.0839987	0.0794244
cg09213979	0.111681	11.101	5.91836e-14	2.7645e-11	21.6716	0.0916423	0.302043	0.210401	9	134566740	R	II	RAPGEF1	Body	opensea	Body-opensea		0.0339641	0.0465631
cg20727798	0.0912221	11.1004	5.92805e-14	2.76741e-11	21.67	0.071899	0.274792	0.202893	17	26135275	F	II		IGR	opensea	IGR-opensea		0.0321167	0.0488986
cg10768932	0.0865497	11.1	5.93551e-14	2.76928e-11	21.6688	0.0665571	0.276479	0.209922	1	198590738	R	II		IGR	opensea	IGR-opensea		0.0312225	0.061705
cg12052401	0.127839	11.0968	5.98853e-14	2.79239e-11	21.6601	0.10294	0.364382	0.261442	16	56951035	F	II		IGR	opensea	IGR-opensea		0.0451442	0.0325906
cg14155265	0.827217	-11.0929	6.0542e-14	2.8213e-11	21.6495	0.850529	0.605746	-0.244783	1	65635785	R	II	AK4	Body	opensea	Body-opensea		0.0420286	0.0332227
cg15310492	0.559725	-11.0927	6.05759e-14	2.8213e-11	21.649	0.608912	0.092451	-0.516461	11	30038677	F	I	KCNA4	TSS200	island	TSS200-island	chr11:30038522-30038823	0.0916438	0.0267131
cg19708337	0.139198	11.092	6.06866e-14	2.82482e-11	21.6472	0.117625	0.344139	0.226513	1	93544307	R	II	MTF2	TSS1500	shore	TSS1500-shore	chr1:93544558-93545032	0.0396542	0.0184881
cg17846016	0.85541	-11.0903	6.09863e-14	2.83712e-11	21.6424	0.883639	0.587234	-0.296405	17	80181015	R	II		IGR	shore	IGR-shore	chr17:80179930-80180182	0.0501292	0.0498207
cg02466078	0.889371	-11.0879	6.13943e-14	2.85067e-11	21.6359	0.906082	0.730613	-0.175468	2	55630452	R	II	CCDC88A	Body	opensea	Body-opensea		0.0247629	0.056996
cg03920897	0.106647	11.0878	6.14177e-14	2.85067e-11	21.6355	0.0843957	0.31803	0.233635	20	56055836	F	II		IGR	opensea	IGR-opensea		0.0406516	0.024204
cg20030158	0.882854	-11.0876	6.14483e-14	2.85067e-11	21.635	0.90724	0.651186	-0.256054	5	176966387	F	II	FAM193B	Body	opensea	Body-opensea		0.0426245	0.0485018
cg12319350	0.859108	-11.0876	6.14521e-14	2.85067e-11	21.6349	0.884098	0.6217	-0.262398	1	182764125	F	II	NPL	5'UTR	opensea	5'UTR-opensea		0.0408026	0.0692336
cg01297834	0.86509	-11.0876	6.14557e-14	2.85067e-11	21.6349	0.882604	0.698711	-0.183893	10	119117529	F	II	PDZD8	Body	opensea	Body-opensea		0.0317261	0.0207312
cg13255542	0.798262	-11.086	6.17232e-14	2.86142e-11	21.6307	0.830231	0.494561	-0.335669	11	134120785	R	II	THYN1	Body	shore	Body-shore	chr11:134122762-134122981	0.0556793	0.0666854
cg03385871	0.18073	11.0848	6.19359e-14	2.86962e-11	21.6273	0.13761	0.590371	0.45276	18	46311648	R	II	CTIF	Body	opensea	Body-opensea		0.0777648	0.0666825
cg14690711	0.259872	11.0832	6.22179e-14	2.88102e-11	21.6229	0.199359	0.834751	0.635393	12	132255517	R	II	SFSWAP	Body	opensea	Body-opensea		0.110902	0.0730958
cg10984569	0.882858	-11.0798	6.28066e-14	2.90547e-11	21.6137	0.906605	0.657257	-0.249348	10	114723986	R	II	TCF7L2	Body	opensea	Body-opensea		0.0411027	0.0506197
cg25966016	0.14525	11.0797	6.28186e-14	2.90547e-11	21.6135	0.118718	0.397306	0.278588	10	134353618	F	II	INPP5A	Body	shelf	Body-shelf	chr10:134350302-134351119	0.0483278	0.0332983
cg23573187	0.224452	11.077	6.32958e-14	2.92586e-11	21.6061	0.17629	0.681986	0.505697	2	8771805	F	II		IGR	opensea	IGR-opensea		0.0876685	0.066131
cg24809973	0.612606	-11.0756	6.35476e-14	2.9358e-11	21.6022	0.668449	0.0820938	-0.586355	8	72468820	F	I		IGR	island	IGR-island	chr8:72468560-72469561	0.104432	0.0234585
cg02113446	0.164533	11.0739	6.38483e-14	2.94799e-11	21.5976	0.125624	0.534172	0.408549	6	167508537	R	II		IGR	shore	IGR-shore	chr6:167507434-167507730	0.0648878	0.102231
cg22018930	0.239025	11.073	6.40124e-14	2.95387e-11	21.5951	0.18572	0.745424	0.559704	16	23999045	R	II	PRKCB	Body	opensea	Body-opensea		0.0971551	0.0724953
cg12427317	0.119882	11.0726	6.40924e-14	2.95585e-11	21.5939	0.0938672	0.367019	0.273151	5	34743138	R	II	RAI14	Body	opensea	Body-opensea		0.0452636	0.0543349
cg26247508	0.222098	11.072	6.41876e-14	2.95815e-11	21.5925	0.170573	0.711587	0.541014	10	82299669	R	II	SH2D4B	TSS1500	shelf	TSS1500-shelf	chr10:82295501-82296192	0.092467	0.0864048
cg07081724	0.09781	11.0719	6.4216e-14	2.95815e-11	21.592	0.0803218	0.263947	0.183625	1	160808959	R	II	CD244	Body	opensea	Body-opensea		0.0316953	0.0211543
cg14217987	0.185764	11.0708	6.44054e-14	2.96457e-11	21.5891	0.145994	0.563578	0.417584	3	71471505	R	II	FOXP1	5'UTR	opensea	5'UTR-opensea		0.0729575	0.0466984
cg02075976	0.225878	11.0707	6.44294e-14	2.96457e-11	21.5888	0.174498	0.713984	0.539486	20	10614573	R	II		IGR	opensea	IGR-opensea		0.091712	0.0911395
cg09041183	0.864922	-11.0704	6.44914e-14	2.96571e-11	21.5878	0.882068	0.702034	-0.180034	13	114270794	R	II	TFDP1	Body	opensea	Body-opensea		0.0294168	0.0370971
cg22439390	0.151715	11.0701	6.45303e-14	2.9658e-11	21.5873	0.123237	0.422258	0.299021	19	14480797	F	II		IGR	opensea	IGR-opensea		0.0520246	0.0348306
cg24183909	0.625883	-11.0698	6.4599e-14	2.96725e-11	21.5862	0.680951	0.102729	-0.578222	4	118006747	R	I	TRAM1L1	TSS200	island	TSS200-island	chr4:118006538-118006859	0.102701	0.0344817
cg10011249	0.230028	11.0685	6.48209e-14	2.97574e-11	21.5829	0.177382	0.730158	0.552776	6	15475907	F	II	JARID2	Body	opensea	Body-opensea		0.096024	0.071167
cg11303900	0.0741188	11.0678	6.49631e-14	2.98056e-11	21.5807	0.0634438	0.175531	0.112087	8	142255289	R	II	SLC45A4	Body	opensea	Body-opensea		0.0157274	0.0348601
cg10692752	0.13931	11.0663	6.52302e-14	2.9911e-11	21.5767	0.108774	0.429403	0.320629	1	150130453	F	II	PLEKHO1	Body	opensea	Body-opensea		0.0553686	0.0435147
cg14539806	0.249738	11.0657	6.53394e-14	2.99439e-11	21.5751	0.198097	0.740328	0.542231	6	35187588	F	II	SCUBE3	Body	opensea	Body-opensea		0.0965362	0.0257381
cg10916937	0.105909	11.0643	6.55878e-14	3.00405e-11	21.5714	0.0825813	0.327522	0.24494	16	84846422	R	II		IGR	opensea	IGR-opensea		0.0429066	0.0226364
cg09201469	0.774387	-11.0632	6.58023e-14	3.01215e-11	21.5682	0.820541	0.335919	-0.484622	3	51424941	F	II	MANF	Body	shore	Body-shore	chr3:51421986-51423031	0.0823067	0.0829055
cg26975460	0.112522	11.0612	6.6178e-14	3.02671e-11	21.5627	0.088183	0.343741	0.255558	20	24761330	R	II		IGR	opensea	IGR-opensea		0.0422498	0.0516955
cg04255090	0.0989889	11.0609	6.62185e-14	3.02671e-11	21.5621	0.076958	0.308283	0.231325	16	85343936	F	II		IGR	opensea	IGR-opensea		0.0378114	0.0495601
cg07861456	0.784429	-11.0609	6.62336e-14	3.02671e-11	21.5618	0.816178	0.482812	-0.333366	16	75654252	F	I	ADAT1	Body	shelf	Body-shelf	chr16:75656905-75657360	0.0585147	0.0325139
cg18335796	0.734234	-11.0601	6.63712e-14	3.03127e-11	21.5598	0.765296	0.439148	-0.326147	8	91094472	F	II	CALB1	Body	opensea	Body-opensea		0.0576689	0.0233514
cg23295629	0.155916	11.0591	6.65694e-14	3.03858e-11	21.5569	0.118756	0.508932	0.390175	8	128888486	R	II	PVT1	Body	opensea	Body-opensea		0.0661336	0.0675769
cg02725110	0.824473	-11.058	6.67714e-14	3.04606e-11	21.5539	0.853949	0.544454	-0.309495	8	134698294	F	II		IGR	opensea	IGR-opensea		0.0533867	0.0430205
cg14191024	0.850466	-11.0576	6.68433e-14	3.04761e-11	21.5529	0.876189	0.606101	-0.270089	11	110070509	R	II		IGR	opensea	IGR-opensea		0.0454725	0.0482365
cg22493686	0.881925	-11.057	6.69468e-14	3.05059e-11	21.5514	0.898676	0.722784	-0.175892	11	35234096	F	II	CD44	Body	opensea	Body-opensea		0.0300849	0.0239371
cg20981515	0.74628	-11.0559	6.71668e-14	3.05887e-11	21.5482	0.797021	0.264241	-0.53278	5	149503227	F	II	PDGFRB	Body	opensea	Body-opensea		0.0935038	0.0565648
cg17175527	0.85721	-11.0555	6.72321e-14	3.06011e-11	21.5472	0.880124	0.639519	-0.240606	12	109059806	R	II	CORO1C	Body	opensea	Body-opensea		0.0405784	0.0417928
cg16463738	0.202544	11.0547	6.73823e-14	3.0652e-11	21.5451	0.150189	0.699913	0.549724	6	132452935	R	II		IGR	opensea	IGR-opensea		0.0954662	0.0727042
cg25784900	0.228792	11.0544	6.74465e-14	3.06638e-11	21.5441	0.197954	0.521748	0.323794	14	32571662	F	II	ARHGAP5	Body	opensea	Body-opensea		0.0565427	0.0365307
cg14642045	0.839892	-11.054	6.75266e-14	3.06828e-11	21.543	0.868532	0.567811	-0.300721	12	109538736	F	I	UNG	Body	shelf	Body-shelf	chr12:109535264-109536431	0.0505461	0.0551758
cg06560379	0.151891	11.0525	6.78042e-14	3.07914e-11	21.539	0.139414	0.270417	0.131003	6	44231305	F	II	NFKBIE	Body	shore	Body-shore	chr6:44232880-44233447	0.0201579	0.0334313
cg07089950	0.799464	-11.0522	6.78562e-14	3.07976e-11	21.5382	0.840361	0.410937	-0.429424	6	43769743	F	II		IGR	opensea	IGR-opensea		0.0699554	0.0974357
cg26027795	0.85783	-11.05	6.82849e-14	3.09746e-11	21.5321	0.874153	0.70276	-0.171393	11	112263709	R	II		IGR	opensea	IGR-opensea		0.0276476	0.0380147
cg22420384	0.161783	11.0479	6.86849e-14	3.11384e-11	21.5264	0.124619	0.514836	0.390217	5	177870276	R	II	COL23A1	Body	opensea	Body-opensea		0.0653127	0.0754662
cg04256734	0.243455	11.0475	6.87594e-14	3.11442e-11	21.5253	0.183233	0.815564	0.63233	21	40372824	F	II		IGR	opensea	IGR-opensea		0.111438	0.0617873
cg16376000	0.5701	-11.0474	6.87755e-14	3.11442e-11	21.5251	0.625158	0.0470451	-0.578113	3	192127330	R	I	FGF12	TSS1500	island	TSS1500-island	chr3:192125821-192127994	0.10348	0.00596742
cg04533831	0.889981	-11.0456	6.91337e-14	3.12675e-11	21.52	0.913397	0.667524	-0.245873	14	102499390	R	II	DYNC1H1	ExonBnd	opensea	ExonBnd-opensea		0.0415173	0.0427612
cg26263390	0.201449	11.0455	6.91526e-14	3.12675e-11	21.5198	0.160454	0.590901	0.430447	15	52526980	R	II	MYO5C	Body	opensea	Body-opensea		0.0756531	0.0441517
cg22380254	0.884211	-11.0454	6.91648e-14	3.12675e-11	21.5196	0.896749	0.765096	-0.131652	11	128188569	R	II		IGR	opensea	IGR-opensea		0.016087	0.0507757
cg07780095	0.62275	-11.0451	6.92233e-14	3.12762e-11	21.5188	0.681821	0.0615741	-0.620247	12	85674296	F	I	ALX1	Body	island	Body-island	chr12:85673878-85674700	0.110963	0.0159071
cg12048225	0.136001	11.0439	6.94582e-14	3.13647e-11	21.5155	0.108915	0.393316	0.284401	6	32808669	F	II	PSMB8	3'UTR	shelf	3'UTR-shelf	chr6:32811494-32811839	0.0491688	0.0385037
cg00988691	0.25427	11.0416	6.991e-14	3.15509e-11	21.5091	0.199609	0.773547	0.573938	1	25985636	R	II	MAN1C1	Body	opensea	Body-opensea		0.102636	0.0180702
cg25901975	0.234862	11.0393	7.0364e-14	3.17255e-11	21.5028	0.176367	0.790569	0.614202	6	156609939	F	II		IGR	opensea	IGR-opensea		0.108432	0.0580467
cg05320933	0.825632	-11.0393	7.03762e-14	3.17255e-11	21.5026	0.853057	0.5651	-0.287957	1	28269763	F	II	SMPDL3B	5'UTR	opensea	5'UTR-opensea		0.0500072	0.0365471
cg25066655	0.245757	11.0381	7.06065e-14	3.18114e-11	21.4995	0.192646	0.750308	0.557662	6	25070904	R	II		IGR	opensea	IGR-opensea		0.0972847	0.0701556
cg24756689	0.1873	11.0377	7.06921e-14	3.18321e-11	21.4983	0.141734	0.62018	0.478446	2	9900859	R	II		IGR	opensea	IGR-opensea		0.0824135	0.0722383
cg26279070	0.649792	-11.036	7.10219e-14	3.19355e-11	21.4937	0.696061	0.210238	-0.485823	2	130971343	F	II		IGR	shore	IGR-shore	chr2:130970933-130971242	0.0862797	0.0349168
cg06561607	0.902872	-11.0359	7.10342e-14	3.19355e-11	21.4936	0.920908	0.731534	-0.189374	1	246274065	R	II	SMYD3	Body	opensea	Body-opensea		0.030508	0.0432654
cg08703857	0.21885	11.0359	7.10415e-14	3.19355e-11	21.4935	0.174797	0.637356	0.462559	7	2653651	F	I	IQCE	3'UTR	opensea	3'UTR-opensea		0.0825573	0.0210353
cg17109053	0.803569	-11.0343	7.13539e-14	3.20579e-11	21.4892	0.843987	0.419596	-0.424391	2	223709146	R	II		IGR	opensea	IGR-opensea		0.0743343	0.0485692
cg11427907	0.852529	-11.0332	7.15807e-14	3.21335e-11	21.4861	0.887611	0.519246	-0.368365	8	142148131	R	II	DENND3	ExonBnd	opensea	ExonBnd-opensea		0.0634326	0.0551892
cg25873522	0.186862	11.0331	7.16023e-14	3.21335e-11	21.4858	0.147473	0.561064	0.413591	11	8736732	R	II	ST5	Body	opensea	Body-opensea		0.0710253	0.0645828
cg18624930	0.119985	11.0318	7.18574e-14	3.22299e-11	21.4823	0.0904078	0.400966	0.310558	14	61970191	R	II	PRKCH	Body	opensea	Body-opensea		0.0508073	0.0688785
cg25124276	0.602485	-11.0313	7.19569e-14	3.22565e-11	21.481	0.658445	0.0708721	-0.587573	10	25464008	R	I	LOC100128811	Body	island	Body-island	chr10:25463756-25465639	0.105092	0.0226716
cg02731880	0.832547	-11.0285	7.25374e-14	3.24985e-11	21.4731	0.862907	0.544136	-0.318771	15	64405204	F	II	SNX1	Body	opensea	Body-opensea		0.0542136	0.0542846
cg10721834	0.66092	-11.0282	7.25884e-14	3.25032e-11	21.4724	0.708734	0.206688	-0.502046	19	22990066	R	I		IGR	island	IGR-island	chr19:22990009-22990651	0.088883	0.0435672
cg20782252	0.909592	-11.0262	7.30101e-14	3.26737e-11	21.4668	0.927124	0.74304	-0.184084	7	2153774	R	I	MAD1L1	Body	shore	Body-shore	chr7:2154677-2155252	0.0314161	0.0274177
cg21696012	0.841481	-11.0257	7.31088e-14	3.26793e-11	21.4655	0.877101	0.503087	-0.374014	1	24131000	F	II	HMGCL	Body	shelf	Body-shelf	chr1:24126799-24127549	0.064317	0.0575681
cg26955215	0.112711	11.0255	7.31426e-14	3.26793e-11	21.465	0.0894613	0.333584	0.244123	6	112314248	F	II		IGR	opensea	IGR-opensea		0.0390594	0.059283
cg26334507	0.807844	-11.0255	7.3145e-14	3.26793e-11	21.465	0.829181	0.605147	-0.224034	1	16275539	R	II	ZBTB17	5'UTR	shelf	5'UTR-shelf	chr1:16270591-16271582	0.0382266	0.0352657
cg26422458	0.64129	-11.0251	7.32314e-14	3.26977e-11	21.4638	0.693747	0.14295	-0.550797	1	79472452	F	I	ELTD1	5'UTR	island	5'UTR-island	chr1:79472281-79472537	0.0979207	0.0404274
cg07524239	0.695992	-11.0249	7.32679e-14	3.26977e-11	21.4633	0.718894	0.478424	-0.240471	4	37530004	R	II	C4orf19	5'UTR	opensea	5'UTR-opensea		0.04234	0.0209076
cg26004235	0.212999	11.0247	7.33154e-14	3.27007e-11	21.4627	0.165906	0.660388	0.494482	6	30656582	F	II	KIAA1949	TSS1500	shore	TSS1500-shore	chr6:30654392-30654934	0.0853325	0.0742531
cg10374402	0.265743	11.0243	7.34056e-14	3.27135e-11	21.4615	0.200325	0.887219	0.686894	10	82300600	R	II	SH2D4B	Body	opensea	Body-opensea		0.123237	0.00966186
cg09844336	0.104581	11.0242	7.34259e-14	3.27135e-11	21.4612	0.083684	0.303103	0.219419	19	52692516	R	II	PPP2R1A	TSS1500	shore	TSS1500-shore	chr19:52692820-52693832	0.0381037	0.0266336
cg19538026	0.1926	11.0237	7.35129e-14	3.27341e-11	21.4601	0.147138	0.624485	0.477347	17	80830999	R	II	TBCD	Body	shore	Body-shore	chr17:80829533-80829871	0.0781987	0.107259
cg12951216	0.164462	11.0222	7.38232e-14	3.28539e-11	21.456	0.13537	0.440828	0.305458	14	62339469	R	II		IGR	opensea	IGR-opensea		0.0535923	0.0327128
cg24017822	0.841288	-11.0207	7.41385e-14	3.29759e-11	21.4518	0.872729	0.542604	-0.330125	3	72057979	R	II		IGR	opensea	IGR-opensea		0.0570889	0.0470148
cg14579184	0.22635	11.02	7.42889e-14	3.30245e-11	21.4498	0.171759	0.744969	0.57321	17	80873365	F	II	TBCD	Body	shore	Body-shore	chr17:80871287-80871504	0.0994986	0.0805567
cg12535280	0.602517	-11.0194	7.44083e-14	3.30592e-11	21.4483	0.655947	0.0949302	-0.561017	11	12399498	F	I	PARVA	Body	island	Body-island	chr11:12398965-12399863	0.100568	0.0150042
cg09027601	0.116579	11.019	7.44964e-14	3.308e-11	21.4471	0.0904778	0.364541	0.274063	10	15296796	F	II	FAM171A1	Body	opensea	Body-opensea		0.0480328	0.0295292
cg25588389	0.302467	11.0183	7.46371e-14	3.31241e-11	21.4453	0.243075	0.866691	0.623615	7	2654420	F	I		IGR	opensea	IGR-opensea		0.111831	0.0164819
cg07227049	0.823016	-11.0173	7.48525e-14	3.32013e-11	21.4425	0.848916	0.576964	-0.271952	2	58335008	F	II	VRK2	Body	opensea	Body-opensea		0.0460121	0.0482769
cg06178669	0.111817	11.0158	7.51742e-14	3.33255e-11	21.4383	0.0860397	0.356699	0.270659	11	63334608	F	II		IGR	opensea	IGR-opensea		0.039349	0.0867453
cg12332902	0.0976708	11.0152	7.53014e-14	3.33634e-11	21.4366	0.0790709	0.274369	0.195298	2	98330020	R	II	ZAP70	TSS200	opensea	TSS200-opensea		0.0342469	0.0176893
cg14053651	0.79978	-11.0147	7.54118e-14	3.33939e-11	21.4352	0.81858	0.621178	-0.197402	6	111551041	R	II		IGR	opensea	IGR-opensea		0.0338023	0.029242
cg16675427	0.886347	-11.0142	7.5502e-14	3.34015e-11	21.434	0.901211	0.745137	-0.156074	17	48358637	F	II	TMEM92	3'UTR	opensea	3'UTR-opensea		0.0245854	0.0385019
cg14574579	0.0924263	11.0142	7.55125e-14	3.34015e-11	21.4339	0.0741145	0.266388	0.192274	21	43541201	R	II	UMODL1	ExonBnd	opensea	ExonBnd-opensea		0.0270042	0.0645714
cg17207065	0.773807	-11.0128	7.5807e-14	3.35132e-11	21.4301	0.797118	0.552353	-0.244766	5	95624196	F	II	LOC101929710	Body	opensea	Body-opensea		0.0417025	0.0403154
cg09006159	0.129315	11.0121	7.59533e-14	3.35594e-11	21.4282	0.105637	0.354252	0.248614	2	98329811	F	II	ZAP70	TSS1500	opensea	TSS1500-opensea		0.0423922	0.0407421
cg06121272	0.853297	-11.0108	7.62343e-14	3.3665e-11	21.4246	0.882901	0.572056	-0.310845	22	41018064	F	II	MKL1	5'UTR	opensea	5'UTR-opensea		0.0543158	0.0375242
cg25870071	0.13984	11.0091	7.66032e-14	3.38092e-11	21.4199	0.113803	0.387188	0.273385	6	28304733	F	II	ZSCAN31	TSS1500	opensea	TSS1500-opensea		0.0481162	0.0268913
cg07579732	0.816342	-11.0073	7.69909e-14	3.39617e-11	21.415	0.847041	0.524706	-0.322334	12	883340	F	II	WNK1	Body	opensea	Body-opensea		0.0549078	0.0552232
cg17500342	0.865173	-11.006	7.72695e-14	3.4048e-11	21.4114	0.889685	0.632309	-0.257375	14	77382482	R	II		IGR	opensea	IGR-opensea		0.0442759	0.0386446
cg26848395	0.125238	11.006	7.72718e-14	3.4048e-11	21.4114	0.0948234	0.414181	0.319357	19	4915401	R	II	UHRF1	Body	shore	Body-shore	chr19:4916560-4916784	0.0480337	0.0958754
cg11950586	0.231479	11.0053	7.74343e-14	3.41009e-11	21.4094	0.183136	0.690737	0.507601	16	27783859	F	II	KIAA0556	Body	opensea	Body-opensea		0.0889642	0.0617143
cg13400248	0.5766	-11.0031	7.7908e-14	3.42906e-11	21.4034	0.626106	0.106295	-0.519811	7	35225412	F	I		IGR	island	IGR-island	chr7:35225363-35226580	0.0930759	0.0242807
cg05951860	0.601593	-11.0018	7.82011e-14	3.43786e-11	21.3998	0.657626	0.0692751	-0.588351	7	117513101	R	I	CTTNBP2	Body	island	Body-island	chr7:117512942-117513865	0.10555	0.0211842
cg15587362	0.247536	11.0017	7.82132e-14	3.43786e-11	21.3996	0.192463	0.770736	0.578273	15	101986985	F	II	PCSK6	Body	opensea	Body-opensea		0.100355	0.0836284
cg05560983	0.618181	-11.0016	7.82367e-14	3.43786e-11	21.3993	0.667253	0.151996	-0.515257	10	106402168	F	I	SORCS3	Body	island	Body-island	chr10:106399567-106402812	0.0913368	0.0469886
cg12182124	0.0879736	11.0014	7.82885e-14	3.43825e-11	21.3987	0.07327	0.227658	0.154388	18	21451563	F	II	LAMA3	TSS1500	opensea	TSS1500-opensea		0.0235061	0.0428003
cg03030292	0.850019	-11	7.85892e-14	3.44956e-11	21.3949	0.879704	0.568011	-0.311693	8	19398236	R	II	CSGALNACT1	Body	opensea	Body-opensea		0.0540575	0.0435322
cg02061967	0.246573	10.9992	7.87626e-14	3.45528e-11	21.3928	0.189144	0.792151	0.603007	2	10284324	R	II	C2orf48	Body	opensea	Body-opensea		0.10645	0.063745
cg16372051	0.218728	10.9986	7.88922e-14	3.45907e-11	21.3912	0.166482	0.71507	0.548589	6	31794302	F	II	HSPA1B	TSS1500	shore	TSS1500-shore	chr6:31795467-31797384	0.0981454	0.0302696
cg07004957	0.163827	10.9981	7.90065e-14	3.46208e-11	21.3898	0.125796	0.525119	0.399322	1	112135860	R	II		IGR	opensea	IGR-opensea		0.0667135	0.0810817
cg03786808	0.21584	10.9979	7.90474e-14	3.46208e-11	21.3892	0.168335	0.667139	0.498804	17	41994384	R	II	C17orf88	TSS200	opensea	TSS200-opensea		0.0863521	0.0744178
cg02368508	0.19035	10.9971	7.9229e-14	3.46814e-11	21.387	0.144374	0.627116	0.482742	16	12060182	F	II	TNFRSF17	Body	opensea	Body-opensea		0.0834086	0.0737553
cg27210863	0.187326	10.9957	7.95555e-14	3.48053e-11	21.383	0.143132	0.60717	0.464038	10	82299606	R	II	SH2D4B	TSS1500	shelf	TSS1500-shelf	chr10:82295501-82296192	0.0809126	0.0624394
cg11538718	0.850623	-10.9936	8.00145e-14	3.4987e-11	21.3774	0.871316	0.65404	-0.217277	2	20560455	R	II		IGR	opensea	IGR-opensea		0.036169	0.0432219
cg04945335	0.866227	-10.9921	8.03475e-14	3.51134e-11	21.3733	0.879619	0.739006	-0.140613	13	50854766	R	II		IGR	opensea	IGR-opensea		0.022622	0.0312843
cg21352991	0.823256	-10.9913	8.05331e-14	3.51581e-11	21.3711	0.850796	0.561629	-0.289167	7	28123378	F	II	JAZF1	Body	opensea	Body-opensea		0.0483615	0.0575367
cg00208709	0.237916	10.9913	8.05377e-14	3.51581e-11	21.371	0.185703	0.733938	0.548235	22	24143603	R	II	SMARCB1	Body	opensea	Body-opensea		0.097748	0.0407424
cg17723958	0.826306	-10.9908	8.06555e-14	3.51904e-11	21.3696	0.850525	0.596225	-0.254301	12	124429295	F	I	CCDC92	5'UTR	opensea	5'UTR-opensea		0.0441928	0.0336841
cg07211990	0.101941	10.9893	8.09867e-14	3.52968e-11	21.3656	0.0873721	0.240346	0.152974	17	78455268	F	II		IGR	shelf	IGR-shelf	chr17:78449507-78452783	0.0268366	0.0110027
cg09822812	0.230572	10.9893	8.09929e-14	3.52968e-11	21.3655	0.181155	0.700028	0.518872	6	30855729	R	II	DDR1	TSS1500	shelf	TSS1500-shelf	chr6:30852102-30852676	0.0919337	0.0500507
cg01173441	0.773581	-10.9891	8.10317e-14	3.52968e-11	21.365	0.799288	0.529362	-0.269926	2	86831057	R	II	RNF103	Body	opensea	Body-opensea		0.046792	0.0376951
cg09575262	0.857562	-10.9887	8.11245e-14	3.53049e-11	21.3639	0.885329	0.593769	-0.291561	3	146272511	R	II		IGR	opensea	IGR-opensea		0.0499556	0.0475672
cg02849693	0.664195	-10.9887	8.11386e-14	3.53049e-11	21.3638	0.710643	0.222939	-0.487704	19	54402455	R	II	PRKCG	Body	island	Body-island	chr19:54401704-54402472	0.0872282	0.0290562
cg04447623	0.159303	10.9884	8.11925e-14	3.53092e-11	21.3631	0.12047	0.528216	0.407746	19	3516909	R	II	FZR1	5'UTR	opensea	5'UTR-opensea		0.0687505	0.07834
cg08156662	0.103963	10.9876	8.13771e-14	3.53626e-11	21.3609	0.0868259	0.266767	0.179941	16	88768194	R	II	RNF166	Body	shelf	Body-shelf	chr16:88765041-88765399	0.0316854	0.0140674
cg15033199	0.837306	-10.9875	8.14036e-14	3.53626e-11	21.3606	0.87101	0.517119	-0.353891	5	36686237	F	II	SLC1A3	Body	shelf	Body-shelf	chr5:36690207-36690658	0.0600601	0.0642074
cg14535274	0.0709572	10.9852	8.19238e-14	3.55693e-11	21.3544	0.0578249	0.195714	0.137889	3	121151186	R	II	POLQ	Body	opensea	Body-opensea		0.0217425	0.0335085
cg01247459	0.715338	-10.9848	8.20253e-14	3.5594e-11	21.3532	0.749328	0.392426	-0.356903	11	18299633	F	II		IGR	opensea	IGR-opensea		0.0610704	0.0603313
cg22620221	0.5841	-10.984	8.22187e-14	3.56587e-11	21.3509	0.636192	0.0892243	-0.546968	7	153584416	F	I	DPP6	TSS200	island	TSS200-island	chr7:153583317-153585666	0.0981412	0.0249659
cg01637125	0.243634	10.9828	8.24978e-14	3.57603e-11	21.3475	0.182814	0.821428	0.638614	14	77587383	F	II		IGR	shelf	IGR-shelf	chr14:77591159-77591847	0.114013	0.0470314
cg10239545	0.490412	-10.9826	8.25465e-14	3.57621e-11	21.347	0.515004	0.256788	-0.258216	20	4057595	R	II		IGR	opensea	IGR-opensea		0.0447371	0.0363935
cg04781080	0.172239	10.9816	8.2761e-14	3.58356e-11	21.3444	0.134555	0.530241	0.395686	15	68924114	F	II	CORO2B	Body	opensea	Body-opensea		0.0692893	0.0500089
cg04712321	0.177429	10.9792	8.3329e-14	3.60621e-11	21.3378	0.138925	0.543209	0.404284	8	23312916	F	II	ENTPD4	5'UTR	shore	5'UTR-shore	chr8:23314664-23315490	0.0707767	0.0516586
cg13076829	0.204909	10.9774	8.37598e-14	3.62289e-11	21.3327	0.155668	0.672698	0.51703	18	45530698	R	II		IGR	shelf	IGR-shelf	chr18:45534581-45535018	0.0905074	0.0675852
cg11546529	0.180457	10.9763	8.40155e-14	3.63199e-11	21.3298	0.142365	0.542333	0.399968	6	11828718	F	II		IGR	opensea	IGR-opensea		0.0650032	0.095234
cg27567413	0.860848	-10.9746	8.441e-14	3.64707e-11	21.3252	0.882884	0.651502	-0.231382	19	6102102	F	II	RFX2	5'UTR	opensea	5'UTR-opensea		0.0392632	0.0407276
cg26081014	0.839718	-10.9738	8.46184e-14	3.65411e-11	21.3228	0.873002	0.523526	-0.349475	21	45508464	F	II	TRAPPC10	Body	opensea	Body-opensea		0.0582682	0.0726151
cg26198959	0.121869	10.9708	8.5333e-14	3.68298e-11	21.3146	0.0977473	0.351028	0.253281	14	65673250	F	II		IGR	opensea	IGR-opensea		0.0444029	0.029501
cg06217303	0.125776	10.9679	8.60216e-14	3.7107e-11	21.3067	0.100273	0.368056	0.267783	6	31560670	F	II	NCR3	5'UTR	opensea	5'UTR-opensea		0.0470266	0.0306925
cg10525470	0.061725	10.9675	8.61229e-14	3.71307e-11	21.3056	0.0548652	0.126893	0.0720283	4	153037170	R	II		IGR	opensea	IGR-opensea		0.011526	0.00942778
cg19673549	0.810393	-10.9661	8.64668e-14	3.72588e-11	21.3017	0.842518	0.5052	-0.337318	5	54916621	F	II		IGR	opensea	IGR-opensea		0.0575319	0.0595755
cg18800341	0.173572	10.9657	8.65681e-14	3.72824e-11	21.3005	0.133019	0.558823	0.425804	17	78647438	R	II	RPTOR	Body	opensea	Body-opensea		0.0719419	0.0821467
cg17296492	0.827903	-10.9653	8.6659e-14	3.73015e-11	21.2995	0.859012	0.532368	-0.326644	2	160146824	F	II		IGR	shelf	IGR-shelf	chr2:160142607-160143567	0.0561739	0.0531544
cg02901923	0.191574	10.9643	8.6904e-14	3.73869e-11	21.2968	0.150976	0.577259	0.426283	8	30163341	R	II		IGR	opensea	IGR-opensea		0.0753558	0.045952
cg03504039	0.246949	10.9626	8.73224e-14	3.75467e-11	21.2921	0.185527	0.830459	0.644932	2	238578435	R	II	LRRFIP1	Body	opensea	Body-opensea		0.115474	0.0447725
cg24907772	0.844793	-10.9624	8.73737e-14	3.75486e-11	21.2915	0.875175	0.556164	-0.319011	9	6974012	F	II	KDM4C	Body	opensea	Body-opensea		0.0517924	0.076217
cg16834953	0.846555	-10.9606	8.78086e-14	3.77153e-11	21.2867	0.878725	0.540944	-0.337781	16	50748861	R	II	NOD2	Body	opensea	Body-opensea		0.0578052	0.0581522
cg00139956	0.820144	-10.96	8.79679e-14	3.77634e-11	21.2849	0.852498	0.512777	-0.339722	16	56512336	R	II		IGR	opensea	IGR-opensea		0.0575184	0.064093
cg00319479	0.218729	10.9596	8.80597e-14	3.77826e-11	21.2839	0.16326	0.745678	0.582418	19	14130257	F	II		IGR	opensea	IGR-opensea		0.10208	0.0772078
cg21209552	0.887536	-10.9584	8.83581e-14	3.78903e-11	21.2806	0.909062	0.683045	-0.226017	12	51512417	F	II	TFCP2	ExonBnd	opensea	ExonBnd-opensea		0.0382575	0.0410738
cg01329977	0.245117	10.9576	8.8551e-14	3.79527e-11	21.2784	0.186063	0.806122	0.620058	6	16205495	R	II		IGR	opensea	IGR-opensea		0.110401	0.0569727
cg03816099	0.845851	-10.9563	8.88863e-14	3.8076e-11	21.2747	0.877995	0.540483	-0.337511	1	24797290	R	II	NIPAL3	3'UTR	opensea	3'UTR-opensea		0.0571475	0.0638079
cg23672659	0.205825	10.9528	8.97671e-14	3.84328e-11	21.2651	0.157122	0.668509	0.511387	6	30648020	R	II	KIAA1949	Body	opensea	Body-opensea		0.0919681	0.024585
cg02750974	0.799114	-10.952	8.99706e-14	3.848e-11	21.2629	0.842464	0.387288	-0.455177	14	59214279	F	II		IGR	opensea	IGR-opensea		0.0780914	0.0784883
cg09678315	0.822453	-10.952	8.99736e-14	3.848e-11	21.2629	0.855571	0.507837	-0.347734	1	115875992	R	II	NGF	5'UTR	opensea	5'UTR-opensea		0.0616099	0.0352196
cg06398054	0.870344	-10.9516	9.00783e-14	3.85042e-11	21.2617	0.899459	0.593759	-0.3057	1	53092881	R	II		IGR	opensea	IGR-opensea		0.0528793	0.0469859
cg17928584	0.630524	-10.9513	9.01366e-14	3.85086e-11	21.2611	0.688302	0.0816349	-0.606667	5	146614457	R	I	STK32A	TSS200	island	TSS200-island	chr5:146614283-146614560	0.109485	0.0138782
cg05716419	0.897864	-10.9509	9.02557e-14	3.85389e-11	21.2598	0.91042	0.778587	-0.131833	1	215766155	F	II	KCTD3	Body	opensea	Body-opensea		0.0225381	0.0178216
cg25072398	0.656967	-10.9469	9.12672e-14	3.895e-11	21.2489	0.708516	0.16725	-0.541266	5	9438086	F	II	SEMA5A	5'UTR	opensea	5'UTR-opensea		0.0977001	0.0118948
cg06825457	0.843023	-10.9461	9.148e-14	3.90201e-11	21.2467	0.864421	0.639742	-0.224679	2	86397937	R	II	IMMT	Body	opensea	Body-opensea		0.0383067	0.0387223
cg01552272	0.598553	-10.9459	9.1541e-14	3.90253e-11	21.246	0.650012	0.109689	-0.540324	20	13976096	R	I	MACROD2	TSS200	island	TSS200-island	chr20:13975768-13976287	0.0968292	0.0380977
cg19719391	0.167205	10.9455	9.1647e-14	3.90497e-11	21.2449	0.131388	0.50747	0.376082	4	26789915	F	II		IGR	opensea	IGR-opensea		0.0651002	0.0588603
cg02455719	0.8111	-10.9445	9.18984e-14	3.91359e-11	21.2422	0.84166	0.520779	-0.320881	8	128403642	R	II	CASC21	Body	opensea	Body-opensea		0.0556287	0.0486796
cg08427241	0.122765	10.9442	9.19787e-14	3.91493e-11	21.2414	0.0932029	0.403605	0.310402	5	93967893	F	II	SLF1	Body	opensea	Body-opensea		0.0505032	0.0740388
cg18831134	0.284255	10.9432	9.22196e-14	3.9231e-11	21.2388	0.222203	0.873749	0.651546	17	1085056	F	II	ABR	5'UTR	shore	5'UTR-shore	chr17:1082376-1083833	0.117639	0.0183119
cg26262442	0.850418	-10.9426	9.23916e-14	3.92833e-11	21.237	0.86498	0.712073	-0.152907	12	10183220	F	I	CLEC9A	TSS200	opensea	TSS200-opensea		0.0264518	0.0192689
cg16055052	0.258709	10.9421	9.25292e-14	3.93209e-11	21.2355	0.19464	0.86737	0.67273	6	30657275	F	II	NRM	Body	shore	Body-shore	chr6:30655116-30655401	0.121377	0.0245601
cg01372721	0.887793	-10.9419	9.25782e-14	3.93209e-11	21.235	0.904076	0.733105	-0.170972	15	44686484	F	II	CASC4	Body	opensea	Body-opensea		0.0270109	0.0436898
cg08237225	0.813754	-10.9395	9.31948e-14	3.95618e-11	21.2285	0.83821	0.581422	-0.256788	15	31740283	F	II		IGR	opensea	IGR-opensea		0.0448461	0.0341327
cg03793818	0.693244	-10.9391	9.33025e-14	3.95865e-11	21.2274	0.733095	0.314658	-0.418437	8	19727952	F	II		IGR	opensea	IGR-opensea		0.0742341	0.043609
cg14479617	0.86708	-10.9385	9.34539e-14	3.96297e-11	21.2258	0.882404	0.721497	-0.160907	3	119542274	R	II	GSK3B	3'UTR	opensea	3'UTR-opensea		0.0196097	0.0644385
cg15916399	0.622827	-10.9383	9.35247e-14	3.96388e-11	21.2251	0.678	0.0986836	-0.579317	18	67068457	F	I	DOK6	1stExon	island	1stExon-island	chr18:67067509-67069168	0.104168	0.0340202
cg10906284	0.553453	-10.9354	9.42747e-14	3.99355e-11	21.2173	0.59938	0.117148	-0.482232	12	63544430	F	I	AVPR1A	1stExon	island	1stExon-island	chr12:63543636-63544967	0.0865721	0.0314677
cg19875644	0.242018	10.9346	9.45092e-14	4.00137e-11	21.2149	0.197563	0.664342	0.466779	16	75436109	F	II	CFDP1	Body	opensea	Body-opensea		0.0836617	0.0337522
cg11972721	0.228807	10.9341	9.46279e-14	4.00428e-11	21.2136	0.173609	0.753185	0.579576	17	17394732	F	II	MED9	Body	shelf	Body-shelf	chr17:17398248-17400346	0.100784	0.0889944
cg04698020	0.0858687	10.9337	9.47374e-14	4.00679e-11	21.2125	0.0766985	0.172986	0.0962873	19	13267436	F	II		IGR	shore	IGR-shore	chr19:13266389-13267030	0.0135697	0.0297326
cg22694818	0.648011	-10.9334	9.48164e-14	4.00686e-11	21.2117	0.698163	0.171572	-0.526591	1	75595970	F	I	LHX8	5'UTR	island	5'UTR-island	chr1:75595813-75596162	0.0939201	0.0486185
cg17460386	0.101886	10.9333	9.48391e-14	4.00686e-11	21.2115	0.0789679	0.319606	0.240638	1	207095668	F	II	FAIM3	5'UTR	opensea	5'UTR-opensea		0.0428568	0.0184961
cg23183849	0.216408	10.9327	9.49969e-14	4.01141e-11	21.2098	0.167512	0.680924	0.513412	21	42803897	F	II	MX1	5'UTR	opensea	5'UTR-opensea		0.0898092	0.0726481
cg11459492	0.772665	-10.9325	9.50502e-14	4.01154e-11	21.2093	0.798283	0.52929	-0.268994	3	171672591	R	II		IGR	opensea	IGR-opensea		0.046979	0.0364826
cg10824972	0.260559	10.9314	9.53442e-14	4.02022e-11	21.2063	0.203776	0.799997	0.59622	6	11429244	R	II		IGR	opensea	IGR-opensea		0.105806	0.0649298
cg06559878	0.184682	10.9314	9.53561e-14	4.02022e-11	21.2062	0.142177	0.588476	0.446299	5	156642345	F	II	ITK	Body	opensea	Body-opensea		0.0793455	0.0450828
cg17078116	0.611878	-10.9292	9.59574e-14	4.04344e-11	21.2	0.666311	0.0947602	-0.571551	8	24772344	R	I	NEFM	TSS200	island	TSS200-island	chr8:24770908-24772547	0.102993	0.0292842
cg03738025	0.659454	-10.9279	9.63148e-14	4.05636e-11	21.1964	0.715024	0.131534	-0.58349	6	105388694	F	I		IGR	island	IGR-island	chr6:105388190-105389545	0.103553	0.0639159
cg02343594	0.145803	10.9267	9.66399e-14	4.06792e-11	21.1931	0.11522	0.436346	0.321127	6	41023090	F	II	APOBEC2	Body	opensea	Body-opensea		0.0551646	0.0548801
cg15609237	0.869789	-10.925	9.70836e-14	4.0837e-11	21.1886	0.893352	0.645943	-0.247409	2	179395885	F	I	TTN	Body	opensea	Body-opensea		0.0434222	0.03062
cg17256657	0.186545	10.9249	9.7117e-14	4.0837e-11	21.1883	0.139415	0.634278	0.494863	18	77585418	R	II		IGR	shore	IGR-shore	chr18:77585913-77586856	0.0864003	0.0725551
cg25200296	0.805891	-10.9238	9.74138e-14	4.09403e-11	21.1853	0.835673	0.522967	-0.312706	17	6830903	F	II		IGR	opensea	IGR-opensea		0.0550628	0.0383252
cg01272942	0.814116	-10.9232	9.75797e-14	4.09886e-11	21.1837	0.832022	0.644015	-0.188007	6	105281456	R	II	HACE1	Body	opensea	Body-opensea		0.0316418	0.0356209
cg04061117	0.677139	-10.9205	9.83504e-14	4.12906e-11	21.176	0.725292	0.21969	-0.505602	3	9594385	R	I	LHFPL4	5'UTR	shore	5'UTR-shore	chr3:9595185-9595533	0.0914337	0.0133995
cg18954633	0.796655	-10.92	9.84789e-14	4.13229e-11	21.1747	0.831994	0.460932	-0.371062	1	116270684	R	II	CASQ2	Body	opensea	Body-opensea		0.0649039	0.0523509
cg08729318	0.63783	-10.9192	9.86972e-14	4.13928e-11	21.1725	0.696305	0.0823216	-0.613983	12	29936839	F	I	TMTC1	5'UTR	island	5'UTR-island	chr12:29935995-29937433	0.111158	0.0122469
cg05501996	0.690832	-10.9177	9.91064e-14	4.15417e-11	21.1685	0.743395	0.191491	-0.551904	5	50673730	R	II		IGR	opensea	IGR-opensea		0.0990327	0.0421039
cg03801286	0.752754	-10.9176	9.91561e-14	4.15417e-11	21.168	0.788014	0.417785	-0.370229	21	35884508	F	II	KCNE1	TSS1500	opensea	TSS1500-opensea		0.0640355	0.0602532
cg18646784	0.872526	-10.9165	9.94677e-14	4.1638e-11	21.1649	0.899826	0.613168	-0.286658	1	44799317	F	II	ERI3	5'UTR	opensea	5'UTR-opensea		0.0477741	0.0612396
cg18104968	0.182994	10.9164	9.94898e-14	4.1638e-11	21.1647	0.142139	0.571111	0.428972	11	65319518	R	II	LTBP3	Body	shore	Body-shore	chr11:65321225-65321823	0.0729665	0.0818075
cg07463541	0.739524	-10.914	1.00158e-13	4.18955e-11	21.1582	0.780936	0.346104	-0.434832	5	140181074	R	I	PCDHA2	Body	island	Body-island	chr5:140180844-140181082	0.0781735	0.0287121
cg12241892	0.246569	10.9133	1.00352e-13	4.19548e-11	21.1563	0.191634	0.768457	0.576823	22	35730942	R	II	MIR3909	TSS1500	opensea	TSS1500-opensea		0.101741	0.0740393
cg26979142	0.849324	-10.9126	1.00569e-13	4.19945e-11	21.1542	0.877029	0.586128	-0.290901	9	35772185	F	II		IGR	opensea	IGR-opensea		0.0506045	0.0434727
cg11596902	0.838005	-10.9125	1.00595e-13	4.19945e-11	21.1539	0.869499	0.538809	-0.33069	11	123324834	R	II		IGR	opensea	IGR-opensea		0.0558562	0.0656981
cg08561684	0.134536	10.9124	1.00604e-13	4.19945e-11	21.1539	0.103457	0.429789	0.326332	12	92474176	F	II	C12orf79	Body	opensea	Body-opensea		0.055362	0.0627922
cg22661358	0.13892	10.911	1.01e-13	4.2138e-11	21.15	0.113794	0.377626	0.263832	10	93056376	R	II		IGR	opensea	IGR-opensea		0.0464094	0.03263
cg01469583	0.815704	-10.9108	1.01066e-13	4.21436e-11	21.1494	0.856379	0.429292	-0.427087	2	113380344	R	II		IGR	opensea	IGR-opensea		0.0695954	0.103981
cg06524165	0.101012	10.91	1.01289e-13	4.22142e-11	21.1472	0.0842242	0.2605	0.176276	13	30948114	F	II	LOC100188949	TSS200	opensea	TSS200-opensea		0.0293614	0.0357722
cg04972021	0.820215	-10.9093	1.01487e-13	4.22747e-11	21.1453	0.856124	0.47907	-0.377054	12	32741238	F	II	FGD4	5'UTR	opensea	5'UTR-opensea		0.0649864	0.0642339
cg00992745	0.880987	-10.9077	1.0197e-13	4.24412e-11	21.1407	0.909982	0.605531	-0.304451	10	102025746	R	II	CWF19L1	Body	shore	Body-shore	chr10:102027099-102027490	0.0526388	0.0494415
cg24884214	0.197175	10.9076	1.01992e-13	4.24412e-11	21.1405	0.149133	0.653574	0.504441	2	235346942	R	II		IGR	opensea	IGR-opensea		0.0891785	0.0622139
cg18623452	0.815303	-10.9065	1.02315e-13	4.25534e-11	21.1374	0.848604	0.498943	-0.34966	6	106382714	F	II		IGR	opensea	IGR-opensea		0.0608481	0.0534946
cg22464884	0.188258	10.9063	1.02369e-13	4.25539e-11	21.1369	0.150152	0.550265	0.400113	1	101644652	R	II		IGR	opensea	IGR-opensea		0.0673417	0.0824783
cg22633936	0.274082	10.906	1.02449e-13	4.25607e-11	21.1361	0.208681	0.895395	0.686714	10	82300588	R	II	SH2D4B	Body	opensea	Body-opensea		0.124496	0.0143298
cg08469255	0.264313	10.9059	1.02492e-13	4.25607e-11	21.1357	0.216139	0.721973	0.505835	6	30851069	F	I	DDR1	TSS1500	shore	TSS1500-shore	chr6:30852102-30852676	0.090066	0.0531558
cg25044615	0.740103	-10.9056	1.02552e-13	4.25634e-11	21.1351	0.779271	0.368006	-0.411266	1	101097057	F	II	LINC01349	Body	opensea	Body-opensea		0.0706103	0.0732079
cg11042653	0.816073	-10.9053	1.02664e-13	4.25878e-11	21.1341	0.841431	0.575168	-0.266263	1	54845827	F	II	SSBP3	Body	opensea	Body-opensea		0.0478415	0.0144641
cg22412298	0.680026	-10.9035	1.0319e-13	4.27661e-11	21.1291	0.702895	0.462775	-0.24012	13	22025367	R	II	ZDHHC20	Body	opensea	Body-opensea		0.0391093	0.0572819
cg21814550	0.807649	-10.9034	1.032e-13	4.27661e-11	21.129	0.837423	0.524791	-0.312632	14	53170147	R	II		IGR	shelf	IGR-shelf	chr14:53173752-53174112	0.0528616	0.061851
cg21999229	0.210441	10.9022	1.03559e-13	4.28927e-11	21.1256	0.15995	0.690104	0.530154	6	31540014	F	I	LTA	TSS200	opensea	TSS200-opensea		0.0940208	0.0621275
cg25247520	0.213463	10.9012	1.03852e-13	4.2972e-11	21.1228	0.164875	0.675049	0.510174	8	128808017	F	II	MIR1204	TSS200	shore	TSS200-shore	chr8:128806081-128806899	0.0911674	0.0487851
cg15085799	0.783249	-10.9012	1.03858e-13	4.2972e-11	21.1228	0.797809	0.644923	-0.152887	9	95168183	R	II	OGN	TSS1500	opensea	TSS1500-opensea		0.0252025	0.0322141
cg01669161	0.206575	10.9	1.04213e-13	4.30966e-11	21.1194	0.178491	0.473378	0.294887	7	1632265	R	II		IGR	opensea	IGR-opensea		0.051257	0.0452972
cg25500080	0.649421	-10.899	1.04504e-13	4.31945e-11	21.1167	0.703849	0.132358	-0.571491	5	140346199	R	I	PCDHAC2	1stExon	island	1stExon-island	chr5:140346105-140346931	0.103399	0.0245793
cg14054880	0.862486	-10.8988	1.0456e-13	4.31955e-11	21.1162	0.888953	0.611044	-0.277909	3	9433589	R	II	THUMPD3-AS1	Body	opensea	Body-opensea		0.0459498	0.0625196
cg11626857	0.268429	10.8984	1.0467e-13	4.32001e-11	21.1152	0.208575	0.83705	0.628476	8	81615262	F	II	ZNF704	Body	opensea	Body-opensea		0.113528	0.0344854
cg21638110	0.164901	10.8984	1.04679e-13	4.32001e-11	21.1151	0.126005	0.534411	0.408406	10	126430141	F	II	FAM53B	5'UTR	shore	5'UTR-shore	chr10:126431314-126433285	0.072249	0.0497075
cg20114199	0.130916	10.8978	1.04838e-13	4.32435e-11	21.1136	0.107318	0.355098	0.247781	12	124208547	F	II	ATP6V0A2	Body	opensea	Body-opensea		0.0433427	0.0340039
cg24590165	0.18965	10.8966	1.05207e-13	4.33733e-11	21.1102	0.14644	0.600146	0.453706	10	94480397	F	II		IGR	opensea	IGR-opensea		0.0772757	0.0871833
cg17078393	0.232253	10.8946	1.05803e-13	4.35966e-11	21.1047	0.179691	0.73159	0.551899	1	32717002	R	II	LCK	5'UTR	shelf	5'UTR-shelf	chr1:32713918-32714186	0.0977242	0.0679848
cg11312836	0.192259	10.8915	1.06731e-13	4.3956e-11	21.0961	0.15442	0.551724	0.397304	1	171122542	R	II	FMO6P	Body	opensea	Body-opensea		0.07032	0.0483757
cg01830294	0.5804	-10.891	1.069e-13	4.40032e-11	21.0946	0.627053	0.137193	-0.489861	7	116963492	F	II	WNT2	TSS200	island	TSS200-island	chr7:116962841-116964803	0.0881392	0.0362114
cg00222842	0.15791	10.8903	1.07093e-13	4.40601e-11	21.0928	0.12249	0.494399	0.371909	6	40678675	R	II		IGR	opensea	IGR-opensea		0.0624405	0.0784405
cg08945443	0.187459	10.889	1.07497e-13	4.42033e-11	21.0892	0.1437	0.60317	0.45947	10	75193254	R	II	ZMYND17	5'UTR	opensea	5'UTR-opensea		0.0824526	0.0385939
cg19279042	0.1032	10.8878	1.07861e-13	4.43306e-11	21.0858	0.0840609	0.285019	0.200958	6	31550090	R	II	LTB	1stExon	shore	1stExon-shore	chr6:31548436-31549277	0.0346953	0.0316182
cg03727389	0.853492	-10.8872	1.08044e-13	4.43829e-11	21.0842	0.882347	0.579371	-0.302976	11	33998139	R	II		IGR	opensea	IGR-opensea		0.051469	0.058557
cg21512644	0.609044	-10.8868	1.08181e-13	4.44163e-11	21.083	0.658383	0.140325	-0.518058	4	156130016	R	I	NPY2R	5'UTR	island	5'UTR-island	chr4:156129168-156130209	0.0926841	0.0499565
cg18912107	0.188642	10.8863	1.08327e-13	4.44533e-11	21.0816	0.144958	0.603642	0.458684	6	134288301	R	II	TBPL1	5'UTR	opensea	5'UTR-opensea		0.0795524	0.0758903
cg00314454	0.165095	10.8854	1.08608e-13	4.45459e-11	21.0791	0.121757	0.576803	0.455045	13	74637451	R	II	KLF12	5'UTR	opensea	5'UTR-opensea		0.0811582	0.0476804
cg20940424	0.832514	-10.8851	1.08679e-13	4.45524e-11	21.0785	0.872591	0.451779	-0.420813	7	151620888	F	II		IGR	opensea	IGR-opensea		0.0736042	0.0628916
cg07268239	0.0806569	10.8847	1.08811e-13	4.45834e-11	21.0773	0.0685798	0.195389	0.12681	1	32665870	R	II	CCDC28B	TSS200	shore	TSS200-shore	chr1:32666231-32666460	0.0213968	0.021243
cg06447257	0.14595	10.8836	1.0915e-13	4.46941e-11	21.0742	0.114661	0.443193	0.328531	10	85939310	R	II	C10orf99	Body	opensea	Body-opensea		0.0582585	0.0380294
cg09574909	0.201064	10.8835	1.09193e-13	4.46941e-11	21.0739	0.151671	0.670296	0.518625	1	198568084	F	II		IGR	opensea	IGR-opensea		0.0898948	0.0870016
cg23314514	0.27286	10.8815	1.09792e-13	4.49166e-11	21.0685	0.223594	0.740895	0.517302	14	104852775	F	II		IGR	opensea	IGR-opensea		0.0937164	0.0224099
cg27032232	0.684378	-10.8805	1.10117e-13	4.50264e-11	21.0656	0.740253	0.153567	-0.586686	7	153584609	R	I	DPP6	1stExon	island	1stExon-island	chr7:153583317-153585666	0.106205	0.0300561
cg05389430	0.888504	-10.8796	1.10388e-13	4.51142e-11	21.0632	0.906903	0.71372	-0.193183	8	37997488	R	II	ASH2L	3'UTR	opensea	3'UTR-opensea		0.0339486	0.0232637
cg04269510	0.209994	10.8778	1.10946e-13	4.53178e-11	21.0583	0.161655	0.669212	0.507557	6	167527544	F	II	CCR6	5'UTR	opensea	5'UTR-opensea		0.0887658	0.0774418
cg21663431	0.872009	-10.8777	1.10999e-13	4.53178e-11	21.0578	0.887593	0.723964	-0.163629	19	10736355	R	I	SLC44A2	Body	island	Body-island	chr19:10735999-10736396	0.0243148	0.0505719
cg05405040	0.862497	-10.8773	1.11118e-13	4.53433e-11	21.0568	0.877297	0.721896	-0.155401	9	85019188	F	II		IGR	opensea	IGR-opensea		0.0220989	0.0520448
cg06533244	0.431654	-10.8759	1.1157e-13	4.55044e-11	21.0528	0.470422	0.0633585	-0.407064	6	27258460	R	I		IGR	shore	IGR-shore	chr6:27258958-27259163	0.0738917	0.00790405
cg20259210	0.186451	10.875	1.11853e-13	4.55964e-11	21.0504	0.141189	0.616436	0.475247	1	167620788	F	II	RCSD1	Body	opensea	Body-opensea		0.0850773	0.0461404
cg14240440	0.799894	-10.8737	1.12241e-13	4.57098e-11	21.047	0.831316	0.501384	-0.329933	8	62570021	R	II	ASPH	Body	opensea	Body-opensea		0.0581413	0.0439113
cg16006965	0.15628	10.8737	1.12245e-13	4.57098e-11	21.0469	0.137443	0.335237	0.197794	3	111852325	F	II	GCET2	TSS1500	opensea	TSS1500-opensea		0.0307318	0.0556647
cg05755408	0.820605	-10.8727	1.12563e-13	4.58162e-11	21.0442	0.856108	0.483322	-0.372786	8	27157515	R	II	TRIM35	Body	opensea	Body-opensea		0.0652811	0.0552544
cg19765834	0.248456	10.8725	1.1264e-13	4.58242e-11	21.0435	0.18871	0.816045	0.627335	6	36972003	R	II	FGD2	TSS1500	opensea	TSS1500-opensea		0.11159	0.0739892
cg05611722	0.231471	10.8714	1.12986e-13	4.59416e-11	21.0405	0.191767	0.608656	0.41689	8	124528490	F	II	FBXO32	5'UTR	opensea	5'UTR-opensea		0.0732265	0.0598918
cg08213479	0.0830294	10.8709	1.13141e-13	4.59812e-11	21.0392	0.067576	0.229837	0.162261	9	116344184	R	II	RGS3	5'UTR	shelf	5'UTR-shelf	chr9:116346400-116346603	0.0282079	0.0220227
cg18554866	0.272269	10.8672	1.14351e-13	4.64494e-11	21.0288	0.212131	0.843578	0.631447	11	36652206	F	II	C11orf74	Body	opensea	Body-opensea		0.114667	0.0247873
cg16113883	0.223686	10.8668	1.14451e-13	4.64664e-11	21.0279	0.16128	0.816543	0.655263	6	138190021	R	II	TNFAIP3	5'UTR	shore	5'UTR-shore	chr6:138187825-138189141	0.117384	0.0655765
cg08549898	0.883236	-10.8666	1.14537e-13	4.64778e-11	21.0272	0.896853	0.753878	-0.142975	9	296755	F	II	DOCK8	Body	opensea	Body-opensea		0.0218555	0.0406892
cg24471541	0.183811	10.8637	1.15477e-13	4.68184e-11	21.0192	0.140629	0.594038	0.453409	14	69948661	R	II		IGR	shore	IGR-shore	chr14:69950459-69951916	0.0776562	0.0857201
cg11098259	0.806523	-10.8636	1.15493e-13	4.68184e-11	21.0191	0.845128	0.439778	-0.405351	15	58430391	R	II	AQP9	TSS200	opensea	TSS200-opensea		0.0708235	0.0629184
cg06594404	0.694057	-10.8612	1.16305e-13	4.71235e-11	21.0122	0.747131	0.189855	-0.557276	4	380396	R	I		IGR	island	IGR-island	chr4:379899-380399	0.100334	0.0467319
cg01657725	0.852408	-10.8604	1.16572e-13	4.72056e-11	21.01	0.87285	0.658212	-0.214638	5	6592883	F	II		IGR	opensea	IGR-opensea		0.0367129	0.0386127
cg16196740	0.819241	-10.8602	1.16626e-13	4.72056e-11	21.0096	0.850942	0.518081	-0.332861	14	81778390	F	II	STON2	Body	opensea	Body-opensea		0.0592466	0.037338
cg24480765	0.872489	-10.8596	1.16814e-13	4.72581e-11	21.008	0.884461	0.758757	-0.125705	11	50227079	R	I		IGR	island	IGR-island	chr11:50227031-50227326	0.0207852	0.0251312
cg24205914	0.660465	-10.859	1.17022e-13	4.73005e-11	21.0062	0.707194	0.21654	-0.490654	10	62761575	F	I	RHOBTB1	TSS1500	island	TSS1500-island	chr10:62761163-62761595	0.0888895	0.0271933
cg18223541	0.256784	10.859	1.17037e-13	4.73005e-11	21.0061	0.195755	0.836567	0.640812	4	3245411	R	II	HTT	3'UTR	opensea	3'UTR-opensea		0.116675	0.012469
cg09267773	0.224238	10.857	1.17696e-13	4.75263e-11	21.0006	0.186969	0.578301	0.391332	16	79802467	R	I		IGR	shore	IGR-shore	chr16:79804241-79804694	0.0699655	0.0405002
cg26841040	0.179564	10.8569	1.17715e-13	4.75263e-11	21.0005	0.140139	0.554106	0.413967	1	228332263	R	II	GUK1	TSS200	shelf	TSS200-shelf	chr1:228327508-228328560	0.0707975	0.079305
cg24964368	0.653304	-10.8558	1.18096e-13	4.76561e-11	20.9973	0.708688	0.127151	-0.581537	19	52264413	F	II	FPR2	TSS200	opensea	TSS200-opensea		0.105778	0.0188803
cg19889423	0.11507	10.8537	1.18807e-13	4.79191e-11	20.9915	0.0886467	0.366087	0.27744	6	4935880	F	II	CDYL	Body	opensea	Body-opensea		0.0486652	0.0398426
cg23648661	0.833101	-10.8527	1.19117e-13	4.802e-11	20.9889	0.848464	0.687151	-0.161312	1	180855651	R	II	XPR1	3'UTR	opensea	3'UTR-opensea		0.0221207	0.0576726
cg03324138	0.199609	10.8524	1.19236e-13	4.80353e-11	20.9879	0.158791	0.58738	0.428588	1	2250410	F	II		IGR	shore	IGR-shore	chr1:2249315-2249634	0.0764512	0.0481909
cg03614193	0.677669	-10.8523	1.19275e-13	4.80353e-11	20.9876	0.726928	0.209715	-0.517213	18	55021542	F	I	ST8SIA3	Body	island	Body-island	chr18:55019707-55021605	0.093474	0.0368591
cg14885762	0.179749	10.852	1.19354e-13	4.80429e-11	20.987	0.137402	0.582048	0.444646	17	75446450	F	II	SEPT9	TSS200	shore	TSS200-shore	chr17:75447477-75447821	0.0764352	0.0823718
cg25690272	0.833401	-10.8518	1.19444e-13	4.80547e-11	20.9862	0.860756	0.573531	-0.287225	10	126598393	R	II		IGR	opensea	IGR-opensea		0.0493975	0.0515914
cg07747785	0.174569	10.851	1.197e-13	4.81335e-11	20.9842	0.13092	0.589226	0.458306	14	59788367	F	II	DAAM1	Body	opensea	Body-opensea		0.080968	0.0626204
cg11802424	0.206724	10.8491	1.20361e-13	4.83752e-11	20.9788	0.161091	0.64024	0.479149	10	131350708	F	II	MGMT	Body	opensea	Body-opensea		0.0871865	0.0139969
cg14517133	0.864803	-10.8484	1.2058e-13	4.8439e-11	20.977	0.880046	0.719992	-0.160054	6	42664420	R	II	PRPH2	3'UTR	opensea	3'UTR-opensea		0.0242255	0.0477276
cg20367419	0.152663	10.8481	1.20698e-13	4.84621e-11	20.976	0.111873	0.540165	0.428292	13	111178398	F	II	RAB20	Body	opensea	Body-opensea		0.0758031	0.0567946
cg19002137	0.781212	-10.8476	1.20869e-13	4.85064e-11	20.9747	0.811548	0.493016	-0.318532	1	13949940	R	I		IGR	opensea	IGR-opensea		0.0558657	0.0470931
cg06934654	0.31474	10.847	1.21065e-13	4.85605e-11	20.9731	0.255217	0.880207	0.62499	16	89180742	R	I	ACSF3	Body	opensea	Body-opensea		0.113625	0.0278093
cg23944251	0.664191	-10.8455	1.21593e-13	4.8748e-11	20.9688	0.721549	0.119297	-0.602252	10	25464719	F	I	LOC100128811	Body	island	Body-island	chr10:25463756-25465639	0.109086	0.039671
cg20830627	0.163847	10.8451	1.2173e-13	4.87785e-11	20.9677	0.11622	0.616304	0.500084	12	122443562	R	II		IGR	opensea	IGR-opensea		0.0852614	0.0994811
cg20388165	0.797709	-10.8428	1.22535e-13	4.90763e-11	20.9613	0.816102	0.622974	-0.193128	15	101748973	F	II	CHSY1	Body	opensea	Body-opensea		0.0320587	0.0424216
[truncated: 116,872 more rows]
