# Supplementary material for: Whole-genome DNA methylation characteristics in pediatric precursor B cell acute lymphoblastic leukemia (BCP ALL)
Source: PLoS One. 2017 Nov 10;12(11):e0187422. doi: 10.1371/journal.pone.0187422 (PMC5695275; doi:10.1371/journal.pone.0187422)
Supplement: S3 Appendix — (XLSX) [file pone.0187422.s003.xlsx]

## Sheet: mydmp
Probe	AveExpr	t	P.Value	adj.P.Val	B	oth_AVG	HRG_AVG	deltaBeta	CHR	MAPINFO	Strand	Type	gene	feature	cgi	feat.cgi	UCSC_Islands_Name
cg23019171	0.91108	9.61196	1.25873e-11	1.00549e-05	16.0009	0.943385	0.697863	-0.245522	20	1098499	F	II	PSMF1	TSS1500	shore	TSS1500-shore	chr20:1099078-1099561
cg23725958	0.141595	-8.83251	1.14918e-10	4.5899e-05	13.9886	0.0973249	0.433781	0.336456	20	2074024	F	II		IGR	opensea	IGR-opensea
cg08612467	0.129249	-7.91548	1.70451e-09	0.000446543	11.5088	0.105471	0.286185	0.180714	17	47573590	F	II	NGFR	Body	island	Body-island	chr17:47572345-47575316
cg25824218	0.845499	7.82494	2.23603e-09	0.000446543	11.2579	0.892379	0.536091	-0.356288	12	25104798	F	II		IGR	shelf	IGR-shelf	chr12:25101607-25102073
cg20014596	0.126107	-7.29163	1.12468e-08	0.00179681	9.7599	0.0928404	0.345667	0.252827	12	50898483	F	II	DIP2B	TSS1500	shore	TSS1500-shore	chr12:50898621-50899164
cg07223984	0.821619	6.92225	3.49467e-08	0.00465264	8.70458	0.84275	0.682151	-0.160599	2	216444158	R	II		IGR	opensea	IGR-opensea
cg06854945	0.850523	6.78561	5.32952e-08	0.00608183	8.31103	0.877487	0.672559	-0.204928	12	43834994	R	II	ADAMTS20	Body	opensea	Body-opensea
cg15193614	0.856453	6.67768	7.44441e-08	0.00743336	7.99913	0.875935	0.727871	-0.148064	5	2239477	R	II		IGR	opensea	IGR-opensea
cg03317980	0.856814	6.50793	1.261e-07	0.0111922	7.50687	0.884004	0.677359	-0.206645	5	114629714	F	II	CCDC112	5'UTR	shelf	5'UTR-shelf	chr5:114631986-114632302
cg08936202	0.895141	6.39369	1.79935e-07	0.0143734	7.17456	0.930902	0.659124	-0.271778	18	74713008	F	II	MBP	Body	opensea	Body-opensea
cg19628053	0.885153	6.33589	2.1544e-07	0.0156451	7.00615	0.910987	0.714649	-0.196338	15	89252655	R	II		IGR	opensea	IGR-opensea
cg03586109	0.79983	6.12723	4.13163e-07	0.0275033	6.39689	0.82864	0.609685	-0.218955	6	10846974	R	II		IGR	opensea	IGR-opensea
cg13233199	0.875896	6.07522	4.86053e-07	0.0298665	6.24479	0.904104	0.689723	-0.21438	20	32535850	R	II		IGR	opensea	IGR-opensea
cg16592731	0.822057	5.88979	8.67917e-07	0.0495216	5.70186	0.855577	0.600825	-0.254753	12	64927461	R	II		IGR	opensea	IGR-opensea
