# Supplementary material for: Whole-genome DNA methylation characteristics in pediatric precursor B cell acute lymphoblastic leukemia (BCP ALL)
Source: PLoS One. 2017 Nov 10;12(11):e0187422. doi: 10.1371/journal.pone.0187422 (PMC5695275; doi:10.1371/journal.pone.0187422)
Supplement: S4 Appendix — (XLSX) [file pone.0187422.s004.xlsx]

## Sheet: ETV6-RUNX1
	logFC	AveExpr	t	P.Value	adj.P.Val	B	ETV6-RUNX1_AVG	BALL_AVG	deltaBeta	CHR	MAPINFO	Strand	Type	gene	feature	cgi	feat.cgi	UCSC_Islands_Name
cg07716624	0.491188	0.801881	16.3383	1.31221e-19	9.9085e-14	32.5918	0.392558	0.883745	-0.491188	16	787123	F	II	NARFL	Body	island	Body-island	chr16:787070-787327
cg18804722	-0.212407	0.182415	-15.3431	1.22317e-18	4.45003e-13	30.6963	0.359421	0.147014	0.212407	6	30431770	R	I		IGR	island	IGR-island	chr6:30431562-30432325
cg12868887	-0.537525	0.154764	-15.0682	2.30794e-18	4.45003e-13	30.1511	0.602701	0.0651765	0.537525	11	70244470	F	I	CTTN	TSS200	island	TSS200-island	chr11:70244288-70245001
cg22295064	-0.485292	0.152671	-14.9689	2.90874e-18	4.45003e-13	29.9519	0.557081	0.0717889	0.485292	11	70244434	F	I	CTTN	TSS1500	island	TSS1500-island	chr11:70244288-70245001
cg15316992	0.546123	0.796365	14.9634	2.94666e-18	4.45003e-13	29.9407	0.341262	0.887386	-0.546123	6	89871410	R	II	PM20D2	Body	opensea	Body-opensea
cg24575169	-0.425759	0.143062	-14.5086	8.62149e-18	1.08501e-12	29.0116	0.497861	0.0721025	0.425759	11	70244414	F	I	CTTN	TSS1500	island	TSS1500-island	chr11:70244288-70245001
cg09783738	-0.279538	0.138488	-14.3531	1.25098e-17	1.34945e-12	28.6878	0.371437	0.0918982	0.279538	11	109964017	R	I	ZC3H12C	TSS200	island	TSS200-island	chr11:109963240-109964677
cg03126547	-0.413793	0.158298	-14.2513	1.599e-17	1.50926e-12	28.4739	0.503125	0.0893323	0.413793	6	30431782	R	II		IGR	island	IGR-island	chr6:30431562-30432325
cg17844037	0.56012	0.771373	14.0402	2.66864e-17	2.23899e-12	28.0263	0.304606	0.864726	-0.56012	10	134117530	F	II	STK32C	Body	shelf	Body-shelf	chr10:134120447-134122422
cg22978658	-0.466863	0.144188	-13.9494	3.33223e-17	2.51616e-12	27.8318	0.533241	0.0663776	0.466863	11	70244453	F	I	CTTN	TSS200	island	TSS200-island	chr11:70244288-70245001
cg24401489	0.480848	0.726798	13.4144	1.25642e-16	8.62474e-12	26.6635	0.326091	0.80694	-0.480848	6	28859583	F	II		IGR	shelf	IGR-shelf	chr6:28863343-28863545
cg17419626	-0.27397	0.142469	-13.3487	1.48244e-16	9.32821e-12	26.5172	0.370777	0.0968075	0.27397	12	53268268	R	II		IGR	island	IGR-island	chr12:53267859-53268290
cg12327866	0.522737	0.784895	13.1609	2.38504e-16	1.38534e-11	26.0959	0.349281	0.872018	-0.522737	10	1939663	F	I		IGR	opensea	IGR-opensea
cg05730385	0.467376	0.786171	12.7817	6.3106e-16	3.40366e-11	25.2301	0.396691	0.864067	-0.467376	10	1939683	F	I		IGR	opensea	IGR-opensea
cg02016838	-0.502338	0.15394	-12.7334	7.15329e-16	3.48378e-11	25.1182	0.572555	0.0702168	0.502338	11	109963531	R	II	ZC3H12C	TSS1500	island	TSS1500-island	chr11:109963240-109964677
cg26218983	-0.499572	0.154168	-12.7213	7.38188e-16	3.48378e-11	25.0901	0.570478	0.0709059	0.499572	11	109964223	R	I	ZC3H12C	Body	island	Body-island	chr11:109963240-109964677
cg06379095	-0.288079	0.125313	-12.638	9.16779e-16	4.0721e-11	24.8965	0.365379	0.0772996	0.288079	19	7735239	R	I	RETN	3'UTR	island	3'UTR-island	chr19:7735081-7735456
cg04770794	0.52237	0.765719	12.5687	1.09874e-15	4.60921e-11	24.7345	0.330411	0.852781	-0.52237	10	34922355	R	II	PARD3	Body	opensea	Body-opensea
cg26960452	0.485188	0.794229	12.4823	1.37776e-15	5.47548e-11	24.5318	0.389906	0.875094	-0.485188	18	19341832	F	II	MIB1	Body	opensea	Body-opensea
cg13151483	0.414964	0.808827	12.4481	1.5074e-15	5.69116e-11	24.4512	0.463023	0.877987	-0.414964	18	19334861	R	II	MIB1	Body	opensea	Body-opensea
cg25324673	-0.478812	0.198839	-12.403	1.69747e-15	6.10359e-11	24.3447	0.597849	0.119038	0.478812	11	109963933	R	II	ZC3H12C	TSS200	island	TSS200-island	chr11:109963240-109964677
cg00764603	0.616351	0.796125	12.3843	1.78359e-15	6.12175e-11	24.3003	0.282498	0.89885	-0.616351	10	34922508	R	II	PARD3	Body	opensea	Body-opensea
cg04960939	0.50798	0.8221	12.0788	4.01707e-15	1.31882e-10	23.5701	0.398783	0.906764	-0.50798	3	130952905	F	II	NEK11	Body	opensea	Body-opensea
cg15199622	0.579137	0.82795	11.9938	5.04616e-15	1.58765e-10	23.3645	0.345336	0.924473	-0.579137	11	129183190	F	II		IGR	opensea	IGR-opensea
cg09637470	-0.437072	0.157029	-11.969	5.39491e-15	1.62948e-10	23.3041	0.521257	0.0841841	0.437072	11	109963583	R	I	ZC3H12C	TSS1500	island	TSS1500-island	chr11:109963240-109964677
cg17758888	0.493991	0.68557	11.9407	5.8225e-15	1.69098e-10	23.2353	0.273911	0.767902	-0.493991	21	30503475	R	II	MAP3K7CL	5'UTR	opensea	5'UTR-opensea
cg09051215	0.50104	0.769125	11.9122	6.28693e-15	1.75824e-10	23.166	0.351591	0.852631	-0.50104	16	88994192	F	II	CBFA2T3	5'UTR	island	5'UTR-island	chr16:88994137-88994442
cg01186065	0.582218	0.801695	11.877	6.91449e-15	1.86468e-10	23.08	0.316513	0.898732	-0.582218	18	19327373	F	II	MIB1	Body	opensea	Body-opensea
cg09657218	0.509244	0.804226	11.8151	8.17585e-15	2.12882e-10	22.9285	0.379857	0.8891	-0.509244	8	126415580	R	II		IGR	opensea	IGR-opensea
cg11841710	0.139018	0.888381	11.6928	1.1399e-14	2.86912e-10	22.6277	0.772533	0.911551	-0.139018	20	24630982	R	II	SYNDIG1	Body	opensea	Body-opensea
cg08918984	0.373768	0.824994	11.6686	1.21794e-14	2.96666e-10	22.5677	0.51352	0.887288	-0.373768	2	8530372	R	II		IGR	opensea	IGR-opensea
cg10868218	0.518968	0.785767	11.5674	1.60634e-14	3.79044e-10	22.3167	0.353294	0.872262	-0.518968	3	113187660	R	II	SPICE1	Body	opensea	Body-opensea
cg20399616	-0.47253	0.187266	-11.4678	2.1125e-14	4.83378e-10	22.068	0.581041	0.108511	0.47253	12	25055967	R	I	BCAT1	Body	island	Body-island	chr12:25055599-25056246
cg18842876	0.631184	0.813635	11.4282	2.35602e-14	5.23242e-10	21.9688	0.287649	0.918832	-0.631184	18	19325211	F	II	MIB1	Body	shelf	Body-shelf	chr18:19320589-19321939
cg01822600	0.514593	0.795558	11.405	2.5124e-14	5.42031e-10	21.9104	0.366731	0.881324	-0.514593	1	245751692	R	II	KIF26B	Body	shore	Body-shore	chr1:245753399-245753636
cg07364433	0.510871	0.787935	11.3441	2.97339e-14	6.23667e-10	21.7571	0.36221	0.87308	-0.510871	2	218872657	F	II		IGR	shelf	IGR-shelf	chr2:218874682-218875385
cg10045335	0.384162	0.825789	11.2746	3.60622e-14	7.35958e-10	21.5815	0.505654	0.889816	-0.384162	18	39553786	F	II	PIK3C3	Body	opensea	Body-opensea
cg03351491	0.415404	0.74455	11.2521	3.83882e-14	7.46091e-10	21.5245	0.39838	0.813784	-0.415404	10	134117359	R	I	STK32C	Body	shelf	Body-shelf	chr10:134120447-134122422
cg14738654	-0.374976	0.13023	-11.2507	3.85348e-14	7.46091e-10	21.521	0.442711	0.0677344	0.374976	8	121823986	F	I	SNTB1	1stExon	island	1stExon-island	chr8:121823534-121824720
cg06597940	0.312189	0.811618	11.164	4.90766e-14	9.2644e-10	21.3006	0.551461	0.86365	-0.312189	5	79279520	R	II	MTX3	Body	opensea	Body-opensea
cg17447791	0.428601	0.770418	11.1042	5.80193e-14	1.06854e-09	21.1478	0.41325	0.841851	-0.428601	17	19772219	R	II	ULK2	TSS1500	shore	TSS1500-shore	chr17:19770306-19771508
cg11961683	-0.410108	0.145024	-11.0884	6.06574e-14	1.09053e-09	21.1073	0.486781	0.076673	0.410108	8	121824433	R	I	SNTB1	TSS200	island	TSS200-island	chr8:121823534-121824720
cg00081876	0.421814	0.83241	11.0716	6.35795e-14	1.11648e-09	21.0643	0.480899	0.902713	-0.421814	18	19302934	F	II		IGR	opensea	IGR-opensea
cg16575590	-0.421013	0.170893	-11.0532	6.69543e-14	1.14902e-09	21.0171	0.521737	0.100725	0.421013	16	90015019	R	I	DEF8	TSS200	shore	TSS200-shore	chr16:90015551-90016120
cg18971175	0.439722	0.81024	10.9162	9.85009e-14	1.65284e-09	20.6642	0.443805	0.883527	-0.439722	11	129183160	F	I		IGR	opensea	IGR-opensea
cg06225621	0.421939	0.796663	10.8761	1.10341e-13	1.81127e-09	20.5603	0.445047	0.866986	-0.421939	1	194503888	R	II		IGR	opensea	IGR-opensea
cg22387575	0.328043	0.840055	10.7896	1.41038e-13	2.23882e-09	20.3355	0.566685	0.894729	-0.328043	6	36334397	F	II	ETV7	3'UTR	opensea	3'UTR-opensea
cg03138465	0.325773	0.864085	10.7864	1.42317e-13	2.23882e-09	20.3272	0.592607	0.91838	-0.325773	22	49487616	R	II		IGR	shore	IGR-shore	chr22:49487327-49487535
cg19898448	0.458961	0.792479	10.7621	1.5254e-13	2.34198e-09	20.2636	0.410012	0.868973	-0.458961	4	125631415	R	II	ANKRD50	5'UTR	shore	5'UTR-shore	chr4:125633390-125634275
cg18638389	0.553119	0.77068	10.7563	1.55078e-13	2.34198e-09	20.2485	0.309747	0.862866	-0.553119	18	19324759	F	II	MIB1	Body	shelf	Body-shelf	chr18:19320589-19321939
cg11339718	0.614497	0.777664	10.745	1.60119e-13	2.3707e-09	20.2192	0.265584	0.88008	-0.614497	16	89000225	F	II	CBFA2T3	5'UTR	island	5'UTR-island	chr16:88999662-89000346
cg04452770	-0.189239	0.0962098	-10.6892	1.87783e-13	2.72683e-09	20.073	0.253909	0.0646701	0.189239	12	53267981	R	II		IGR	island	IGR-island	chr12:53267859-53268290
cg23424146	-0.352537	0.141996	-10.6452	2.12929e-13	3.03363e-09	19.9577	0.435777	0.0832396	0.352537	12	25056071	F	II	BCAT1	TSS1500	island	TSS1500-island	chr12:25055599-25056246
cg01185433	-0.39489	0.178742	-10.6049	2.38971e-13	3.3416e-09	19.8518	0.507817	0.112927	0.39489	4	175139081	R	II		IGR	shelf	IGR-shelf	chr4:175135259-175135496
cg11864439	-0.411189	0.138278	-10.5731	2.61812e-13	3.59443e-09	19.7679	0.480936	0.0697466	0.411189	8	121823933	F	II	SNTB1	1stExon	island	1stExon-island	chr8:121823534-121824720
cg11866850	-0.380595	0.155344	-10.4838	3.38543e-13	4.56488e-09	19.5317	0.472506	0.0919111	0.380595	16	90015039	R	II	DEF8	TSS1500	shore	TSS1500-shore	chr16:90015551-90016120
cg06891858	0.593338	0.803806	10.46	3.62604e-13	4.80353e-09	19.4685	0.309358	0.902696	-0.593338	18	19323333	F	II	MIB1	Body	shore	Body-shore	chr18:19320589-19321939
cg14717988	-0.231408	0.110239	-10.3896	4.44435e-13	5.78606e-09	19.2813	0.303079	0.0716708	0.231408	12	25055441	R	II	BCAT1	TSS200	shore	TSS200-shore	chr12:25055599-25056246
cg03704006	0.412072	0.86062	10.3533	4.93782e-13	6.31956e-09	19.1843	0.517226	0.929299	-0.412072	16	88994295	F	I	CBFA2T3	5'UTR	island	5'UTR-island	chr16:88994137-88994442
cg06672474	0.532553	0.735566	10.3248	5.36406e-13	6.75066e-09	19.1081	0.291772	0.824325	-0.532553	20	60165592	F	II	CDH4	Body	opensea	Body-opensea
cg16718260	-0.456738	0.166257	-10.2787	6.13325e-13	7.59214e-09	18.9846	0.546873	0.0901345	0.456738	8	121824405	R	I	SNTB1	TSS200	island	TSS200-island	chr8:121823534-121824720
cg00624410	0.424165	0.770143	10.2002	7.70975e-13	9.38971e-09	18.7736	0.416672	0.840837	-0.424165	16	57127968	R	II	CPNE2	5'UTR	shore	5'UTR-shore	chr16:57126044-57127110
cg26429783	0.470874	0.815627	10.1578	8.7252e-13	1.04578e-08	18.6594	0.423232	0.894106	-0.470874	1	245753302	R	II	KIF26B	Body	shore	Body-shore	chr1:245753399-245753636
cg05354904	0.444776	0.741769	10.1326	9.3944e-13	1.10839e-08	18.5912	0.371122	0.815898	-0.444776	16	88994375	R	II	CBFA2T3	5'UTR	island	5'UTR-island	chr16:88994137-88994442
cg08841544	0.443528	0.778609	10.127	9.54808e-13	1.10919e-08	18.5762	0.409002	0.85253	-0.443528	2	9533755	F	I	ASAP2	Body	island	Body-island	chr2:9533572-9533807
cg13795819	0.432708	0.733599	10.0723	1.12123e-12	1.28279e-08	18.4278	0.373009	0.805717	-0.432708	2	128405844	R	II	GPR17	5'UTR	shelf	5'UTR-shelf	chr2:128408957-128409355
cg07329135	-0.441202	0.136943	-10.0613	1.15777e-12	1.28706e-08	18.3982	0.504611	0.0634095	0.441202	8	121824488	F	I	SNTB1	TSS200	island	TSS200-island	chr8:121823534-121824720
cg11780206	0.270033	0.804401	10.061	1.15905e-12	1.28706e-08	18.3972	0.579373	0.849406	-0.270033	7	31461416	R	II		IGR	opensea	IGR-opensea
cg10072115	-0.297351	0.114075	-10.0362	1.24659e-12	1.3642e-08	18.3299	0.361867	0.064516	0.297351	12	25056080	F	II	BCAT1	TSS1500	island	TSS1500-island	chr12:25055599-25056246
cg02028402	0.41127	0.791144	10.0281	1.27652e-12	1.377e-08	18.308	0.448419	0.859689	-0.41127	6	32410339	F	II	HLA-DRA	Body	opensea	Body-opensea
cg20507256	0.609842	0.758416	9.99724	1.39808e-12	1.48688e-08	18.2239	0.250214	0.860057	-0.609842	8	127921490	F	II		IGR	opensea	IGR-opensea
cg22229906	-0.398389	0.179423	-9.95443	1.58619e-12	1.66351e-08	18.1072	0.511413	0.113025	0.398389	12	25055421	R	I	BCAT1	Body	shore	Body-shore	chr12:25055599-25056246
cg10980686	-0.405719	0.129369	-9.94925	1.61061e-12	1.66598e-08	18.093	0.467468	0.0617489	0.405719	8	121824467	F	I	SNTB1	TSS200	island	TSS200-island	chr8:121823534-121824720
cg13733797	-0.396064	0.146484	-9.92787	1.71561e-12	1.71666e-08	18.0346	0.476538	0.0804735	0.396064	8	121824218	R	I	SNTB1	5'UTR	island	5'UTR-island	chr8:121823534-121824720
cg17871184	0.566007	0.773651	9.92596	1.72531e-12	1.71666e-08	18.0294	0.301979	0.867985	-0.566007	3	48183862	F	II		IGR	opensea	IGR-opensea
cg02310191	0.38745	0.822854	9.92205	1.74538e-12	1.71666e-08	18.0187	0.49998	0.887429	-0.38745	2	10731329	F	II	NOL10	Body	opensea	Body-opensea
cg06661638	0.500884	0.743195	9.92105	1.75054e-12	1.71666e-08	18.0159	0.325792	0.826676	-0.500884	16	787323	F	I	NARFL	Body	island	Body-island	chr16:787070-787327
cg11228682	-0.461293	0.187459	-9.89303	1.9018e-12	1.84108e-08	17.9392	0.571869	0.110577	0.461293	6	16320530	F	II	ATXN1	Body	opensea	Body-opensea
cg23866788	0.326308	0.82439	9.88242	1.96243e-12	1.85652e-08	17.9102	0.552467	0.878775	-0.326308	11	14212732	R	II	SPON1	Body	opensea	Body-opensea
cg13392140	0.353421	0.838183	9.88165	1.96691e-12	1.85652e-08	17.9081	0.543665	0.897086	-0.353421	9	131785408	R	II	SH3GLB2	Body	opensea	Body-opensea
cg02458904	-0.406131	0.20502	-9.7829	2.63656e-12	2.45785e-08	17.6367	0.543463	0.137332	0.406131	11	109964033	R	I	ZC3H12C	TSS200	island	TSS200-island	chr11:109963240-109964677
cg23930313	-0.213322	0.085289	-9.77063	2.73449e-12	2.51806e-08	17.6029	0.263058	0.0497353	0.213322	12	25056083	F	II	BCAT1	Body	island	Body-island	chr12:25055599-25056246
cg00046347	0.483081	0.772171	9.75651	2.85189e-12	2.59452e-08	17.5639	0.369604	0.852684	-0.483081	10	134116557	R	II	STK32C	Body	shelf	Body-shelf	chr10:134120447-134122422
cg12325691	0.550365	0.760164	9.72802	3.10447e-12	2.78143e-08	17.4852	0.301526	0.851891	-0.550365	7	116368504	F	II	MET	Body	opensea	Body-opensea
cg21705600	0.445288	0.782459	9.72516	3.131e-12	2.78143e-08	17.4773	0.411385	0.856673	-0.445288	22	50062693	F	II		IGR	shore	IGR-shore	chr22:50064655-50064984
cg24364070	-0.372112	0.175191	-9.68664	3.51225e-12	3.0657e-08	17.3708	0.485284	0.113172	0.372112	16	90015041	R	I	DEF8	TSS1500	shore	TSS1500-shore	chr16:90015551-90016120
cg04951575	0.457808	0.744953	9.68474	3.5322e-12	3.0657e-08	17.3655	0.363446	0.821255	-0.457808	6	28845471	F	II		IGR	opensea	IGR-opensea
cg07931411	-0.41731	0.161752	-9.66237	3.77635e-12	3.24036e-08	17.3035	0.50951	0.0922001	0.41731	19	15580721	F	I	PGLYRP2	Body	island	Body-island	chr19:15580382-15580863
cg27246744	-0.310333	0.14962	-9.65469	3.86398e-12	3.2783e-08	17.2822	0.40823	0.0978977	0.310333	3	31746590	F	II	OSBPL10	Body	opensea	Body-opensea
cg22153013	0.505887	0.783891	9.64915	3.92861e-12	3.29609e-08	17.2668	0.362319	0.868205	-0.505887	5	149315341	F	II	PDE6A	Body	opensea	Body-opensea
cg00865236	0.211954	0.844878	9.6238	4.23816e-12	3.51673e-08	17.1964	0.66825	0.880203	-0.211954	3	136618013	F	II	NCK1	5'UTR	opensea	5'UTR-opensea
cg12464048	-0.165817	0.0795319	-9.61898	4.29976e-12	3.52907e-08	17.1831	0.217712	0.0518958	0.165817	2	102091129	R	II	RFX8	5'UTR	island	5'UTR-island	chr2:102090370-102091130
cg21506053	0.511501	0.765848	9.59764	4.58347e-12	3.72147e-08	17.1237	0.339598	0.851098	-0.511501	16	78541703	R	II	WWOX	Body	opensea	Body-opensea
cg20137461	0.252374	0.686031	9.54886	5.30569e-12	4.26203e-08	16.9878	0.475719	0.728093	-0.252374	3	169782135	R	I	GPR160	5'UTR	opensea	5'UTR-opensea
cg08829140	0.550292	0.76004	9.51998	5.78677e-12	4.59956e-08	16.9072	0.301463	0.851755	-0.550292	7	101559608	R	I	CUX1	Body	island	Body-island	chr7:101559402-101559625
cg15920524	0.458745	0.834167	9.47838	6.55841e-12	5.15858e-08	16.7909	0.45188	0.910625	-0.458745	11	33877574	F	II		IGR	opensea	IGR-opensea
cg16353907	0.487221	0.711652	9.46447	6.83893e-12	5.32378e-08	16.7519	0.305634	0.792855	-0.487221	10	1088606	R	II	IDI1	Body	opensea	Body-opensea
cg22627091	0.276156	0.86402	9.43859	7.39389e-12	5.69705e-08	16.6794	0.63389	0.910046	-0.276156	11	14251917	R	II	SPON1	Body	opensea	Body-opensea
cg02030452	0.510751	0.713265	9.4256	7.68945e-12	5.86494e-08	16.6429	0.28764	0.79839	-0.510751	11	65589615	R	II		IGR	shelf	IGR-shelf	chr11:65585389-65585884
cg01494454	-0.161279	0.0895259	-9.41994	7.82195e-12	5.90634e-08	16.627	0.223925	0.0626462	0.161279	12	25055214	R	II	BCAT1	Body	shore	Body-shore	chr12:25055599-25056246
cg20503346	0.560293	0.76917	9.40139	8.27277e-12	6.14296e-08	16.5749	0.302259	0.862552	-0.560293	2	54525673	F	II	ACYP2	Body	opensea	Body-opensea
cg09394681	0.482673	0.78782	9.40038	8.29802e-12	6.14296e-08	16.5721	0.385593	0.868265	-0.482673	6	4482990	F	I		IGR	opensea	IGR-opensea
cg26869501	0.47087	0.711851	9.35527	9.51078e-12	6.94503e-08	16.4452	0.31946	0.790329	-0.47087	12	98912949	F	II	TMPO	Body	shelf	Body-shelf	chr12:98909052-98910261
cg01941282	0.597218	0.775159	9.35338	9.56542e-12	6.94503e-08	16.4398	0.277478	0.874696	-0.597218	12	133277685	R	II	PXMP2	Body	opensea	Body-opensea
cg03433155	0.596185	0.747781	9.32694	1.03627e-11	7.45226e-08	16.3653	0.25096	0.847145	-0.596185	18	19285590	F	II	ABHD3	TSS1500	shore	TSS1500-shore	chr18:19284165-19285052
cg03022050	0.422115	0.759626	9.32315	1.04825e-11	7.46729e-08	16.3546	0.407863	0.829979	-0.422115	7	101559403	R	II	CUX1	Body	island	Body-island	chr7:101559402-101559625
cg21944749	-0.366974	0.144702	-9.31752	1.06628e-11	7.52476e-08	16.3387	0.450514	0.0835399	0.366974	1	205290869	F	II	NUAK2	1stExon	island	1stExon-island	chr1:205290232-205291035
cg24066856	0.475348	0.761423	9.3004	1.12311e-11	7.85238e-08	16.2904	0.3653	0.840648	-0.475348	2	128408120	R	II	GPR17	5'UTR	shore	5'UTR-shore	chr2:128408957-128409355
cg24926121	0.312133	0.784061	9.29305	1.14846e-11	7.95595e-08	16.2696	0.52395	0.836083	-0.312133	1	27763886	R	II	WASF2	5'UTR	opensea	5'UTR-opensea
cg10141174	0.529434	0.762455	9.27344	1.21889e-11	8.36711e-08	16.2142	0.32126	0.850694	-0.529434	6	4482883	R	II		IGR	opensea	IGR-opensea
cg08513681	-0.336229	0.170166	-9.26065	1.26718e-11	8.5589e-08	16.178	0.450357	0.114128	0.336229	15	59665080	F	II	MYO1E	TSS200	island	TSS200-island	chr15:59663863-59665081
cg08896942	0.350073	0.758194	9.26005	1.2695e-11	8.5589e-08	16.1763	0.466467	0.816539	-0.350073	4	9780269	R	II		IGR	shelf	IGR-shelf	chr4:9783035-9784960
cg24734378	0.464255	0.767645	9.25656	1.28304e-11	8.57361e-08	16.1664	0.380765	0.84502	-0.464255	9	129565157	R	II		IGR	shore	IGR-shore	chr9:129567144-129567803
cg24354596	0.502088	0.762144	9.24407	1.33266e-11	8.82709e-08	16.131	0.343738	0.845826	-0.502088	1	178615141	R	II		IGR	opensea	IGR-opensea
cg11751927	-0.371615	0.138745	-9.22324	1.41982e-11	9.32262e-08	16.072	0.448425	0.0768094	0.371615	11	117857137	R	I	IL10RA	Body	island	Body-island	chr11:117856638-117857298
cg17689201	0.311761	0.810605	9.21979	1.4348e-11	9.33979e-08	16.0622	0.550804	0.862565	-0.311761	2	166931073	R	II	SCN1A	TSS1500	opensea	TSS1500-opensea
cg01265555	0.518049	0.72033	9.17906	1.62431e-11	1.0483e-07	15.9466	0.288623	0.806672	-0.518049	1	94480306	R	II	ABCA4	Body	opensea	Body-opensea
cg07136254	0.398676	0.836267	9.16774	1.68138e-11	1.07594e-07	15.9144	0.504036	0.902713	-0.398676	1	145412774	R	II	HFE2	TSS1500	shelf	TSS1500-shelf	chr1:145415411-145415708
cg26688993	0.522768	0.769546	9.15456	1.75033e-11	1.10159e-07	15.8769	0.333906	0.856674	-0.522768	3	39235001	F	II	XIRP1	TSS1500	opensea	TSS1500-opensea
cg01837969	-0.266239	0.10201	-9.1545	1.75065e-11	1.10159e-07	15.8768	0.323876	0.0576363	0.266239	15	38364996	R	II		IGR	island	IGR-island	chr15:38364995-38365328
cg16206460	-0.502481	0.173554	-9.13298	1.86953e-11	1.16668e-07	15.8155	0.592288	0.0898076	0.502481	19	15580700	F	I	PGLYRP2	Body	island	Body-island	chr19:15580382-15580863
cg04504627	0.210885	0.876269	9.12581	1.91091e-11	1.18273e-07	15.7951	0.700531	0.911416	-0.210885	6	32410459	R	II	HLA-DRA	Body	opensea	Body-opensea
cg15794252	-0.40104	0.123337	-9.10465	2.03859e-11	1.25149e-07	15.7347	0.457537	0.0564969	0.40104	8	121824419	R	I	SNTB1	TSS200	island	TSS200-island	chr8:121823534-121824720
cg20026576	0.43349	0.786342	9.10167	2.05725e-11	1.25276e-07	15.7262	0.425101	0.858591	-0.43349	6	4481538	F	II		IGR	opensea	IGR-opensea
cg13620096	-0.208973	0.119081	-9.09639	2.09073e-11	1.26296e-07	15.7112	0.293225	0.0842525	0.208973	1	230561250	F	I		IGR	island	IGR-island	chr1:230561103-230562702
cg02268510	0.449035	0.742519	9.08769	2.14711e-11	1.28673e-07	15.6864	0.368323	0.817358	-0.449035	19	38681615	F	II	SIPA1L3	Body	shelf	Body-shelf	chr19:38684166-38684411
cg22254242	0.519329	0.738427	9.06599	2.29454e-11	1.36372e-07	15.6244	0.305653	0.824982	-0.519329	17	47103737	R	II	IGF2BP1	Body	opensea	Body-opensea
cg01212346	-0.302118	0.132295	-9.06356	2.31171e-11	1.36372e-07	15.6174	0.38406	0.0819418	0.302118	11	117856961	F	I	IL10RA	TSS200	island	TSS200-island	chr11:117856638-117857298
cg08598454	-0.146637	0.0783126	-9.05773	2.35333e-11	1.37752e-07	15.6008	0.20051	0.0538732	0.146637	12	25056127	F	II	BCAT1	TSS1500	island	TSS1500-island	chr12:25055599-25056246
cg12344235	0.391655	0.815429	9.04369	2.45681e-11	1.42702e-07	15.5606	0.48905	0.880705	-0.391655	3	186768513	F	II	ST6GAL1	5'UTR	opensea	5'UTR-opensea
cg18116450	0.39297	0.789241	9.03549	2.51931e-11	1.45216e-07	15.5372	0.461765	0.854736	-0.39297	1	36719756	F	II	THRAP3	5'UTR	opensea	5'UTR-opensea
cg07540860	0.608726	0.767229	9.01579	2.67619e-11	1.5309e-07	15.4808	0.259958	0.868684	-0.608726	22	20187797	R	II	LOC284865	Body	opensea	Body-opensea
cg17624891	0.32025	0.824709	8.99675	2.83723e-11	1.61082e-07	15.4262	0.557834	0.878084	-0.32025	5	127180473	F	II		IGR	opensea	IGR-opensea
cg11466487	0.549823	0.710442	8.96083	3.16825e-11	1.78533e-07	15.3231	0.252256	0.802079	-0.549823	14	24624836	F	II	RNF31	Body	opensea	Body-opensea
cg07855507	0.364461	0.758923	8.94799	3.2959e-11	1.8435e-07	15.2862	0.455206	0.819666	-0.364461	11	72847800	R	II	FCHSD2	Body	opensea	Body-opensea
cg06572115	0.406013	0.771469	8.94409	3.33563e-11	1.85201e-07	15.275	0.433125	0.839138	-0.406013	3	169782079	F	I	GPR160	5'UTR	opensea	5'UTR-opensea
cg13793407	0.468625	0.76985	8.92661	3.51996e-11	1.94008e-07	15.2248	0.37933	0.847955	-0.468625	18	3721324	R	II	DLGAP1	Body	opensea	Body-opensea
cg03131729	0.476437	0.747785	8.91215	3.68023e-11	2.01201e-07	15.1832	0.350754	0.827191	-0.476437	11	129183282	F	II		IGR	opensea	IGR-opensea
cg00492521	0.246543	0.8338	8.91009	3.70375e-11	2.01201e-07	15.1772	0.628348	0.874891	-0.246543	16	88997837	F	II	CBFA2T3	5'UTR	shore	5'UTR-shore	chr16:88999662-89000346
cg02754643	0.303835	0.665887	8.90433	3.77003e-11	2.03339e-07	15.1607	0.41269	0.716526	-0.303835	12	102273856	F	II	DRAM1	Body	shelf	Body-shelf	chr12:102270754-102271801
cg01421723	0.470963	0.760089	8.87598	4.11437e-11	2.20337e-07	15.079	0.36762	0.838582	-0.470963	13	73425699	R	II	PIBF1	Body	opensea	Body-opensea
cg21774827	0.4034	0.623798	8.87182	4.16746e-11	2.21608e-07	15.067	0.287631	0.691032	-0.4034	19	54379120	F	II	MYADM	3'UTR	shore	3'UTR-shore	chr19:54377172-54377441
cg06652315	-0.390349	0.191865	-8.85864	4.3404e-11	2.29191e-07	15.029	0.517156	0.126807	0.390349	3	69591012	R	II		IGR	island	IGR-island	chr3:69591011-69592050
cg04161655	0.474769	0.696549	8.84646	4.50674e-11	2.34768e-07	14.9938	0.300908	0.775677	-0.474769	14	96970477	F	II	PAPOLA	5'UTR	shore	5'UTR-shore	chr14:96968154-96969371
cg12239530	0.431158	0.711882	8.84636	4.50821e-11	2.34768e-07	14.9935	0.352583	0.783741	-0.431158	22	32024963	R	II	PISD	5'UTR	shore	5'UTR-shore	chr22:32026297-32026874
cg08151809	-0.342845	0.209725	-8.83883	4.61416e-11	2.3864e-07	14.9718	0.495429	0.152584	0.342845	7	151480352	F	II	PRKAG2	Body	island	Body-island	chr7:151479989-151480353
cg15292982	0.511928	0.774411	8.81385	4.98449e-11	2.56039e-07	14.8996	0.347804	0.859733	-0.511928	16	88997450	F	II	CBFA2T3	Body	shelf	Body-shelf	chr16:88999662-89000346
cg15383392	-0.431627	0.183424	-8.79548	5.27589e-11	2.69177e-07	14.8464	0.543114	0.111487	0.431627	11	70244691	R	I	CTTN	1stExon	island	1stExon-island	chr11:70244288-70245001
cg02473288	-0.377481	0.178975	-8.77815	5.5665e-11	2.82098e-07	14.7963	0.493543	0.116062	0.377481	15	59664346	F	I	MYO1E	Body	island	Body-island	chr15:59663863-59665081
cg09480669	0.319985	0.761674	8.73916	6.28115e-11	3.16192e-07	14.6832	0.495019	0.815005	-0.319985	16	57776022	F	II	KATNB1	Body	opensea	Body-opensea
cg11423909	0.475768	0.663916	8.7153	6.76371e-11	3.3823e-07	14.614	0.267443	0.743211	-0.475768	3	126010451	F	I		IGR	shelf	IGR-shelf	chr3:126006743-126006957
cg13839160	0.426099	0.736178	8.69357	7.23566e-11	3.59449e-07	14.5508	0.381096	0.807195	-0.426099	19	2603622	F	II	GNG7	5'UTR	opensea	5'UTR-opensea
cg16839921	0.416325	0.631173	8.6763	7.63436e-11	3.74181e-07	14.5006	0.284235	0.70056	-0.416325	11	74178883	F	II	KCNE3	TSS1500	shore	TSS1500-shore	chr11:74178175-74178801
cg13644852	-0.240386	0.125619	-8.6744	7.67969e-11	3.74181e-07	14.495	0.32594	0.0855543	0.240386	13	44361078	R	I	ENOX1	5'UTR	island	5'UTR-island	chr13:44359858-44361696
cg24701178	0.452997	0.795021	8.67435	7.68087e-11	3.74181e-07	14.4949	0.417523	0.87052	-0.452997	13	99176701	F	II	STK24	Body	opensea	Body-opensea
cg10800833	-0.27672	0.231065	-8.66081	8.01112e-11	3.87768e-07	14.4555	0.461665	0.184945	0.27672	4	57521657	R	I	HOPX	Body	island	Body-island	chr4:57521621-57522703
cg03816240	0.506958	0.758549	8.65757	8.09202e-11	3.89189e-07	14.4461	0.336084	0.843042	-0.506958	13	46948210	R	II	KIAA0226L	5'UTR	opensea	5'UTR-opensea
cg04395703	0.387349	0.790802	8.65294	8.20949e-11	3.90958e-07	14.4326	0.468011	0.85536	-0.387349	4	99982762	R	II	METAP1	3'UTR	opensea	3'UTR-opensea
cg09589331	0.534897	0.694449	8.65205	8.23236e-11	3.90958e-07	14.43	0.248702	0.783599	-0.534897	3	71256044	F	II	FOXP1	5'UTR	opensea	5'UTR-opensea
cg18636829	0.377804	0.805048	8.64138	8.51009e-11	3.99772e-07	14.3989	0.490212	0.868015	-0.377804	7	101559514	F	II	CUX1	Body	island	Body-island	chr7:101559402-101559625
cg00506606	0.374686	0.870144	8.64086	8.52384e-11	3.99772e-07	14.3974	0.557906	0.932592	-0.374686	1	245752698	R	II	KIF26B	Body	shore	Body-shore	chr1:245753399-245753636
cg18444028	0.496053	0.713271	8.6268	8.9051e-11	4.15076e-07	14.3564	0.299894	0.795947	-0.496053	3	169782040	R	I	GPR160	5'UTR	opensea	5'UTR-opensea
cg19471599	0.2564	0.815747	8.59295	9.89535e-11	4.58402e-07	14.2576	0.60208	0.85848	-0.2564	13	110709444	R	II		IGR	opensea	IGR-opensea
cg10868567	0.380479	0.829824	8.58802	1.00486e-10	4.61458e-07	14.2432	0.512758	0.893237	-0.380479	8	693950	R	II		IGR	shore	IGR-shore	chr8:694469-694697
cg11432275	0.434864	0.684241	8.5869	1.00835e-10	4.61458e-07	14.2399	0.321854	0.756719	-0.434864	4	3239323	F	II	HTT	Body	opensea	Body-opensea
cg18652900	-0.419709	0.152549	-8.57619	1.04261e-10	4.74263e-07	14.2086	0.502307	0.0825978	0.419709	19	15580445	R	I	PGLYRP2	Body	island	Body-island	chr19:15580382-15580863
cg18309761	-0.346654	0.182499	-8.53573	1.18295e-10	5.34876e-07	14.0903	0.471377	0.124723	0.346654	8	121824678	F	I	SNTB1	TSS1500	island	TSS1500-island	chr8:121823534-121824720
cg12295485	0.361328	0.819027	8.50912	1.2855e-10	5.77784e-07	14.0123	0.517921	0.879248	-0.361328	2	236325529	F	II		IGR	opensea	IGR-opensea
cg04547740	0.46539	0.738463	8.49969	1.32396e-10	5.91552e-07	13.9847	0.350638	0.816028	-0.46539	22	29313235	R	II	ZNRF3	TSS200	opensea	TSS200-opensea
cg24686420	0.510009	0.724771	8.49566	1.34076e-10	5.95533e-07	13.9729	0.299763	0.809773	-0.510009	8	48540511	R	II	SPIDR	Body	opensea	Body-opensea
cg18368125	0.465474	0.812183	8.49007	1.36442e-10	6.02497e-07	13.9564	0.424289	0.889762	-0.465474	16	69385827	R	II	TMED6	TSS200	opensea	TSS200-opensea
cg10011244	0.549971	0.720927	8.4727	1.44063e-10	6.32451e-07	13.9055	0.262617	0.812589	-0.549971	20	56486686	F	II		IGR	opensea	IGR-opensea
cg26125625	-0.229251	0.106467	-8.45979	1.50004e-10	6.54726e-07	13.8676	0.297509	0.0682589	0.229251	3	124860871	R	I	SLC12A8	Body	island	Body-island	chr3:124860569-124861019
cg14298637	0.367407	0.774303	8.45736	1.51148e-10	6.55929e-07	13.8604	0.46813	0.835537	-0.367407	17	79117074	F	II	AATK	Body	opensea	Body-opensea
cg04419754	0.390197	0.79931	8.45181	1.53798e-10	6.63612e-07	13.8441	0.474145	0.864343	-0.390197	22	20044371	F	I	C22orf25	Body	opensea	Body-opensea
cg03272225	-0.449988	0.202622	-8.4437	1.57759e-10	6.76836e-07	13.8203	0.577612	0.127624	0.449988	19	17957106	F	II	JAK3	5'UTR	shore	5'UTR-shore	chr19:17958490-17958808
cg04837309	0.458767	0.758105	8.41346	1.73442e-10	7.3992e-07	13.7314	0.3758	0.834566	-0.458767	7	101559576	R	II	CUX1	Body	island	Body-island	chr7:101559402-101559625
cg01473038	0.459997	0.718632	8.38227	1.9128e-10	8.11434e-07	13.6395	0.335301	0.795298	-0.459997	2	218873170	R	II		IGR	shore	IGR-shore	chr2:218874682-218875385
cg16340152	0.543162	0.754578	8.37819	1.93746e-10	8.17304e-07	13.6275	0.301943	0.845105	-0.543162	8	81789991	R	II		IGR	shelf	IGR-shelf	chr8:81785425-81786038
cg23198902	-0.292942	0.197195	-8.37445	1.96034e-10	8.22358e-07	13.6164	0.441314	0.148372	0.292942	4	175139165	F	I		IGR	shelf	IGR-shelf	chr4:175135259-175135496
cg05813380	-0.358401	0.136489	-8.36402	2.02564e-10	8.43026e-07	13.5857	0.435157	0.0767553	0.358401	8	121824742	F	II	SNTB1	TSS1500	shore	TSS1500-shore	chr8:121823534-121824720
cg14656303	0.173997	0.818412	8.36206	2.03812e-10	8.43026e-07	13.5799	0.673414	0.847411	-0.173997	4	69212894	R	II	YTHDC1	Body	shelf	Body-shelf	chr4:69215304-69215921
cg12208427	0.316377	0.731597	8.36129	2.0431e-10	8.43026e-07	13.5776	0.46795	0.784327	-0.316377	6	89954314	R	II		IGR	opensea	IGR-opensea
cg11189064	0.375043	0.820741	8.35268	2.09913e-10	8.61439e-07	13.5522	0.508206	0.883248	-0.375043	20	52574920	R	II	BCAS1	Body	opensea	Body-opensea
cg11901188	-0.158688	0.083609	-8.32413	2.2963e-10	9.37259e-07	13.4679	0.215849	0.057161	0.158688	4	175138997	F	II		IGR	shelf	IGR-shelf	chr4:175135259-175135496
cg02482927	0.18121	0.89838	8.31608	2.35514e-10	9.56109e-07	13.4442	0.747372	0.928582	-0.18121	2	9542198	F	II	ASAP2	Body	opensea	Body-opensea
cg02775815	0.44662	0.839062	8.30597	2.43133e-10	9.8176e-07	13.4143	0.466879	0.913498	-0.44662	1	167612298	R	II	RCSD1	Body	opensea	Body-opensea
cg11513002	0.405095	0.829832	8.30393	2.44702e-10	9.82841e-07	13.4082	0.492252	0.897347	-0.405095	4	141674225	R	II	TBC1D9	Body	shelf	Body-shelf	chr4:141676920-141678170
cg01712159	0.53587	0.702397	8.2925	2.53665e-10	1.01345e-06	13.3744	0.255839	0.791709	-0.53587	16	88994740	R	I	CBFA2T3	5'UTR	shore	5'UTR-shore	chr16:88994137-88994442
cg13100038	0.481089	0.710519	8.26363	2.77823e-10	1.10412e-06	13.289	0.309612	0.790701	-0.481089	12	3180346	F	II		IGR	opensea	IGR-opensea
cg25690202	0.478119	0.819294	8.24235	2.9711e-10	1.17459e-06	13.2259	0.420862	0.89898	-0.478119	19	38684328	F	I	SIPA1L3	Body	island	Body-island	chr19:38684166-38684411
cg12682202	0.467255	0.716323	8.23123	3.07717e-10	1.20414e-06	13.193	0.326944	0.794198	-0.467255	11	69353910	R	II		IGR	opensea	IGR-opensea
cg17975128	0.249469	0.890417	8.23117	3.07773e-10	1.20414e-06	13.1928	0.682527	0.931996	-0.249469	4	141678884	R	II	TBC1D9	TSS1500	shore	TSS1500-shore	chr4:141676920-141678170
cg09853371	-0.433845	0.177387	-8.22389	3.14923e-10	1.22471e-06	13.1712	0.538924	0.105079	0.433845	4	57522145	R	II	HOPX	Body	island	Body-island	chr4:57521621-57522703
cg11479809	0.471247	0.684543	8.22254	3.16276e-10	1.22471e-06	13.1672	0.291837	0.763084	-0.471247	6	28836855	F	II		IGR	opensea	IGR-opensea
cg22783409	0.367326	0.795713	8.21772	3.21117e-10	1.23712e-06	13.1529	0.489608	0.856934	-0.367326	6	33111119	R	II		IGR	opensea	IGR-opensea
cg17301773	0.390789	0.777539	8.1997	3.39926e-10	1.30293e-06	13.0994	0.451882	0.842671	-0.390789	20	60145125	R	II	CDH4	Body	opensea	Body-opensea
cg05851858	0.26554	0.862088	8.19554	3.44423e-10	1.3135e-06	13.0871	0.640804	0.906345	-0.26554	6	36302712	F	II	C6orf222	5'UTR	opensea	5'UTR-opensea
cg07854959	0.506857	0.702794	8.18875	3.5189e-10	1.33523e-06	13.0669	0.280413	0.78727	-0.506857	17	47093489	F	II	IGF2BP1	Body	shore	Body-shore	chr17:47091037-47091567
cg10193872	0.17758	0.870857	8.179	3.62906e-10	1.37015e-06	13.0379	0.722874	0.900454	-0.17758	14	105499267	R	II		IGR	shore	IGR-shore	chr14:105499802-105500021
cg04606550	0.424246	0.800252	8.16223	3.82661e-10	1.43209e-06	12.9881	0.446714	0.87096	-0.424246	5	14226569	F	II	TRIO	Body	opensea	Body-opensea
cg12309938	0.490433	0.78153	8.16187	3.83105e-10	1.43209e-06	12.987	0.372836	0.863268	-0.490433	13	98968161	R	II	FARP1	Body	opensea	Body-opensea
cg16737670	-0.262885	0.142231	-8.15832	3.87433e-10	1.43755e-06	12.9764	0.361302	0.0984164	0.262885	13	113623300	R	II	MCF2L	Body	island	Body-island	chr13:113622737-113623660
cg16048474	0.375193	0.803953	8.15755	3.88373e-10	1.43755e-06	12.9742	0.491292	0.866485	-0.375193	4	587007	R	II		IGR	opensea	IGR-opensea
cg16514717	0.385481	0.813262	8.14612	4.02677e-10	1.48322e-06	12.9402	0.492027	0.877509	-0.385481	5	65155373	F	II		IGR	opensea	IGR-opensea
cg11058631	0.425654	0.731514	8.13772	4.1352e-10	1.51577e-06	12.9152	0.376802	0.802456	-0.425654	10	1088686	R	II	IDI1	Body	opensea	Body-opensea
cg02931729	0.436806	0.768903	8.13412	4.18257e-10	1.52573e-06	12.9045	0.404898	0.841704	-0.436806	11	129183228	R	II		IGR	opensea	IGR-opensea
cg20447038	0.384286	0.779324	8.11844	4.39561e-10	1.59573e-06	12.8577	0.459086	0.843372	-0.384286	6	36336825	R	II	ETV7	Body	opensea	Body-opensea
cg19164487	0.551651	0.740384	8.113	4.47201e-10	1.6157e-06	12.8415	0.280675	0.832326	-0.551651	18	19285674	F	II	ABHD3	TSS1500	shore	TSS1500-shore	chr18:19284165-19285052
cg05591210	0.319438	0.79758	8.11147	4.49361e-10	1.61577e-06	12.837	0.531382	0.85082	-0.319438	11	74179054	R	II	KCNE3	TSS1500	shore	TSS1500-shore	chr11:74178175-74178801
cg19093782	0.595681	0.746033	8.10611	4.57064e-10	1.63568e-06	12.821	0.249632	0.845313	-0.595681	2	242904793	F	II		IGR	opensea	IGR-opensea
cg02597697	0.357794	0.836249	8.10012	4.65821e-10	1.65915e-06	12.8032	0.538087	0.895881	-0.357794	5	71560867	F	II	MRPS27	Body	opensea	Body-opensea
cg17232784	0.603603	0.774969	8.08626	4.86744e-10	1.72554e-06	12.7618	0.271966	0.87557	-0.603603	8	605330	F	II	ERICH1	Body	opensea	Body-opensea
cg18591130	0.413205	0.721678	8.07799	4.99668e-10	1.76308e-06	12.7372	0.37734	0.790545	-0.413205	17	44800237	R	II	NSF	Body	opensea	Body-opensea
cg27256423	0.525307	0.762025	8.07058	5.11551e-10	1.79661e-06	12.7151	0.324269	0.849576	-0.525307	8	1054065	F	II		IGR	shore	IGR-shore	chr8:1053354-1053804
cg13060154	-0.210225	0.100661	-8.06715	5.17157e-10	1.80018e-06	12.7048	0.275848	0.0656233	0.210225	9	124461998	F	II	DAB2IP	Body	island	Body-island	chr9:124461797-124462190
cg07896099	0.200956	0.8862	8.06704	5.17335e-10	1.80018e-06	12.7045	0.718737	0.919693	-0.200956	10	577571	F	II	DIP2C	Body	shore	Body-shore	chr10:575898-576131
cg27628854	-0.423904	0.129674	-8.04608	5.52923e-10	1.91519e-06	12.6419	0.482927	0.059023	0.423904	8	121823482	R	I	SNTB1	Body	shore	Body-shore	chr8:121823534-121824720
cg01885832	0.456973	0.704078	8.03862	5.66163e-10	1.95209e-06	12.6196	0.323267	0.78024	-0.456973	17	47091038	R	II	IGF2BP1	Body	island	Body-island	chr17:47091037-47091567
cg21821308	0.337786	0.75937	8.0303	5.81322e-10	1.99525e-06	12.5948	0.477882	0.815668	-0.337786	2	9533606	F	I	ASAP2	Body	island	Body-island	chr2:9533572-9533807
cg11509704	0.550245	0.80025	8.0122	6.15738e-10	2.10381e-06	12.5407	0.341712	0.891958	-0.550245	10	104562295	R	II	WBP1L	Body	opensea	Body-opensea
cg10324157	0.455413	0.741341	8.01054	6.18993e-10	2.10541e-06	12.5357	0.36183	0.817243	-0.455413	10	1797701	F	II		IGR	opensea	IGR-opensea
cg03785456	0.243329	0.840139	7.99624	6.47776e-10	2.19343e-06	12.4929	0.637365	0.880694	-0.243329	2	134255543	R	II	NCKAP5	Body	opensea	Body-opensea
cg06355128	0.352266	0.805816	7.99092	6.58818e-10	2.22086e-06	12.477	0.51226	0.864527	-0.352266	8	42877348	R	II	HOOK3	3'UTR	opensea	3'UTR-opensea
cg27009392	0.484943	0.777197	7.98811	6.64733e-10	2.23084e-06	12.4686	0.373078	0.85802	-0.484943	16	69385547	F	II	TMED6	1stExon	opensea	1stExon-opensea
cg25382900	-0.423119	0.229735	-7.98666	6.67807e-10	2.23124e-06	12.4643	0.582334	0.159215	0.423119	1	12148326	R	II	TNFRSF8	Body	opensea	Body-opensea
cg14325952	0.57503	0.793496	7.97986	6.82405e-10	2.26948e-06	12.4439	0.314305	0.889335	-0.57503	8	605423	R	II		IGR	opensea	IGR-opensea
cg09405238	0.270226	0.847308	7.97855	6.85263e-10	2.26948e-06	12.44	0.62212	0.892345	-0.270226	3	183994500	F	II	ECE2	Body	shore	Body-shore	chr3:183993905-183994347
cg09547909	0.528662	0.720514	7.97608	6.90661e-10	2.27737e-06	12.4326	0.279963	0.808624	-0.528662	16	69386191	R	II	TMED6	TSS1500	opensea	TSS1500-opensea
cg21802208	0.491908	0.743956	7.95449	7.39798e-10	2.42878e-06	12.3679	0.334033	0.825941	-0.491908	18	39520694	F	II		IGR	opensea	IGR-opensea
cg03781505	-0.258944	0.126519	-7.94941	7.51855e-10	2.45768e-06	12.3526	0.342306	0.0833618	0.258944	17	16310359	F	I		IGR	island	IGR-island	chr17:16310306-16310914
cg17125331	0.26541	0.853578	7.94531	7.61736e-10	2.47925e-06	12.3404	0.632402	0.897813	-0.26541	16	13861325	R	II		IGR	opensea	IGR-opensea
cg12329460	-0.336962	0.163651	-7.93414	7.89316e-10	2.55799e-06	12.3069	0.444453	0.107491	0.336962	10	105992247	F	II	C10orf79	TSS200	island	TSS200-island	chr10:105991899-105992248
cg14099479	0.366784	0.766161	7.92871	8.03076e-10	2.59146e-06	12.2906	0.460508	0.827292	-0.366784	2	223186744	F	II		IGR	shore	IGR-shore	chr2:223183013-223185468
cg20175094	0.270329	0.768713	7.92519	8.12136e-10	2.60954e-06	12.28	0.543439	0.813768	-0.270329	2	242893310	R	II	LINC01237	Body	opensea	Body-opensea
cg10285957	0.495982	0.657762	7.91489	8.39243e-10	2.68521e-06	12.2491	0.244444	0.740426	-0.495982	19	18080795	F	II	KCNN1	5'UTR	shelf	5'UTR-shelf	chr19:18077752-18078259
cg05279291	0.334164	0.719405	7.90306	8.71489e-10	2.77662e-06	12.2136	0.440935	0.775099	-0.334164	15	93856295	R	II		IGR	opensea	IGR-opensea
cg16803908	0.264078	0.876121	7.88574	9.20994e-10	2.92202e-06	12.1616	0.656056	0.920134	-0.264078	1	59538532	F	II	LINC01358	Body	opensea	Body-opensea
cg23244169	-0.237997	0.123118	-7.87239	9.61061e-10	3.03638e-06	12.1214	0.321448	0.0834517	0.237997	17	16310297	F	I		IGR	shore	IGR-shore	chr17:16310306-16310914
cg21757926	0.264594	0.83652	7.86072	9.9752e-10	3.13474e-06	12.0864	0.616025	0.880619	-0.264594	7	138150160	F	II	TRIM24	Body	opensea	Body-opensea
cg27592988	0.517508	0.732616	7.85979	1.0005e-09	3.13474e-06	12.0836	0.301359	0.818867	-0.517508	7	128347801	F	II	FAM71F1	TSS1500	opensea	TSS1500-opensea
cg01771871	0.52391	0.643904	7.85268	1.02348e-09	3.1935e-06	12.0622	0.207312	0.731222	-0.52391	8	81989312	F	II	PAG1	5'UTR	opensea	5'UTR-opensea
cg26341453	0.55071	0.727837	7.84784	1.03941e-09	3.22986e-06	12.0476	0.268912	0.819622	-0.55071	1	28593732	F	II	SESN2	Body	opensea	Body-opensea
cg25266281	0.554677	0.68214	7.84489	1.04924e-09	3.24705e-06	12.0387	0.219909	0.774586	-0.554677	2	242904768	F	I		IGR	opensea	IGR-opensea
cg05596755	0.407943	0.79116	7.80778	1.18134e-09	3.64094e-06	11.927	0.451207	0.85915	-0.407943	5	16809443	F	II	MYO10	Body	opensea	Body-opensea
cg22261669	0.49073	0.761541	7.80597	1.18819e-09	3.64715e-06	11.9216	0.352599	0.843329	-0.49073	13	98959799	R	I	FARP1	Body	opensea	Body-opensea
cg14111859	0.369262	0.684238	7.79461	1.23216e-09	3.7668e-06	11.8873	0.376519	0.745781	-0.369262	1	213163304	F	II	VASH2	3'UTR	opensea	3'UTR-opensea
cg18558455	0.331901	0.813246	7.78567	1.26791e-09	3.86046e-06	11.8604	0.536662	0.868563	-0.331901	7	101559167	R	II	CUX1	Body	shore	Body-shore	chr7:101559402-101559625
cg07435014	0.330365	0.697741	7.78154	1.28477e-09	3.8961e-06	11.8479	0.422437	0.752802	-0.330365	3	51756545	F	II		IGR	opensea	IGR-opensea
cg05423712	0.508929	0.808273	7.77817	1.29867e-09	3.90698e-06	11.8378	0.384166	0.893095	-0.508929	8	605100	F	I		IGR	opensea	IGR-opensea
cg04331288	0.561783	0.735478	7.77816	1.29871e-09	3.90698e-06	11.8377	0.267326	0.829109	-0.561783	4	77440184	F	II	SHROOM3	Body	opensea	Body-opensea
cg16429124	-0.46063	0.209661	-7.77347	1.31835e-09	3.95032e-06	11.8236	0.59352	0.132889	0.46063	11	109963338	R	I	ZC3H12C	TSS1500	island	TSS1500-island	chr11:109963240-109964677
cg16593030	0.253576	0.761857	7.75661	1.39147e-09	4.15296e-06	11.7727	0.550544	0.80412	-0.253576	8	22907585	F	II	TNFRSF10B	Body	opensea	Body-opensea
cg06273125	0.512414	0.725498	7.7391	1.47171e-09	4.37515e-06	11.7198	0.298486	0.8109	-0.512414	3	113249814	R	II	SIDT1	TSS1500	shore	TSS1500-shore	chr3:113251699-113252290
cg14369893	-0.530116	0.285884	-7.72777	1.52611e-09	4.51908e-06	11.6856	0.727647	0.197531	0.530116	21	46501109	R	II	ADARB1	5'UTR	opensea	5'UTR-opensea
cg06664775	0.216545	0.866285	7.723	1.54963e-09	4.5708e-06	11.6712	0.685831	0.902376	-0.216545	19	22033893	F	II		IGR	shore	IGR-shore	chr19:22034394-22034943
cg06624212	0.466727	0.664553	7.71903	1.5695e-09	4.61138e-06	11.6592	0.275614	0.742341	-0.466727	14	73255863	R	II	DPF3	Body	opensea	Body-opensea
cg07233868	0.474789	0.766456	7.71341	1.598e-09	4.66572e-06	11.6422	0.370799	0.845588	-0.474789	5	71871693	R	II	LOC102477328	Body	opensea	Body-opensea
cg19937878	0.561885	0.709078	7.71295	1.60035e-09	4.66572e-06	11.6408	0.24084	0.802726	-0.561885	6	13296149	R	II		IGR	opensea	IGR-opensea
cg10263261	0.470518	0.790631	7.70833	1.62423e-09	4.71713e-06	11.6269	0.398533	0.869051	-0.470518	1	22569371	R	II		IGR	opensea	IGR-opensea
cg15533023	-0.274052	0.189447	-7.70563	1.63835e-09	4.73992e-06	11.6187	0.417823	0.143772	0.274052	19	11455260	F	II	TMEM205	Body	shore	Body-shore	chr19:11456744-11457251
cg26205396	0.468916	0.701383	7.69896	1.67376e-09	4.82387e-06	11.5985	0.31062	0.779536	-0.468916	6	24884771	R	II	FAM65B	Body	opensea	Body-opensea
cg17599415	0.514656	0.729663	7.68452	1.7531e-09	5.03332e-06	11.5549	0.300783	0.815439	-0.514656	5	60728164	F	II	ZSWIM6	Body	opensea	Body-opensea
cg26303737	0.308534	0.691315	7.68113	1.7723e-09	5.06917e-06	11.5446	0.434203	0.742737	-0.308534	5	153618165	F	II	GALNT10	Body	opensea	Body-opensea
cg01709017	0.406044	0.743272	7.67947	1.78177e-09	5.07701e-06	11.5396	0.404902	0.810946	-0.406044	1	188264457	R	II		IGR	opensea	IGR-opensea
cg17579580	0.428013	0.690779	7.67118	1.82981e-09	5.17552e-06	11.5145	0.334101	0.762115	-0.428013	10	134108467	R	II	STK32C	Body	opensea	Body-opensea
cg03390717	0.537126	0.690889	7.67114	1.83005e-09	5.17552e-06	11.5143	0.243284	0.78041	-0.537126	22	39966585	R	II	CACNA1I	TSS200	opensea	TSS200-opensea
cg06436673	0.454058	0.803981	7.66875	1.84413e-09	5.1959e-06	11.5071	0.425599	0.879657	-0.454058	1	163074088	R	II		IGR	opensea	IGR-opensea
cg13426637	0.318682	0.788862	7.66659	1.85697e-09	5.21263e-06	11.5006	0.523293	0.841975	-0.318682	19	18075251	F	II	KCNN1	5'UTR	shelf	5'UTR-shelf	chr19:18077752-18078259
cg26572901	0.33461	0.827091	7.66175	1.88601e-09	5.25316e-06	11.4859	0.54825	0.88286	-0.33461	7	27070361	R	II		IGR	opensea	IGR-opensea
cg09660378	-0.258826	0.209914	-7.66097	1.89078e-09	5.25316e-06	11.4835	0.425602	0.166776	0.258826	9	12697316	F	II	TYRP1	Body	opensea	Body-opensea
cg03514340	0.341436	0.827294	7.66072	1.89228e-09	5.25316e-06	11.4828	0.542764	0.8842	-0.341436	3	45002319	F	II	ZDHHC3	5'UTR	opensea	5'UTR-opensea
cg09160156	0.587346	0.727009	7.6543	1.93166e-09	5.34284e-06	11.4634	0.237554	0.8249	-0.587346	16	51465932	R	II		IGR	opensea	IGR-opensea
cg24257168	0.327154	0.822709	7.65187	1.94683e-09	5.36514e-06	11.456	0.550081	0.877235	-0.327154	7	101559134	F	II	CUX1	Body	shore	Body-shore	chr7:101559402-101559625
cg17317266	0.505588	0.734163	7.64624	1.98229e-09	5.443e-06	11.439	0.312839	0.818428	-0.505588	19	11495261	R	II	EPOR	TSS1500	shore	TSS1500-shore	chr19:11493484-11494363
cg27414750	0.38189	0.809812	7.63243	2.07223e-09	5.66933e-06	11.3971	0.49157	0.87346	-0.38189	2	196969050	F	II		IGR	opensea	IGR-opensea
cg14113970	0.352759	0.772685	7.62395	2.12943e-09	5.80481e-06	11.3714	0.478719	0.831478	-0.352759	5	110789928	F	II	CAMK4	Body	opensea	Body-opensea
cg06645294	0.505464	0.675012	7.61494	2.19203e-09	5.95396e-06	11.3441	0.253792	0.759256	-0.505464	17	47095669	R	II	IGF2BP1	Body	shelf	Body-shelf	chr17:47091973-47092211
cg14346461	-0.207391	0.187064	-7.61053	2.22332e-09	6.01728e-06	11.3307	0.359891	0.152499	0.207391	9	69786306	R	I		IGR	island	IGR-island	chr9:69785274-69787720
cg26872053	0.515129	0.732021	7.6086	2.23717e-09	6.03315e-06	11.3248	0.302746	0.817876	-0.515129	5	61702651	F	II		IGR	shelf	IGR-shelf	chr5:61699350-61699877
cg16636881	0.428407	0.730146	7.59691	2.32282e-09	6.24184e-06	11.2894	0.37314	0.801547	-0.428407	1	41788223	R	II		IGR	opensea	IGR-opensea
cg24062918	0.319532	0.812589	7.5907	2.36968e-09	6.34519e-06	11.2705	0.546312	0.865844	-0.319532	14	96940316	R	II	AK7	Body	opensea	Body-opensea
cg24265076	0.218241	0.86673	7.58384	2.42257e-09	6.46388e-06	11.2497	0.684863	0.903104	-0.218241	10	1939618	R	II		IGR	opensea	IGR-opensea
cg21778244	0.50244	0.790518	7.57834	2.46575e-09	6.55594e-06	11.233	0.371818	0.874258	-0.50244	8	605245	R	II		IGR	opensea	IGR-opensea
cg21292566	0.347649	0.81342	7.57012	2.53187e-09	6.7081e-06	11.2081	0.523713	0.871362	-0.347649	12	98921468	F	II	TMPO	Body	opensea	Body-opensea
cg12502394	0.488995	0.727816	7.55468	2.66087e-09	7.02523e-06	11.1612	0.32032	0.809315	-0.488995	1	27321663	R	II	TRNP1	3'UTR	shore	3'UTR-shore	chr1:27320127-27321146
cg13414679	-0.212846	0.194361	-7.55258	2.67892e-09	7.04499e-06	11.1548	0.371732	0.158886	0.212846	11	70243843	R	I	CTTN	TSS1500	shore	TSS1500-shore	chr11:70244288-70245001
cg16560295	0.406043	0.815055	7.55164	2.68701e-09	7.04499e-06	11.1519	0.476686	0.882728	-0.406043	20	24634006	F	II	SYNDIG1	Body	opensea	Body-opensea
cg20761840	0.518242	0.698195	7.54557	2.74005e-09	7.1592e-06	11.1335	0.266327	0.784569	-0.518242	4	186732153	R	II	SORBS2	5'UTR	opensea	5'UTR-opensea
cg06119871	0.473702	0.632774	7.54034	2.78662e-09	7.25576e-06	11.1176	0.238023	0.711725	-0.473702	3	136617564	F	II	NCK1	5'UTR	opensea	5'UTR-opensea
cg23373396	0.454894	0.793625	7.53835	2.80448e-09	7.26211e-06	11.1116	0.414547	0.869441	-0.454894	16	69385726	R	II	TMED6	TSS200	opensea	TSS200-opensea
cg15153412	-0.445739	0.141001	-7.53793	2.80829e-09	7.26211e-06	11.1103	0.512451	0.0667115	0.445739	8	121823462	R	I	SNTB1	Body	shore	Body-shore	chr8:121823534-121824720
cg25561102	0.518222	0.681235	7.53042	2.87706e-09	7.39684e-06	11.0874	0.249384	0.767606	-0.518222	11	122475420	R	II		IGR	opensea	IGR-opensea
cg13380624	-0.320913	0.12913	-7.5301	2.87999e-09	7.39684e-06	11.0865	0.396557	0.0756441	0.320913	19	7735426	R	I		IGR	island	IGR-island	chr19:7735081-7735456
cg14991316	-0.121449	0.104587	-7.52266	2.94985e-09	7.51166e-06	11.0638	0.205795	0.0843452	0.121449	20	36932377	F	I	BPI	TSS200	opensea	TSS200-opensea
cg26461140	0.294343	0.766735	7.52242	2.95215e-09	7.51166e-06	11.0631	0.521449	0.815792	-0.294343	11	72811902	R	II	FCHSD2	Body	opensea	Body-opensea
cg05197760	-0.117257	0.10562	-7.52196	2.95652e-09	7.51166e-06	11.0617	0.203334	0.086077	0.117257	12	25056500	F	II	BCAT1	TSS1500	shore	TSS1500-shore	chr12:25055599-25056246
cg11356488	0.303456	0.793336	7.52113	2.96448e-09	7.51166e-06	11.0592	0.540456	0.843912	-0.303456	9	131785398	R	II	SH3GLB2	Body	opensea	Body-opensea
cg17048150	0.134028	0.820666	7.51759	2.9985e-09	7.56317e-06	11.0484	0.708977	0.843004	-0.134028	6	151519201	F	II	LOC102723831	Body	opensea	Body-opensea
cg08820479	0.401049	0.782781	7.51693	3.00484e-09	7.56317e-06	11.0464	0.448574	0.849623	-0.401049	18	53649309	R	II		IGR	opensea	IGR-opensea
cg23040685	0.420606	0.648202	7.51423	3.03107e-09	7.60383e-06	11.0382	0.297697	0.718303	-0.420606	2	1093532	R	I	SNTG2	Body	opensea	Body-opensea
cg02978119	0.205286	0.892122	7.51262	3.04687e-09	7.61817e-06	11.0333	0.72105	0.926336	-0.205286	1	92960308	F	II		IGR	opensea	IGR-opensea
cg11176525	0.519457	0.731524	7.50693	3.10325e-09	7.73352e-06	11.016	0.298643	0.818101	-0.519457	3	45003829	F	II	ZDHHC3	5'UTR	opensea	5'UTR-opensea
cg17586345	0.387167	0.789167	7.50573	3.11524e-09	7.73786e-06	11.0123	0.466528	0.853695	-0.387167	2	9531269	R	II	ASAP2	Body	shelf	Body-shelf	chr2:9533572-9533807
cg26532121	0.40257	0.732996	7.50032	3.17004e-09	7.83034e-06	10.9959	0.397521	0.800091	-0.40257	3	59197239	R	II		IGR	opensea	IGR-opensea
cg08100159	0.295037	0.799736	7.50001	3.17321e-09	7.83034e-06	10.9949	0.553872	0.848909	-0.295037	2	9560753	R	I	ITGB1BP1	5'UTR	shelf	5'UTR-shelf	chr2:9563126-9564282
cg03528924	0.305481	0.853528	7.49021	3.2751e-09	8.05544e-06	10.9651	0.598961	0.904441	-0.305481	5	8523986	F	II		IGR	opensea	IGR-opensea
cg14304552	0.256256	0.753414	7.48337	3.34811e-09	8.20827e-06	10.9443	0.539867	0.796123	-0.256256	18	71708581	F	II		IGR	opensea	IGR-opensea
cg24526103	0.50201	0.745071	7.46838	3.51394e-09	8.58474e-06	10.8986	0.326729	0.828739	-0.50201	13	110433784	F	II	IRS2	Body	shore	Body-shore	chr13:110434466-110440180
cg13508402	0.250027	0.843502	7.46625	3.53817e-09	8.58474e-06	10.8921	0.635146	0.885173	-0.250027	7	127670570	R	I	SND1	Body	shore	Body-shore	chr7:127671158-127672853
cg16567202	0.376615	0.592356	7.46614	3.53944e-09	8.58474e-06	10.8918	0.27851	0.655125	-0.376615	17	19772177	F	II	ULK2	TSS1500	shore	TSS1500-shore	chr17:19770306-19771508
cg24916745	0.453603	0.703775	7.46547	3.54714e-09	8.58474e-06	10.8898	0.325772	0.779375	-0.453603	3	113249883	F	II	SIDT1	TSS1500	shore	TSS1500-shore	chr3:113251699-113252290
cg01360618	-0.511357	0.295685	-7.46122	3.59615e-09	8.66173e-06	10.8768	0.721816	0.210459	0.511357	3	69591659	F	I		IGR	island	IGR-island	chr3:69591011-69592050
cg12689561	0.456353	0.706384	7.45975	3.61318e-09	8.66173e-06	10.8723	0.326089	0.782443	-0.456353	11	36184683	F	II	LDLRAD3	5'UTR	opensea	5'UTR-opensea
cg24440446	0.540745	0.722205	7.45974	3.61337e-09	8.66173e-06	10.8723	0.271584	0.81233	-0.540745	2	1093461	R	II	SNTG2	Body	opensea	Body-opensea
cg10227660	0.420292	0.727429	7.44688	3.76643e-09	9.00008e-06	10.8331	0.377185	0.797478	-0.420292	10	14624206	R	II	FAM107B	5'UTR	opensea	5'UTR-opensea
cg04318006	-0.297021	0.130417	-7.43949	3.85732e-09	9.18818e-06	10.8106	0.377935	0.0809139	0.297021	8	121823643	F	II	SNTB1	1stExon	island	1stExon-island	chr8:121823534-121824720
cg18858542	-0.420471	0.194476	-7.43625	3.89789e-09	9.21584e-06	10.8007	0.544869	0.124398	0.420471	15	59664324	F	II	MYO1E	Body	island	Body-island	chr15:59663863-59665081
cg03765044	0.456865	0.641033	7.43607	3.90012e-09	9.21584e-06	10.8002	0.260312	0.717177	-0.456865	14	24624210	F	II	RNF31	Body	opensea	Body-opensea
cg14710853	0.380001	0.770122	7.43564	3.90555e-09	9.21584e-06	10.7989	0.453454	0.833455	-0.380001	22	40517818	R	II	TNRC6B	5'UTR	opensea	5'UTR-opensea
cg04198535	0.224083	0.748454	7.41651	4.15442e-09	9.77258e-06	10.7405	0.561717	0.785801	-0.224083	10	1520832	R	II	ADARB2	Body	shelf	Body-shelf	chr10:1516979-1517313
cg02015582	0.391632	0.77236	7.41171	4.21945e-09	9.87903e-06	10.7258	0.446	0.837632	-0.391632	6	32918479	F	II	HLA-DMA	Body	opensea	Body-opensea
cg20280781	0.458298	0.756948	7.41124	4.22584e-09	9.87903e-06	10.7244	0.375034	0.833331	-0.458298	7	73778526	R	II	CLIP2	Body	opensea	Body-opensea
cg16105070	-0.507629	0.376112	-7.41023	4.23955e-09	9.87903e-06	10.7213	0.799137	0.291507	0.507629	2	167759806	R	II	XIRP2	5'UTR	opensea	5'UTR-opensea
cg16328936	0.488959	0.751808	7.40933	4.25201e-09	9.87903e-06	10.7186	0.344342	0.833301	-0.488959	22	25579275	F	II	KIAA1671	Body	shelf	Body-shelf	chr22:25574876-25575542
cg06080776	0.436729	0.796363	7.40704	4.28354e-09	9.92176e-06	10.7116	0.432422	0.869151	-0.436729	6	16858631	R	II		IGR	opensea	IGR-opensea
cg14469847	0.377533	0.794099	7.39785	4.41255e-09	1.01893e-05	10.6836	0.479489	0.857021	-0.377533	4	189955232	R	II		IGR	opensea	IGR-opensea
cg01863011	-0.40359	0.252437	-7.39526	4.4497e-09	1.02438e-05	10.6756	0.588762	0.185172	0.40359	1	12148346	F	II	TNFRSF8	5'UTR	opensea	5'UTR-opensea
cg04478147	0.457621	0.701368	7.39218	4.49423e-09	1.03148e-05	10.6662	0.320017	0.777638	-0.457621	16	786393	R	II	NARFL	Body	shore	Body-shore	chr16:787070-787327
cg06043617	0.343685	0.795492	7.38955	4.53265e-09	1.03715e-05	10.6582	0.509088	0.852773	-0.343685	6	32826197	F	II	PSMB9	Body	shelf	Body-shelf	chr6:32820849-32822370
cg05006960	0.314189	0.768204	7.38388	4.61639e-09	1.05312e-05	10.6409	0.50638	0.820569	-0.314189	6	20154331	F	II	MBOAT1	Body	opensea	Body-opensea
cg07455249	0.489371	0.73988	7.3784	4.69885e-09	1.0687e-05	10.6242	0.332071	0.821441	-0.489371	12	71975197	F	II	LGR5	Body	opensea	Body-opensea
cg02303897	-0.147465	0.120951	-7.3752	4.74781e-09	1.07659e-05	10.6144	0.243838	0.0963732	0.147465	12	53268136	F	I		IGR	island	IGR-island	chr12:53267859-53268290
cg24927852	0.244492	0.808782	7.36955	4.83525e-09	1.09314e-05	10.5971	0.605039	0.84953	-0.244492	17	78390297	R	I	FLJ35220	Body	shore	Body-shore	chr17:78388437-78389722
cg03066569	0.366513	0.770959	7.36588	4.89297e-09	1.10289e-05	10.5859	0.465531	0.832044	-0.366513	4	8068248	F	II	ABLIM2	5'UTR	opensea	5'UTR-opensea
cg08109136	-0.0724438	0.0662557	-7.36438	4.91688e-09	1.10498e-05	10.5813	0.126626	0.0541817	0.0724438	6	136172755	R	II	PDE7B	TSS200	opensea	TSS200-opensea
cg00924612	0.208506	0.886423	7.35705	5.03482e-09	1.12813e-05	10.5589	0.712668	0.921174	-0.208506	18	19334381	R	II	MIB1	Body	opensea	Body-opensea
cg16243502	0.400113	0.769886	7.35612	5.05e-09	1.12818e-05	10.5561	0.436459	0.836572	-0.400113	2	23926641	F	II	KLHL29	Body	opensea	Body-opensea
cg07895719	0.415161	0.712452	7.34972	5.15564e-09	1.14838e-05	10.5365	0.366485	0.781645	-0.415161	17	47099640	F	II	IGF2BP1	Body	opensea	Body-opensea
cg25613173	0.367945	0.801488	7.34518	5.23185e-09	1.16193e-05	10.5227	0.494867	0.862812	-0.367945	20	18011253	F	II	OVOL2	Body	opensea	Body-opensea
cg09788796	0.452847	0.758217	7.3429	5.27057e-09	1.1671e-05	10.5157	0.380844	0.833691	-0.452847	14	104742774	F	II		IGR	opensea	IGR-opensea
cg05711609	0.526911	0.759716	7.34179	5.28956e-09	1.16788e-05	10.5123	0.320623	0.847534	-0.526911	1	147030449	R	II	BCL9	5'UTR	opensea	5'UTR-opensea
cg18702684	0.498356	0.709487	7.32877	5.51716e-09	1.21458e-05	10.4725	0.294191	0.792547	-0.498356	5	157702593	R	II		IGR	opensea	IGR-opensea
cg20309393	0.286722	0.7853	7.32761	5.53801e-09	1.21562e-05	10.4689	0.546366	0.833087	-0.286722	4	110345957	R	II		IGR	opensea	IGR-opensea
cg09320746	-0.219104	0.170746	-7.31742	5.72371e-09	1.25274e-05	10.4377	0.353333	0.134229	0.219104	13	44361019	R	II	ENOX1	5'UTR	island	5'UTR-island	chr13:44359858-44361696
cg22056897	0.475167	0.698698	7.31004	5.86209e-09	1.27841e-05	10.4152	0.302726	0.777893	-0.475167	14	70606273	F	II	SLC8A3	Body	opensea	Body-opensea
cg09378693	0.482003	0.681386	7.30937	5.87485e-09	1.27841e-05	10.4131	0.279717	0.76172	-0.482003	2	128408235	F	II	GPR17	5'UTR	shore	5'UTR-shore	chr2:128408957-128409355
cg06756473	0.518151	0.691464	7.29918	6.07192e-09	1.3175e-05	10.3819	0.259671	0.777822	-0.518151	16	69386847	F	II	TMED6	TSS1500	opensea	TSS1500-opensea
cg05592581	0.299551	0.632799	7.29774	6.10026e-09	1.31986e-05	10.3775	0.383174	0.682725	-0.299551	3	113250232	F	I	SIDT1	TSS1500	shore	TSS1500-shore	chr3:113251699-113252290
cg03351900	0.503081	0.673643	7.29385	6.17763e-09	1.33278e-05	10.3656	0.254409	0.75749	-0.503081	6	13295894	F	II	LOC100130357	TSS200	opensea	TSS200-opensea
cg03195147	0.538628	0.726505	7.29211	6.2126e-09	1.3365e-05	10.3603	0.277648	0.816276	-0.538628	3	75441804	F	II		IGR	shelf	IGR-shelf	chr3:75444712-75445611
cg26378616	0.32864	0.807695	7.28937	6.26784e-09	1.34456e-05	10.3519	0.533828	0.862468	-0.32864	10	12598396	R	II	CAMK1D	Body	opensea	Body-opensea
cg01778939	0.433016	0.657418	7.28336	6.39111e-09	1.36711e-05	10.3335	0.296571	0.729587	-0.433016	15	93118381	R	II		IGR	opensea	IGR-opensea
cg26251599	0.421493	0.760506	7.28126	6.43483e-09	1.37258e-05	10.3271	0.409262	0.830755	-0.421493	13	67722165	R	II	PCDH9	Body	opensea	Body-opensea
cg19229991	0.363048	0.798384	7.26906	6.69415e-09	1.42387e-05	10.2897	0.495844	0.858893	-0.363048	12	18242549	R	II	RERGL	5'UTR	opensea	5'UTR-opensea
cg08599635	0.441538	0.673186	7.25737	6.95267e-09	1.47172e-05	10.2539	0.305237	0.746775	-0.441538	16	78496508	R	I	WWOX	Body	opensea	Body-opensea
cg25416153	-0.223353	0.11232	-7.25713	6.95808e-09	1.47172e-05	10.2532	0.298447	0.0750943	0.223353	18	43355414	F	I		IGR	island	IGR-island	chr18:43355318-43355698
cg17003607	0.221607	0.799854	7.25282	7.05617e-09	1.4883e-05	10.2399	0.615182	0.836788	-0.221607	20	61871452	R	II	BIRC7	3'UTR	shore	3'UTR-shore	chr20:61870781-61871178
cg05957504	0.475843	0.675655	7.24895	7.14512e-09	1.50286e-05	10.2281	0.279119	0.754962	-0.475843	5	124014639	F	II	ZNF608	Body	opensea	Body-opensea
cg05612754	0.519177	0.67238	7.24795	7.16847e-09	1.50358e-05	10.225	0.239732	0.75891	-0.519177	2	169140711	F	II		IGR	opensea	IGR-opensea
cg22100821	-0.158781	0.107214	-7.2464	7.20435e-09	1.50692e-05	10.2203	0.239531	0.08075	0.158781	20	656743	F	II	SCRT2	5'UTR	shore	5'UTR-shore	chr20:655880-656604
cg13690063	0.543946	0.735931	7.23876	7.38517e-09	1.54048e-05	10.1969	0.282642	0.826589	-0.543946	4	40921171	R	II	APBB2	Body	opensea	Body-opensea
cg26306437	-0.193885	0.115318	-7.23544	7.46516e-09	1.55287e-05	10.1867	0.276889	0.0830036	0.193885	20	24930041	F	II	CST7	1stExon	opensea	1stExon-opensea
cg21038941	0.444246	0.765002	7.22906	7.62118e-09	1.58097e-05	10.1671	0.394797	0.839043	-0.444246	16	69385714	R	II	TMED6	TSS200	opensea	TSS200-opensea
cg13665823	0.430274	0.782891	7.22693	7.67408e-09	1.58758e-05	10.1606	0.424329	0.854603	-0.430274	6	132381932	R	II		IGR	opensea	IGR-opensea
cg06223370	0.374165	0.808358	7.22582	7.70174e-09	1.58895e-05	10.1572	0.496554	0.870719	-0.374165	12	31913198	R	II		IGR	opensea	IGR-opensea
cg16802990	-0.26483	0.130901	-7.22102	7.82266e-09	1.6095e-05	10.1424	0.351593	0.0867629	0.26483	10	105991926	R	I	C10orf79	Body	island	Body-island	chr10:105991899-105992248
cg03878435	0.461222	0.705969	7.21254	8.04083e-09	1.64579e-05	10.1164	0.321617	0.78284	-0.461222	6	33111074	R	II		IGR	opensea	IGR-opensea
cg11348372	0.382592	0.77878	7.21247	8.0426e-09	1.64579e-05	10.1162	0.459953	0.842546	-0.382592	2	63982439	F	II		IGR	opensea	IGR-opensea
cg15800091	0.279128	0.775532	7.2064	8.20265e-09	1.674e-05	10.0976	0.542926	0.822054	-0.279128	12	51827695	F	II	SLC4A8	5'UTR	opensea	5'UTR-opensea
cg22274240	0.359333	0.740067	7.2041	8.26405e-09	1.68199e-05	10.0905	0.440623	0.799956	-0.359333	17	65417344	F	II	PITPNC1	Body	opensea	Body-opensea
cg19175211	0.400097	0.696265	7.19858	8.41344e-09	1.70779e-05	10.0736	0.362851	0.762948	-0.400097	22	30693518	F	II	TBC1D10A	Body	opensea	Body-opensea
cg23111778	0.463919	0.744788	7.19612	8.48079e-09	1.71684e-05	10.0661	0.358188	0.822108	-0.463919	14	53373001	F	II	FERMT2	Body	opensea	Body-opensea
cg12791492	-0.218831	0.110371	-7.19321	8.56121e-09	1.72535e-05	10.0571	0.29273	0.0738994	0.218831	4	57522094	F	II	HOPX	Body	island	Body-island	chr4:57521621-57522703
cg04447835	0.422864	0.703413	7.19295	8.5685e-09	1.72535e-05	10.0563	0.351027	0.773891	-0.422864	16	88955162	F	II	CBFA2T3	Body	shore	Body-shore	chr16:88956108-88956535
cg19834490	0.343293	0.714685	7.18909	8.67657e-09	1.74246e-05	10.0445	0.428607	0.7719	-0.343293	8	12587520	R	II	LONRF1	Body	opensea	Body-opensea
cg17893439	0.443706	0.671436	7.18701	8.73535e-09	1.74961e-05	10.0381	0.301681	0.745387	-0.443706	16	786418	F	II	NARFL	Body	shore	Body-shore	chr16:787070-787327
cg25402064	0.473818	0.758354	7.18134	8.8978e-09	1.77744e-05	10.0207	0.363505	0.837324	-0.473818	15	31375397	R	II	TRPM1	5'UTR	opensea	5'UTR-opensea
cg13319488	-0.235581	0.162273	-7.17236	9.16096e-09	1.82518e-05	9.99311	0.358591	0.12301	0.235581	13	44361064	R	I	ENOX1	5'UTR	island	5'UTR-island	chr13:44359858-44361696
cg10429091	0.514525	0.683719	7.1669	9.32481e-09	1.85293e-05	9.97634	0.254948	0.769473	-0.514525	6	28861423	F	II		IGR	shore	IGR-shore	chr6:28863343-28863545
cg00396427	0.189054	0.851438	7.1629	9.44674e-09	1.87224e-05	9.96406	0.693893	0.882947	-0.189054	16	25023604	R	II	ARHGAP17	Body	shelf	Body-shelf	chr16:25026067-25026538
cg21627955	0.443777	0.727667	7.1617	9.48356e-09	1.87461e-05	9.96038	0.357853	0.80163	-0.443777	13	46952839	F	II	KIAA0226L	5'UTR	opensea	5'UTR-opensea
cg26466920	0.404404	0.782494	7.15949	9.55195e-09	1.87692e-05	9.95358	0.445491	0.849895	-0.404404	9	116534960	R	II		IGR	opensea	IGR-opensea
cg17186025	-0.277503	0.17709	-7.15931	9.55749e-09	1.87692e-05	9.95303	0.408342	0.130839	0.277503	13	44360736	R	II	ENOX1	5'UTR	island	5'UTR-island	chr13:44359858-44361696
cg25949513	-0.315442	0.183112	-7.15892	9.56978e-09	1.87692e-05	9.95182	0.44598	0.130538	0.315442	3	9811735	R	I	CAMK1	TSS200	island	TSS200-island	chr3:9811466-9811736
cg14930067	-0.214608	0.125974	-7.15727	9.62111e-09	1.87729e-05	9.94676	0.304814	0.0902062	0.214608	14	22515439	R	II		IGR	opensea	IGR-opensea
cg21319397	0.291744	0.788849	7.15726	9.62144e-09	1.87729e-05	9.94673	0.545729	0.837473	-0.291744	1	65376643	R	II	JAK1	5'UTR	opensea	5'UTR-opensea
cg23015614	0.504633	0.707724	7.15064	9.83056e-09	1.91315e-05	9.92639	0.287196	0.79183	-0.504633	2	128403624	F	II	GPR17	1stExon	opensea	1stExon-opensea
cg14087083	0.302578	0.762494	7.14846	9.90043e-09	1.9218e-05	9.91969	0.510345	0.812924	-0.302578	10	104575064	F	I	C10orf26	3'UTR	opensea	3'UTR-opensea
cg06376426	-0.356339	0.202112	-7.14328	1.00686e-08	1.94884e-05	9.90376	0.499061	0.142722	0.356339	1	24648203	R	II	GRHL3	TSS1500	island	TSS1500-island	chr1:24648202-24648985
cg19961411	0.374199	0.801507	7.14258	1.00914e-08	1.94884e-05	9.90163	0.489674	0.863873	-0.374199	14	85881982	F	II	LINC00911	Body	opensea	Body-opensea
cg18527881	0.549016	0.734534	7.13998	1.0177e-08	1.95908e-05	9.89363	0.277021	0.826037	-0.549016	8	126220010	F	II	NSMCE2	Body	opensea	Body-opensea
cg24788034	0.380578	0.693661	7.1394	1.01963e-08	1.95908e-05	9.89184	0.376513	0.757091	-0.380578	19	2588241	R	I	GNG7	5'UTR	shore	5'UTR-shore	chr19:2588375-2588590
cg10538347	-0.370749	0.207301	-7.13853	1.0225e-08	1.95961e-05	9.88918	0.516259	0.14551	0.370749	1	230561750	F	I	PGBD5	TSS200	island	TSS200-island	chr1:230561103-230562702
cg02892439	0.3762	0.811272	7.12876	1.0555e-08	2.01775e-05	9.85913	0.497772	0.873972	-0.3762	4	36041088	F	II		IGR	opensea	IGR-opensea
cg26872742	0.357166	0.704092	7.12478	1.06922e-08	2.02743e-05	9.84692	0.406453	0.763619	-0.357166	5	16792048	R	II	MYO10	Body	opensea	Body-opensea
cg27483317	0.266091	0.616003	7.12462	1.0698e-08	2.02743e-05	9.84641	0.39426	0.660351	-0.266091	10	131517424	R	II	MGMT	Body	opensea	Body-opensea
cg07864647	0.550834	0.746931	7.12456	1.06999e-08	2.02743e-05	9.84624	0.287903	0.838737	-0.550834	13	98959770	R	II	FARP1	Body	opensea	Body-opensea
cg04837576	0.343541	0.809375	7.12418	1.07131e-08	2.02743e-05	9.84508	0.523091	0.866631	-0.343541	22	26094383	F	II	ADRBK2	Body	opensea	Body-opensea
cg20636912	-0.346085	0.129072	-7.12133	1.0813e-08	2.04122e-05	9.83629	0.417476	0.0713908	0.346085	15	38364951	F	II		IGR	shore	IGR-shore	chr15:38364995-38365328
cg14716501	0.440412	0.752046	7.10778	1.12999e-08	2.1278e-05	9.79464	0.385036	0.825448	-0.440412	12	104299916	R	II	TTC41P	ExonBnd	opensea	ExonBnd-opensea
cg02750724	0.463424	0.756615	7.10378	1.14479e-08	2.14577e-05	9.78233	0.370429	0.833852	-0.463424	4	77513930	R	II	SHROOM3	Body	opensea	Body-opensea
cg00506250	0.273754	0.859701	7.10367	1.14521e-08	2.14577e-05	9.78197	0.631573	0.905326	-0.273754	3	60747416	R	II	FHIT	5'UTR	opensea	5'UTR-opensea
cg15735209	0.101582	0.909398	7.10139	1.15371e-08	2.15635e-05	9.77498	0.824747	0.926329	-0.101582	2	178100898	F	II	NFE2L2	Body	opensea	Body-opensea
cg27377339	0.211751	0.813254	7.09677	1.17118e-08	2.18359e-05	9.76077	0.636795	0.848546	-0.211751	7	155952301	R	II		IGR	shelf	IGR-shelf	chr7:155946843-155948654
cg12583266	0.430673	0.750064	7.09599	1.17415e-08	2.18375e-05	9.75836	0.39117	0.821843	-0.430673	6	13391248	R	II	GFOD1	Body	opensea	Body-opensea
cg03182000	0.386617	0.727106	7.0912	1.19257e-08	2.21256e-05	9.74364	0.404925	0.791542	-0.386617	3	11600407	F	II	VGLL4	Body	opensea	Body-opensea
cg01271715	0.299093	0.773462	7.08951	1.19915e-08	2.21929e-05	9.73844	0.524218	0.823311	-0.299093	19	13523007	R	II	CACNA1A	Body	opensea	Body-opensea
cg01948217	-0.194551	0.154606	-7.08865	1.20252e-08	2.2201e-05	9.73578	0.316732	0.122181	0.194551	20	36932385	F	II	BPI	TSS200	opensea	TSS200-opensea
cg26154268	-0.409129	0.232456	-7.08334	1.22349e-08	2.2533e-05	9.71943	0.573397	0.164268	0.409129	14	22538783	R	II		IGR	opensea	IGR-opensea
cg22772639	0.219677	0.862972	7.08256	1.22656e-08	2.25347e-05	9.71705	0.679908	0.899585	-0.219677	7	101559469	R	I	CUX1	Body	island	Body-island	chr7:101559402-101559625
cg06072743	0.390152	0.685736	7.07922	1.23997e-08	2.26832e-05	9.70677	0.36061	0.750762	-0.390152	3	141496896	R	II	GRK7	TSS200	shore	TSS200-shore	chr3:141497158-141497492
cg15672329	0.361537	0.840815	7.07905	1.24065e-08	2.26832e-05	9.70625	0.539534	0.901071	-0.361537	11	72810987	F	II	FCHSD2	Body	opensea	Body-opensea
cg14756780	0.411516	0.737898	7.07692	1.24929e-08	2.27859e-05	9.69968	0.394969	0.806484	-0.411516	16	15888406	R	II	MYH11	Body	opensea	Body-opensea
cg10098670	0.229027	0.842341	7.07468	1.25844e-08	2.28974e-05	9.69278	0.651485	0.880513	-0.229027	1	200299925	R	II		IGR	opensea	IGR-opensea
cg02522196	-0.41574	0.193822	-7.07317	1.26461e-08	2.29544e-05	9.68815	0.540272	0.124532	0.41574	12	44226393	F	II		IGR	shelf	IGR-shelf	chr12:44229710-44230164
cg11066245	0.488802	0.670501	7.06762	1.28766e-08	2.33168e-05	9.67106	0.263166	0.751968	-0.488802	5	39196896	F	II	FYB	Body	opensea	Body-opensea
cg01259423	0.354955	0.803119	7.06542	1.29692e-08	2.34283e-05	9.66428	0.507322	0.862278	-0.354955	2	9533573	R	II	ASAP2	Body	island	Body-island	chr2:9533572-9533807
cg13203297	0.272721	0.817096	7.06377	1.30392e-08	2.34985e-05	9.65919	0.589829	0.86255	-0.272721	11	2691249	R	II	KCNQ1	Body	opensea	Body-opensea
cg23353432	-0.380133	0.1667	-7.05843	1.32677e-08	2.38534e-05	9.64275	0.483477	0.103344	0.380133	20	44639847	F	I	MMP9	Body	island	Body-island	chr20:44639135-44639988
cg26107890	-0.275582	0.150141	-7.05334	1.34894e-08	2.41944e-05	9.62707	0.379793	0.104211	0.275582	3	124860686	R	I	SLC12A8	Body	island	Body-island	chr3:124860569-124861019
cg23928468	0.361062	0.844921	7.0389	1.41383e-08	2.52907e-05	9.58262	0.544036	0.905098	-0.361062	2	27433191	R	II	SLC5A6	5'UTR	shore	5'UTR-shore	chr2:27434432-27435720
cg16672782	0.338132	0.68886	7.03827	1.41677e-08	2.52907e-05	9.58065	0.407083	0.745215	-0.338132	3	95425173	R	II		IGR	opensea	IGR-opensea
cg17059258	-0.277504	0.112343	-7.02509	1.47886e-08	2.63368e-05	9.54007	0.343597	0.0660927	0.277504	8	121762025	F	II	SNTB1	Body	opensea	Body-opensea
cg08627619	0.32541	0.785092	7.02405	1.4839e-08	2.63645e-05	9.53684	0.513917	0.839327	-0.32541	1	167326683	R	II	POU2F1	Body	opensea	Body-opensea
cg00611469	0.453428	0.622276	7.02157	1.49592e-08	2.65156e-05	9.52921	0.244419	0.697847	-0.453428	22	32024802	R	II	PISD	5'UTR	shore	5'UTR-shore	chr22:32026297-32026874
cg13247357	0.355633	0.742767	7.01045	1.5511e-08	2.73984e-05	9.49493	0.446406	0.802039	-0.355633	5	8524004	R	II		IGR	opensea	IGR-opensea
cg22168709	0.344423	0.791969	7.01008	1.55298e-08	2.73984e-05	9.49379	0.50495	0.849373	-0.344423	2	106403934	F	II	NCK2	5'UTR	opensea	5'UTR-opensea
cg06522679	0.364262	0.810511	7.00072	1.60103e-08	2.81341e-05	9.46495	0.50696	0.871222	-0.364262	11	18287231	R	II	SAA1	TSS1500	opensea	TSS1500-opensea
cg27281030	0.395408	0.737563	7.00051	1.60213e-08	2.81341e-05	9.4643	0.408056	0.803464	-0.395408	19	54312881	F	I	NLRP12	Body	opensea	Body-opensea
cg05350983	0.415935	0.755732	6.99924	1.60878e-08	2.81853e-05	9.46038	0.40912	0.825054	-0.415935	19	16840860	R	II	NWD1	5'UTR	opensea	5'UTR-opensea
cg10497653	0.366926	0.760198	6.98881	1.66439e-08	2.9092e-05	9.42822	0.454426	0.821352	-0.366926	16	57136970	R	II	CPNE2	5'UTR	opensea	5'UTR-opensea
cg26684131	0.415904	0.763385	6.9871	1.67368e-08	2.91869e-05	9.42295	0.416799	0.832702	-0.415904	6	32410365	F	II	HLA-DRA	Body	opensea	Body-opensea
cg12686303	0.29932	0.754589	6.98586	1.68046e-08	2.92376e-05	9.41912	0.505155	0.804475	-0.29932	19	49915725	F	II	CCDC155	Body	opensea	Body-opensea
cg02355411	0.430386	0.731247	6.97719	1.7286e-08	3.00061e-05	9.39239	0.372592	0.802978	-0.430386	19	49700427	R	II	TRPM4	Body	shore	Body-shore	chr19:49699698-49700070
cg16875032	-0.421096	0.273226	-6.97637	1.73322e-08	3.00173e-05	9.38986	0.62414	0.203043	0.421096	8	121823916	F	I	SNTB1	1stExon	island	1stExon-island	chr8:121823534-121824720
cg17016777	0.203154	0.852699	6.95594	1.85259e-08	3.20111e-05	9.32682	0.683404	0.886558	-0.203154	5	4207689	F	I		IGR	opensea	IGR-opensea
cg22544863	-0.291107	0.139209	-6.95038	1.88651e-08	3.25228e-05	9.30965	0.381798	0.0906907	0.291107	19	15580400	R	II	PGLYRP2	Body	island	Body-island	chr19:15580382-15580863
cg26902051	0.422153	0.708333	6.94883	1.89604e-08	3.26127e-05	9.30488	0.356539	0.778692	-0.422153	2	128408085	R	II	GPR17	5'UTR	shore	5'UTR-shore	chr2:128408957-128409355
cg06683316	0.321279	0.849332	6.94489	1.92056e-08	3.29594e-05	9.29271	0.5816	0.902878	-0.321279	16	49883799	R	II		IGR	opensea	IGR-opensea
cg05863040	0.359697	0.75973	6.94053	1.94808e-08	3.33558e-05	9.27925	0.459982	0.819679	-0.359697	4	131317443	F	II		IGR	opensea	IGR-opensea
cg23820429	0.371247	0.743293	6.93756	1.96704e-08	3.36042e-05	9.27008	0.43392	0.805167	-0.371247	2	37384845	F	II	EIF2AK2	TSS1500	shore	TSS1500-shore	chr2:37383901-37384402
cg22426454	0.37354	0.761677	6.93292	1.99706e-08	3.40021e-05	9.25574	0.450394	0.823934	-0.37354	16	19778483	F	II	IQCK	Body	opensea	Body-opensea
cg05460523	0.534927	0.700142	6.93214	2.0021e-08	3.40021e-05	9.25335	0.254369	0.789296	-0.534927	2	191669622	R	II		IGR	opensea	IGR-opensea
cg11233578	0.12207	0.847287	6.93188	2.00384e-08	3.40021e-05	9.25253	0.745562	0.867632	-0.12207	18	39518689	F	II		IGR	opensea	IGR-opensea
cg03846129	-0.48595	0.255692	-6.9268	2.03729e-08	3.44171e-05	9.23686	0.66065	0.1747	0.48595	15	59664952	R	I	MYO1E	5'UTR	island	5'UTR-island	chr15:59663863-59665081
cg25293792	0.479068	0.668565	6.92678	2.03741e-08	3.44171e-05	9.23681	0.269341	0.74841	-0.479068	1	94510315	R	II	ABCA4	ExonBnd	opensea	ExonBnd-opensea
cg06559421	0.316649	0.824034	6.9251	2.0486e-08	3.45084e-05	9.23162	0.56016	0.876808	-0.316649	4	186697078	F	II	SORBS2	TSS200	opensea	TSS200-opensea
cg17772763	0.298076	0.786529	6.9246	2.05195e-08	3.45084e-05	9.23007	0.538132	0.836208	-0.298076	5	6659801	F	I	SRD5A1	Body	opensea	Body-opensea
cg06915970	0.285864	0.834443	6.91594	2.11076e-08	3.54185e-05	9.20332	0.596223	0.882087	-0.285864	2	166937420	F	II	LOC101929680	TSS1500	opensea	TSS1500-opensea
cg22760390	0.260512	0.850847	6.91131	2.14288e-08	3.58777e-05	9.18902	0.633754	0.894266	-0.260512	12	67218072	F	II		IGR	opensea	IGR-opensea
cg12829183	0.280107	0.788039	6.90641	2.17743e-08	3.63756e-05	9.17388	0.554616	0.834723	-0.280107	13	113417751	R	II	ATP11A	Body	shelf	Body-shelf	chr13:113420152-113420384
cg15251010	0.1466	0.865809	6.90397	2.19485e-08	3.65716e-05	9.16634	0.743643	0.890243	-0.1466	21	30502808	R	II	MAP3K7CL	1stExon	opensea	1stExon-opensea
cg10892864	0.155286	0.883715	6.90341	2.19886e-08	3.65716e-05	9.16461	0.75431	0.909596	-0.155286	3	186575325	R	II	ADIPOQ	3'UTR	opensea	3'UTR-opensea
cg11961255	-0.199966	0.117322	-6.90004	2.22315e-08	3.68945e-05	9.15421	0.28396	0.0839943	0.199966	1	155830477	F	II	SYT11	Body	island	Body-island	chr1:155830195-155830489
cg11940640	0.464169	0.736866	6.89597	2.25288e-08	3.73058e-05	9.14163	0.350059	0.814227	-0.464169	9	4755665	R	II		IGR	opensea	IGR-opensea
cg23427525	-0.438652	0.431078	-6.89422	2.26575e-08	3.74369e-05	9.13624	0.796621	0.35797	0.438652	3	190104590	R	II	CLDN16	TSS1500	opensea	TSS1500-opensea
cg22439359	-0.198814	0.113151	-6.8884	2.30926e-08	3.80724e-05	9.11823	0.278829	0.080015	0.198814	5	101632050	R	II	SLCO4C1	1stExon	island	1stExon-island	chr5:101632049-101632373
cg22856450	0.498893	0.720899	6.88686	2.32086e-08	3.81803e-05	9.11348	0.305155	0.804048	-0.498893	6	13409735	F	II	GFOD1	TSS1500	opensea	TSS1500-opensea
cg24343980	-0.230808	0.12591	-6.8815	2.36182e-08	3.87697e-05	9.09692	0.31825	0.0874424	0.230808	1	205313382	F	II	KLHDC8A	5'UTR	island	5'UTR-island	chr1:205312493-205313576
cg10794973	-0.311203	0.210845	-6.87909	2.38047e-08	3.89911e-05	9.08947	0.470181	0.158978	0.311203	6	43692678	F	II		IGR	opensea	IGR-opensea
cg11019190	0.182491	0.886426	6.87652	2.40053e-08	3.92345e-05	9.08153	0.73435	0.916841	-0.182491	5	6608913	R	II	NSUN2	Body	opensea	Body-opensea
cg17389949	0.254317	0.681067	6.86969	2.45468e-08	4.00329e-05	9.06041	0.469135	0.723453	-0.254317	10	134116591	R	II	STK32C	Body	shelf	Body-shelf	chr10:134120447-134122422
cg11945976	0.495601	0.663683	6.86554	2.48819e-08	4.04919e-05	9.04757	0.250682	0.746283	-0.495601	22	49499219	R	II		IGR	shore	IGR-shore	chr22:49498162-49498377
cg11474358	0.484113	0.680007	6.86449	2.49671e-08	4.05432e-05	9.04433	0.27658	0.760693	-0.484113	20	61517784	F	II	DIDO1	Body	opensea	Body-opensea
cg15264255	-0.272925	0.144152	-6.86235	2.51419e-08	4.07395e-05	9.03772	0.37159	0.0986649	0.272925	8	99306718	F	II	NIPAL2	TSS200	island	TSS200-island	chr8:99305903-99306726
cg07894967	0.424994	0.730144	6.85819	2.54861e-08	4.12088e-05	9.02485	0.375983	0.800977	-0.424994	15	93958581	R	II		IGR	opensea	IGR-opensea
cg26241852	-0.171589	0.128225	-6.85576	2.56888e-08	4.14478e-05	9.01735	0.271216	0.0996267	0.171589	15	40650142	F	II	DISP2	TSS1500	island	TSS1500-island	chr15:40650055-40651102
cg14529552	0.416572	0.815256	6.85439	2.58045e-08	4.15456e-05	9.01309	0.468113	0.884685	-0.416572	3	139023402	R	II		IGR	opensea	IGR-opensea
cg14453978	-0.161351	0.117087	-6.85275	2.59428e-08	4.16795e-05	9.00803	0.251546	0.0901947	0.161351	7	556845	F	II	PDGFA	Body	island	Body-island	chr7:556611-562845
cg17336709	0.45843	0.713153	6.8503	2.61514e-08	4.19255e-05	9.00045	0.331128	0.789558	-0.45843	10	1091206	R	II	IDI1	Body	shelf	Body-shelf	chr10:1094337-1095594
cg05720571	-0.340105	0.166608	-6.84724	2.64141e-08	4.22569e-05	8.99098	0.450029	0.109924	0.340105	9	112402639	F	II	PALM2	TSS1500	shore	TSS1500-shore	chr9:112402767-112403349
cg04419025	-0.183325	0.145339	-6.84546	2.65676e-08	4.24126e-05	8.9855	0.29811	0.114785	0.183325	11	70243945	F	II	CTTN	TSS1500	shore	TSS1500-shore	chr11:70244288-70245001
cg06273763	-0.454235	0.299979	-6.8446	2.66426e-08	4.24425e-05	8.98283	0.678508	0.224273	0.454235	15	59664907	R	I	MYO1E	5'UTR	island	5'UTR-island	chr15:59663863-59665081
cg25580405	-0.123609	0.0668939	-6.8367	2.73391e-08	4.34604e-05	8.95839	0.169901	0.0462924	0.123609	6	30431274	R	I		IGR	shore	IGR-shore	chr6:30431562-30432325
cg18964775	-0.322948	0.18659	-6.83296	2.76748e-08	4.39016e-05	8.94683	0.455713	0.132765	0.322948	10	102890986	F	II	TLX1	TSS200	shore	TSS200-shore	chr10:102891010-102891794
cg10201299	0.408121	0.765011	6.83125	2.78297e-08	4.40548e-05	8.94155	0.42491	0.833032	-0.408121	7	11100805	F	II	PHF14	Body	opensea	Body-opensea
cg08520463	0.535643	0.691634	6.8304	2.79072e-08	4.4085e-05	8.93892	0.245265	0.780908	-0.535643	14	96940374	F	II	AK7	Body	opensea	Body-opensea
cg12394377	-0.346238	0.163076	-6.82061	2.8814e-08	4.54226e-05	8.90863	0.451608	0.10537	0.346238	1	24514218	R	I	IL28RA	TSS1500	island	TSS1500-island	chr1:24513540-24514477
cg18179964	0.320048	0.813364	6.81632	2.92214e-08	4.59688e-05	8.89533	0.546657	0.866705	-0.320048	4	2933016	R	I	MFSD10	Body	shore	Body-shore	chr4:2933644-2933879
cg16346827	0.311677	0.811941	6.81303	2.95371e-08	4.63688e-05	8.88516	0.55221	0.863887	-0.311677	11	17953890	R	II	SERGEF	Body	opensea	Body-opensea
cg24435971	0.403025	0.683767	6.8087	2.99577e-08	4.69315e-05	8.87177	0.347913	0.750938	-0.403025	4	160215959	R	II	RAPGEF2	Body	opensea	Body-opensea
cg14616251	-0.194133	0.103401	-6.80116	3.07049e-08	4.80025e-05	8.84844	0.265179	0.0710459	0.194133	1	24648696	R	II	GRHL3	TSS1500	island	TSS1500-island	chr1:24648202-24648985
cg23318786	-0.29043	0.158694	-6.79849	3.09742e-08	4.83064e-05	8.84017	0.400719	0.110289	0.29043	5	101631505	R	I	SLCO4C1	Body	shore	Body-shore	chr5:101632049-101632373
cg01381171	-0.22925	0.117986	-6.79797	3.10272e-08	4.83064e-05	8.83855	0.309028	0.0797779	0.22925	3	69590636	R	I		IGR	shore	IGR-shore	chr3:69591011-69592050
cg23796329	0.412122	0.733876	6.7962	3.12068e-08	4.84861e-05	8.83308	0.390442	0.802563	-0.412122	6	107423930	R	II	BEND3	5'UTR	opensea	5'UTR-opensea
cg16073092	0.4624	0.628437	6.79323	3.15116e-08	4.88589e-05	8.82388	0.243104	0.705504	-0.4624	5	64368765	F	II		IGR	opensea	IGR-opensea
cg11806445	-0.365155	0.24858	-6.78676	3.21851e-08	4.9801e-05	8.80385	0.552876	0.18772	0.365155	2	74775979	R	I	DOK1	TSS200	shore	TSS200-shore	chr2:74776016-74776897
cg18410358	0.472973	0.790311	6.78252	3.26341e-08	5.03925e-05	8.79072	0.396167	0.86914	-0.472973	6	166892362	F	II	RPS6KA2	Body	opensea	Body-opensea
cg14283311	0.336478	0.613178	6.77669	3.32621e-08	5.12191e-05	8.77267	0.332779	0.669258	-0.336478	7	126124363	F	II	GRM8	Body	opensea	Body-opensea
cg17277892	-0.357325	0.200755	-6.77629	3.33051e-08	5.12191e-05	8.77145	0.498526	0.141201	0.357325	3	69591803	F	I		IGR	island	IGR-island	chr3:69591011-69592050
cg18598117	-0.557178	0.308198	-6.77352	3.36085e-08	5.15808e-05	8.76286	0.772513	0.215335	0.557178	19	941126	F	I	ARID3A	Body	island	Body-island	chr19:940723-942490
cg20181325	0.487353	0.756718	6.76628	3.44136e-08	5.27092e-05	8.74044	0.35059	0.837943	-0.487353	3	126009688	R	II		IGR	shelf	IGR-shelf	chr3:126006743-126006957
cg09214699	0.426727	0.768075	6.76502	3.45557e-08	5.28198e-05	8.73653	0.41247	0.839196	-0.426727	5	6366106	R	II		IGR	opensea	IGR-opensea
cg01134297	-0.0719804	0.0597089	-6.75694	3.54804e-08	5.41237e-05	8.71152	0.119693	0.0477121	0.0719804	16	90014983	F	II	DEF8	TSS200	shore	TSS200-shore	chr16:90015551-90016120
cg02571907	-0.313145	0.149792	-6.7542	3.58005e-08	5.45018e-05	8.70301	0.410746	0.097601	0.313145	3	119298511	R	II	ADPRH	TSS200	island	TSS200-island	chr3:119298284-119298983
cg02014196	0.295081	0.788144	6.74879	3.6439e-08	5.52597e-05	8.68626	0.542243	0.837324	-0.295081	10	35637443	F	II	CCNY	5'UTR	opensea	5'UTR-opensea
cg15982952	0.532684	0.749332	6.74874	3.64447e-08	5.52597e-05	8.68612	0.305428	0.838112	-0.532684	8	1054048	R	II		IGR	shore	IGR-shore	chr8:1053354-1053804
cg18176509	0.154865	0.864014	6.74181	3.72799e-08	5.63384e-05	8.66465	0.73496	0.889825	-0.154865	1	94305707	F	II		IGR	opensea	IGR-opensea
cg12068761	-0.37664	0.172638	-6.74161	3.73053e-08	5.63384e-05	8.66401	0.486505	0.109865	0.37664	1	230562422	F	I		IGR	island	IGR-island	chr1:230561103-230562702
cg26255281	0.451078	0.703084	6.73981	3.7525e-08	5.65571e-05	8.65845	0.327186	0.778264	-0.451078	2	171199355	R	II	LOC101929753	Body	opensea	Body-opensea
cg16132219	-0.341983	0.180798	-6.7367	3.79092e-08	5.70222e-05	8.6488	0.465784	0.123801	0.341983	10	105992041	R	I	C10orf79	5'UTR	island	5'UTR-island	chr10:105991899-105992248
cg15466571	0.35613	0.732207	6.7359	3.80085e-08	5.70579e-05	8.64632	0.435432	0.791562	-0.35613	1	5940692	R	II	NPHP4	Body	shelf	Body-shelf	chr1:5937157-5937392
cg23674535	0.228622	0.861107	6.73463	3.8167e-08	5.71821e-05	8.64238	0.670588	0.89921	-0.228622	2	10728506	R	II	NOL10	Body	opensea	Body-opensea
cg15370020	0.248796	0.826142	6.73248	3.84361e-08	5.74714e-05	8.63572	0.618812	0.867608	-0.248796	3	193612180	R	II		IGR	opensea	IGR-opensea
cg10570014	-0.260652	0.168888	-6.72854	3.89347e-08	5.81019e-05	8.62351	0.386098	0.125446	0.260652	15	91643381	R	I	SV2B	1stExon	island	1stExon-island	chr15:91642908-91643702
cg00818822	0.234872	0.841292	6.72744	3.90742e-08	5.813e-05	8.62012	0.645565	0.880437	-0.234872	19	6002752	R	II	RFX2	Body	island	Body-island	chr19:6002691-6002938
cg24201251	0.331902	0.719901	6.72718	3.91075e-08	5.813e-05	8.61932	0.443316	0.775217	-0.331902	11	134849170	F	II		IGR	opensea	IGR-opensea
cg22733485	0.531599	0.671694	6.72086	3.99249e-08	5.92283e-05	8.59972	0.228695	0.760294	-0.531599	5	39198319	F	II	FYB	Body	opensea	Body-opensea
cg04648143	-0.218725	0.119004	-6.71949	4.01045e-08	5.92658e-05	8.59547	0.301275	0.08255	0.218725	15	38365322	F	II		IGR	island	IGR-island	chr15:38364995-38365328
cg11685652	0.370828	0.782161	6.71947	4.01071e-08	5.92658e-05	8.59541	0.473138	0.843966	-0.370828	7	50658981	F	II	GRB10	3'UTR	opensea	3'UTR-opensea
cg02585702	-0.145125	0.0860503	-6.71854	4.02289e-08	5.93296e-05	8.59254	0.206988	0.0618628	0.145125	12	25055262	R	II	BCAT1	Body	shore	Body-shore	chr12:25055599-25056246
cg21030970	-0.0996699	0.0964182	-6.71483	4.07207e-08	5.9871e-05	8.58102	0.179476	0.0798065	0.0996699	17	45798741	R	I		IGR	opensea	IGR-opensea
cg20928429	0.49166	0.688572	6.7144	4.07773e-08	5.9871e-05	8.57971	0.278855	0.770516	-0.49166	3	190105524	R	II	CLDN16	TSS1500	opensea	TSS1500-opensea
cg08666092	0.426885	0.690775	6.71398	4.08339e-08	5.9871e-05	8.5784	0.335038	0.761922	-0.426885	2	128403584	F	II	GPR17	1stExon	opensea	1stExon-opensea
cg19979102	0.0987947	0.848897	6.7126	4.10188e-08	6.00256e-05	8.57411	0.766568	0.865362	-0.0987947	2	9676878	R	II	ADAM17	Body	opensea	Body-opensea
cg07547695	0.0917145	0.89329	6.70858	4.15611e-08	6.07015e-05	8.56167	0.816861	0.908576	-0.0917145	2	111881075	R	II	BCL2L11	5'UTR	shore	5'UTR-shore	chr2:111875206-111880965
cg05608348	0.406662	0.754342	6.70788	4.16574e-08	6.07247e-05	8.55948	0.415457	0.822119	-0.406662	14	96976118	F	II	PAPOLA	5'UTR	opensea	5'UTR-opensea
cg19475184	0.24087	0.686531	6.70638	4.18613e-08	6.08021e-05	8.55485	0.485806	0.726676	-0.24087	17	47113604	R	II	IGF2BP1	Body	shore	Body-shore	chr17:47113256-47113490
cg00277397	0.422951	0.750635	6.70631	4.18715e-08	6.08021e-05	8.55462	0.398176	0.821127	-0.422951	7	71800412	R	II	CALN1	5'UTR	shore	5'UTR-shore	chr7:71800757-71802768
cg00394040	-0.203799	0.116489	-6.70391	4.22015e-08	6.11637e-05	8.54719	0.286322	0.0825228	0.203799	11	117856785	F	II	IL10RA	TSS1500	island	TSS1500-island	chr11:117856638-117857298
cg01227027	0.228535	0.873554	6.69227	4.38399e-08	6.34165e-05	8.5111	0.683108	0.911643	-0.228535	20	61430899	F	I	C20orf20	Body	shelf	Body-shelf	chr20:61426696-61427099
cg26049092	0.387028	0.718204	6.68755	4.45227e-08	6.4281e-05	8.49646	0.395681	0.782709	-0.387028	2	215671148	F	II	BARD1	Body	shelf	Body-shelf	chr2:215673995-215675052
cg00556715	0.488015	0.672246	6.68148	4.54164e-08	6.54463e-05	8.47763	0.265567	0.753582	-0.488015	15	86262156	F	II	AKAP13	Body	opensea	Body-opensea
cg23747929	0.384017	0.684238	6.67947	4.57158e-08	6.57521e-05	8.47141	0.364224	0.748241	-0.384017	14	76661621	R	II	GPATCH2L	Body	opensea	Body-opensea
cg16016176	-0.441066	0.194245	-6.67839	4.58781e-08	6.58602e-05	8.46805	0.5618	0.120734	0.441066	3	119298513	R	I	ADPRH	TSS200	island	TSS200-island	chr3:119298284-119298983
cg16648602	0.342036	0.725221	6.67735	4.60344e-08	6.59591e-05	8.46483	0.440191	0.782226	-0.342036	14	103158395	R	II	RCOR1	Body	opensea	Body-opensea
cg23296904	0.37492	0.737553	6.67622	4.62041e-08	6.60769e-05	8.46134	0.42512	0.80004	-0.37492	1	211705677	F	II		IGR	opensea	IGR-opensea
cg06989155	0.488183	0.756574	6.67276	4.67305e-08	6.67034e-05	8.45061	0.349755	0.837938	-0.488183	16	12309795	R	II	SNX29	Body	opensea	Body-opensea
cg23792314	-0.292705	0.141582	-6.67111	4.69834e-08	6.69379e-05	8.44549	0.385503	0.0927981	0.292705	12	25056243	F	II	BCAT1	Body	island	Body-island	chr12:25055599-25056246
cg02459859	0.451886	0.802659	6.67027	4.71132e-08	6.69932e-05	8.44288	0.426087	0.877973	-0.451886	16	787266	R	II	NARFL	Body	island	Body-island	chr16:787070-787327
cg07635705	0.208856	0.900825	6.66971	4.71997e-08	6.69932e-05	8.44114	0.726779	0.935635	-0.208856	8	607839	F	II	ERICH1	Body	opensea	Body-opensea
cg27379088	-0.357411	0.172626	-6.66842	4.73993e-08	6.71503e-05	8.43714	0.470469	0.113058	0.357411	1	202679585	R	I	SYT2	TSS200	island	TSS200-island	chr1:202678881-202679769
cg20963995	-0.455324	0.24599	-6.66047	4.86491e-08	6.87918e-05	8.41248	0.625427	0.170103	0.455324	1	117453315	F	I	PTGFRN	Body	island	Body-island	chr1:117452203-117453452
cg06753086	0.376567	0.724689	6.65949	4.88057e-08	6.88843e-05	8.40944	0.410883	0.78745	-0.376567	1	172879281	F	II		IGR	opensea	IGR-opensea
cg25980539	0.53449	0.71021	6.65713	4.91841e-08	6.92888e-05	8.40212	0.264802	0.799292	-0.53449	5	123090970	F	II		IGR	opensea	IGR-opensea
cg02831260	0.225934	0.82653	6.65549	4.94497e-08	6.95333e-05	8.39702	0.638252	0.864186	-0.225934	2	4720598	R	I		IGR	opensea	IGR-opensea
cg16927848	0.357117	0.804054	6.65078	5.02177e-08	7.04819e-05	8.38242	0.506456	0.863573	-0.357117	7	133509294	R	II	LOC101928861	Body	opensea	Body-opensea
cg22176324	-0.16132	0.088247	-6.65004	5.03402e-08	7.05228e-05	8.38011	0.222681	0.0613603	0.16132	1	24648851	F	II	GRHL3	TSS1500	island	TSS1500-island	chr1:24648202-24648985
cg04390555	0.420677	0.557705	6.64369	5.13969e-08	7.18359e-05	8.36042	0.207141	0.627818	-0.420677	11	126380659	F	II	KIRREL3	Body	opensea	Body-opensea
cg16988884	0.346512	0.726079	6.64243	5.16093e-08	7.18359e-05	8.35651	0.437319	0.783831	-0.346512	3	152309031	F	II		IGR	opensea	IGR-opensea
cg11984608	0.483102	0.704538	6.64222	5.16456e-08	7.18359e-05	8.35585	0.301953	0.785054	-0.483102	3	190105555	F	II	CLDN16	TSS1500	opensea	TSS1500-opensea
cg08627125	0.36462	0.725119	6.64214	5.16581e-08	7.18359e-05	8.35562	0.421269	0.785889	-0.36462	16	69385761	R	II	TMED6	TSS200	opensea	TSS200-opensea
cg02582427	-0.235427	0.160236	-6.63755	5.24409e-08	7.27905e-05	8.34137	0.356425	0.120998	0.235427	8	121873731	F	II		IGR	opensea	IGR-opensea
cg20449494	0.492635	0.759683	6.63074	5.3624e-08	7.42962e-05	8.32023	0.349154	0.841789	-0.492635	1	177615954	F	II		IGR	opensea	IGR-opensea
cg00683085	0.361858	0.630753	6.62879	5.3967e-08	7.46343e-05	8.31419	0.329205	0.691063	-0.361858	16	69213433	R	II		IGR	opensea	IGR-opensea
cg10410832	0.305709	0.797484	6.6242	5.47851e-08	7.56273e-05	8.29993	0.542726	0.848435	-0.305709	1	27808895	F	II	WASF2	5'UTR	opensea	5'UTR-opensea
cg00762830	0.383931	0.769342	6.62066	5.54245e-08	7.63703e-05	8.28893	0.449399	0.83333	-0.383931	16	88990161	R	I	CBFA2T3	5'UTR	shelf	5'UTR-shelf	chr16:88994137-88994442
cg26682447	0.344012	0.736851	6.61975	5.55884e-08	7.64567e-05	8.28614	0.450174	0.794186	-0.344012	17	33448839	F	II	FNDC8	1stExon	shore	1stExon-shore	chr17:33446426-33447063
cg13195218	-0.168344	0.12376	-6.61844	5.58283e-08	7.66469e-05	8.28206	0.264047	0.0957031	0.168344	1	223900468	R	I	CAPN2	1stExon	island	1stExon-island	chr1:223899990-223900823
cg19207017	0.315339	0.835815	6.61646	5.61922e-08	7.70066e-05	8.2759	0.573032	0.888371	-0.315339	10	104316063	R	II	SUFU	Body	opensea	Body-opensea
cg03519145	0.214202	0.890515	6.61273	5.68825e-08	7.78114e-05	8.26433	0.712013	0.926216	-0.214202	7	6579213	R	II	GRID2IP	Body	shelf	Body-shelf	chr7:6575923-6576389
cg22550075	-0.371737	0.232783	-6.6013	5.90525e-08	8.06337e-05	8.22885	0.542564	0.170827	0.371737	15	59665231	R	II	MYO1E	TSS200	shore	TSS200-shore	chr15:59663863-59665081
cg03812057	0.226642	0.829759	6.59861	5.95744e-08	8.11145e-05	8.22051	0.640891	0.867533	-0.226642	3	71256442	F	II	FOXP1	5'UTR	opensea	5'UTR-opensea
cg23621463	0.402884	0.756708	6.59838	5.96195e-08	8.11145e-05	8.2198	0.420971	0.823856	-0.402884	3	11600100	R	II	VGLL4	Body	opensea	Body-opensea
cg12632569	0.237551	0.743125	6.5959	6.01059e-08	8.16292e-05	8.2121	0.545166	0.782717	-0.237551	7	107686951	R	II	LAMB4	Body	opensea	Body-opensea
cg09571346	0.141226	0.922829	6.59468	6.03471e-08	8.18096e-05	8.2083	0.80514	0.946367	-0.141226	11	72826645	F	II	FCHSD2	Body	opensea	Body-opensea
cg09359106	-0.337588	0.195654	-6.59398	6.04863e-08	8.18514e-05	8.20612	0.476977	0.139389	0.337588	1	204043642	F	II	SOX13	5'UTR	island	5'UTR-island	chr1:204042245-204044510
cg07013552	-0.325005	0.202348	-6.59193	6.08934e-08	8.21549e-05	8.19976	0.473186	0.148181	0.325005	1	117453402	R	II	PTGFRN	Body	island	Body-island	chr1:117452203-117453452
cg23234622	0.516081	0.719154	6.59176	6.09281e-08	8.21549e-05	8.19922	0.289087	0.805168	-0.516081	2	11621543	R	II		IGR	shore	IGR-shore	chr2:11622000-11623297
cg05872443	0.29187	0.720975	6.58927	6.14261e-08	8.25807e-05	8.19151	0.47775	0.76962	-0.29187	17	40007810	F	I	KLHL11	3'UTR	opensea	3'UTR-opensea
cg19516481	0.322562	0.762442	6.58909	6.14627e-08	8.25807e-05	8.19094	0.49364	0.816202	-0.322562	12	133277337	F	II	PXMP2	Body	opensea	Body-opensea
cg22687346	-0.281978	0.156499	-6.58636	6.20145e-08	8.31741e-05	8.18247	0.391481	0.109503	0.281978	8	94767372	R	II	TMEM67	5'UTR	shore	5'UTR-shore	chr8:94767000-94767214
cg14085166	-0.321285	0.152745	-6.58379	6.25398e-08	8.37019e-05	8.17448	0.420483	0.099198	0.321285	9	73029407	F	II	KLF9	1stExon	shore	1stExon-shore	chr9:73027330-73029184
cg08934427	0.0721689	0.907855	6.58335	6.26298e-08	8.37019e-05	8.17312	0.847715	0.919883	-0.0721689	3	38347441	R	II	SLC22A14	TSS200	opensea	TSS200-opensea
cg12860374	-0.325959	0.184041	-6.57724	6.38956e-08	8.52429e-05	8.15415	0.455673	0.129715	0.325959	10	105992228	R	II	C10orf79	TSS200	island	TSS200-island	chr10:105991899-105992248
cg16525400	0.512722	0.686219	6.57227	6.49441e-08	8.64888e-05	8.13873	0.258951	0.771673	-0.512722	3	125994368	F	II		IGR	opensea	IGR-opensea
cg11496593	0.285178	0.769807	6.56834	6.57859e-08	8.74557e-05	8.12652	0.532158	0.817337	-0.285178	17	77960371	F	II	TBC1D16	Body	opensea	Body-opensea
cg15128332	0.25543	0.829661	6.56752	6.59636e-08	8.75377e-05	8.12397	0.616803	0.872233	-0.25543	12	70436760	F	II		IGR	opensea	IGR-opensea
cg12943260	-0.0999702	0.0758245	-6.56688	6.61034e-08	8.75694e-05	8.12196	0.159133	0.0591628	0.0999702	1	205290353	F	II	NUAK2	Body	island	Body-island	chr1:205290232-205291035
cg26988423	-0.264023	0.190509	-6.56576	6.63453e-08	8.7736e-05	8.1185	0.410528	0.146506	0.264023	16	3238423	F	II		IGR	shore	IGR-shore	chr16:3238805-3239492
cg03795776	0.278303	0.750625	6.56447	6.6626e-08	8.79531e-05	8.1145	0.518706	0.797009	-0.278303	6	90687632	F	II	BACH2	Body	opensea	Body-opensea
cg16846503	0.295676	0.860234	6.56196	6.71777e-08	8.84361e-05	8.10668	0.613838	0.909514	-0.295676	7	101559200	R	II	CUX1	Body	shore	Body-shore	chr7:101559402-101559625
cg19932227	-0.317907	0.140524	-6.56174	6.72261e-08	8.84361e-05	8.106	0.405446	0.0875392	0.317907	3	119298432	R	I	ADPRH	TSS200	island	TSS200-island	chr3:119298284-119298983
cg19999342	0.290308	0.82771	6.55966	6.76842e-08	8.88839e-05	8.09956	0.585786	0.876095	-0.290308	4	8068218	R	II	ABLIM2	5'UTR	opensea	5'UTR-opensea
cg15635270	0.369063	0.776509	6.5556	6.8592e-08	8.99195e-05	8.08693	0.468957	0.83802	-0.369063	2	229564254	F	II		IGR	opensea	IGR-opensea
cg23985307	-0.155037	0.067108	-6.55049	6.97507e-08	9.11612e-05	8.07106	0.196306	0.0412684	0.155037	11	70244192	R	II	CTTN	TSS1500	shore	TSS1500-shore	chr11:70244288-70245001
cg03719984	0.460051	0.751145	6.55036	6.97806e-08	9.11612e-05	8.07065	0.367769	0.82782	-0.460051	1	1859247	R	II		IGR	island	IGR-island	chr1:1859246-1859523
cg11426880	0.17956	0.839861	6.54677	7.06052e-08	9.20792e-05	8.05952	0.690227	0.869787	-0.17956	1	199748409	F	II		IGR	opensea	IGR-opensea
cg01360605	-0.419403	0.395039	-6.54305	7.14719e-08	9.30487e-05	8.04795	0.744541	0.325138	0.419403	20	58983676	R	II		IGR	opensea	IGR-opensea
cg11773859	0.175699	0.840874	6.53725	7.28446e-08	9.46726e-05	8.02992	0.694458	0.870158	-0.175699	5	88033340	R	II	MEF2C	Body	opensea	Body-opensea
cg00276256	0.420015	0.63482	6.53546	7.32717e-08	9.50641e-05	8.02438	0.284808	0.704823	-0.420015	10	1330230	F	II	ADARB2	Body	opensea	Body-opensea
cg13406559	-0.232408	0.14021	-6.53337	7.37761e-08	9.55544e-05	8.01788	0.333883	0.101475	0.232408	1	159796307	F	II	SLAMF8	TSS200	opensea	TSS200-opensea
cg06916059	0.444908	0.668088	6.53097	7.43593e-08	9.61448e-05	8.01042	0.297332	0.74224	-0.444908	2	207998329	F	II	KLF7	Body	opensea	Body-opensea
cg00441918	0.282789	0.827038	6.52695	7.53457e-08	9.72537e-05	7.99793	0.591381	0.874169	-0.282789	17	47113407	R	II	IGF2BP1	Body	island	Body-island	chr17:47113256-47113490
cg14704968	0.462147	0.692131	6.52599	7.55841e-08	9.73949e-05	7.99493	0.307008	0.769155	-0.462147	10	26730696	R	II	APBB1IP	5'UTR	shelf	5'UTR-shelf	chr10:26727061-26727992
cg08755736	0.396729	0.759671	6.52359	7.61815e-08	9.79151e-05	7.98747	0.429064	0.825793	-0.396729	8	95957928	F	II	TP53INP1	5'UTR	shelf	5'UTR-shelf	chr8:95960751-95962372
cg00975418	0.244901	0.692475	6.52332	7.62472e-08	9.79151e-05	7.98665	0.488391	0.733292	-0.244901	9	129566028	F	II	ZBTB43	TSS1500	shore	TSS1500-shore	chr9:129567144-129567803
cg16196968	0.395824	0.579537	6.51301	7.88693e-08	0.00010111	7.95461	0.249684	0.645508	-0.395824	8	86976101	R	II		IGR	opensea	IGR-opensea
cg04603630	0.26297	0.822929	6.50995	7.96657e-08	0.000101958	7.94508	0.603788	0.866758	-0.26297	22	39369327	F	II	APOBEC3A_B	Body	opensea	Body-opensea
cg11732322	0.544613	0.756109	6.50935	7.98221e-08	0.000101986	7.94323	0.302265	0.846877	-0.544613	5	172193903	R	II		IGR	shelf	IGR-shelf	chr5:172197482-172199606
cg14538529	-0.359705	0.48791	-6.50198	8.17742e-08	0.000104303	7.92032	0.787664	0.427959	0.359705	4	23040711	F	II		IGR	opensea	IGR-opensea
cg06459000	-0.220394	0.15579	-6.49884	8.26205e-08	0.000105205	7.91056	0.339451	0.119057	0.220394	11	111411199	R	II	LAYN	TSS200	island	TSS200-island	chr11:111410932-111412199
cg25275666	0.437235	0.55747	6.4952	8.36132e-08	0.00010629	7.89924	0.193107	0.630342	-0.437235	12	47785629	R	II		IGR	opensea	IGR-opensea
cg12451061	-0.326612	0.26433	-6.49362	8.40465e-08	0.000106661	7.89434	0.536507	0.209895	0.326612	12	54148044	R	II	CISTR	Body	shelf	Body-shelf	chr12:54144562-54145470
cg00078517	0.475618	0.697552	6.48874	8.54024e-08	0.0001082	7.87917	0.301204	0.776821	-0.475618	19	2588227	R	II	GNG7	5'UTR	shore	5'UTR-shore	chr19:2588375-2588590
cg07316791	0.379372	0.746531	6.48664	8.59928e-08	0.000108765	7.87264	0.430387	0.809759	-0.379372	8	129378822	R	II		IGR	opensea	IGR-opensea
cg03472399	0.23099	0.506971	6.48344	8.68987e-08	0.000109727	7.86271	0.314479	0.545469	-0.23099	13	19760426	F	II	LOC101928697	Body	opensea	Body-opensea
cg21445717	-0.512182	0.352529	-6.48223	8.72453e-08	0.000109981	7.85894	0.779347	0.267165	0.512182	9	135757244	R	II	C9orf9	5'UTR	shelf	5'UTR-shelf	chr9:135753347-135754384
cg12023693	-0.122349	0.0693784	-6.47857	8.83e-08	0.000111125	7.84755	0.171336	0.0489868	0.122349	2	102091115	R	II	RFX8	5'UTR	island	5'UTR-island	chr2:102090370-102091130
cg17062262	0.427343	0.61318	6.47384	8.96782e-08	0.000112672	7.83287	0.257061	0.684404	-0.427343	18	3321300	F	II		IGR	opensea	IGR-opensea
cg16249029	0.237304	0.83775	6.47262	9.00382e-08	0.000112936	7.82907	0.639997	0.877301	-0.237304	15	63416259	R	II	LACTB	Body	shore	Body-shore	chr15:63413918-63414852
cg04891734	0.456175	0.617559	6.46738	9.16e-08	0.000114705	7.81277	0.237413	0.693588	-0.456175	12	55381719	F	II		IGR	opensea	IGR-opensea
cg22975823	0.316142	0.77434	6.46612	9.19782e-08	0.000114988	7.80886	0.510889	0.82703	-0.316142	10	134114272	F	II	STK32C	Body	opensea	Body-opensea
cg17462838	0.400913	0.677839	6.46447	9.2477e-08	0.00011542	7.80373	0.343744	0.744658	-0.400913	13	21771870	R	II		IGR	opensea	IGR-opensea
cg09655482	0.266755	0.631281	6.46038	9.37278e-08	0.000116788	7.791	0.408985	0.67574	-0.266755	10	27131072	F	II	ABI1	Body	opensea	Body-opensea
cg07500799	0.247855	0.831359	6.45527	9.53117e-08	0.000118566	7.77511	0.624813	0.872668	-0.247855	7	127650747	R	II	SND1	Body	opensea	Body-opensea
cg18088442	-0.109985	0.0858677	-6.45015	9.69258e-08	0.000120376	7.75919	0.177521	0.0675369	0.109985	18	43355547	R	II		IGR	island	IGR-island	chr18:43355318-43355698
cg21785832	0.446062	0.724902	6.4446	9.87058e-08	0.000122227	7.74194	0.353183	0.799246	-0.446062	2	9533680	F	II	ASAP2	Body	island	Body-island	chr2:9533572-9533807
cg24439657	0.429033	0.644613	6.4445	9.87403e-08	0.000122227	7.74161	0.287086	0.716119	-0.429033	22	32025080	R	II	PISD	5'UTR	shore	5'UTR-shore	chr22:32026297-32026874
cg15361930	0.458784	0.663033	6.44386	9.89468e-08	0.000122282	7.73963	0.280713	0.739497	-0.458784	21	40196187	R	II	ETS2	3'UTR	shore	3'UTR-shore	chr21:40194644-40194849
cg08903939	0.221146	0.861934	6.43768	1.00973e-07	0.000124583	7.72041	0.677645	0.898791	-0.221146	16	49884482	R	II		IGR	shelf	IGR-shelf	chr16:49888474-49893354
cg20537325	0.285333	0.859587	6.43696	1.01212e-07	0.000124674	7.71817	0.621809	0.907142	-0.285333	10	131348421	F	II	MGMT	Body	opensea	Body-opensea
cg23566359	0.451832	0.660434	6.4358	1.01598e-07	0.000124925	7.71457	0.283907	0.735739	-0.451832	6	37368039	F	II		IGR	opensea	IGR-opensea
cg22852845	0.390916	0.741697	6.43535	1.01747e-07	0.000124925	7.71317	0.415934	0.80685	-0.390916	6	75795679	F	II	COL12A1	3'UTR	shore	3'UTR-shore	chr6:75794880-75795088
cg09611878	0.337436	0.798774	6.43359	1.02337e-07	0.000125446	7.70769	0.517577	0.855013	-0.337436	6	36329126	F	II	ETV7	Body	opensea	Body-opensea
cg21292007	0.352894	0.537344	6.42538	1.0513e-07	0.000128615	7.68216	0.243266	0.59616	-0.352894	17	42983032	F	II	GFAP	3'UTR	opensea	3'UTR-opensea
cg00792184	0.398087	0.678454	6.425	1.05264e-07	0.000128615	7.68096	0.346715	0.744802	-0.398087	14	73355148	R	II	DPF3	Body	shelf	Body-shelf	chr14:73358789-73360934
cg20201669	-0.28732	0.273184	-6.41749	1.07889e-07	0.00013161	7.65761	0.512617	0.225297	0.28732	6	101844626	R	II		IGR	shelf	IGR-shelf	chr6:101841425-101841905
cg17453767	0.401022	0.72774	6.41601	1.08414e-07	0.0001319	7.65301	0.393555	0.794577	-0.401022	4	144277796	F	II	GAB1	Body	opensea	Body-opensea
cg07959837	0.238045	0.865193	6.41583	1.08476e-07	0.0001319	7.65247	0.666822	0.904867	-0.238045	4	111026731	R	II	ELOVL6	Body	opensea	Body-opensea
cg03297789	0.225253	0.897151	6.41207	1.09824e-07	0.000133193	7.64076	0.70944	0.934693	-0.225253	18	29210889	R	II	B4GALT6	Body	opensea	Body-opensea
cg23070487	0.319155	0.661899	6.41188	1.09892e-07	0.000133193	7.64017	0.395936	0.715091	-0.319155	8	22907589	F	II	TNFRSF10B	Body	opensea	Body-opensea
cg18594405	0.42675	0.711591	6.4113	1.10101e-07	0.000133232	7.63837	0.355965	0.782716	-0.42675	7	101462092	F	II	CUX1	Body	shore	Body-shore	chr7:101457382-101461030
cg22574343	0.370629	0.787194	6.4096	1.10719e-07	0.000133765	7.63306	0.478336	0.848966	-0.370629	6	152489702	F	II	MIR3163	Body	opensea	Body-opensea
cg03020810	-0.312359	0.153945	-6.40565	1.12162e-07	0.000135162	7.62078	0.414244	0.101886	0.312359	10	102890984	F	I	TLX1	TSS200	shore	TSS200-shore	chr10:102891010-102891794
cg20053329	-0.299412	0.141256	-6.40546	1.12233e-07	0.000135162	7.62019	0.390767	0.0913544	0.299412	13	42535228	R	I	KIAA0564	TSS200	island	TSS200-island	chr13:42534880-42535461
cg03643137	0.312406	0.596013	6.40379	1.12849e-07	0.000135688	7.61499	0.335675	0.648081	-0.312406	6	140427085	R	II		IGR	opensea	IGR-opensea
cg19952435	-0.225755	0.178853	-6.40181	1.13585e-07	0.000136356	7.60883	0.366982	0.141227	0.225755	1	22094929	R	II	USP48	Body	opensea	Body-opensea
cg13011182	0.420281	0.6937	6.3973	1.15278e-07	0.000138169	7.5948	0.343466	0.763746	-0.420281	10	73083223	F	II	SLC29A3	Body	opensea	Body-opensea
cg00201070	0.275193	0.827134	6.3963	1.15655e-07	0.000138261	7.59171	0.597807	0.872999	-0.275193	8	57126507	F	II	CHCHD7	5'UTR	shore	5'UTR-shore	chr8:57123572-57124997
cg20203297	0.206893	0.791291	6.39613	1.15721e-07	0.000138261	7.59117	0.61888	0.825773	-0.206893	12	102221075	R	II	GNPTAB	Body	shelf	Body-shelf	chr12:102224262-102224614
cg07053159	0.197049	0.894787	6.39016	1.18011e-07	0.000140773	7.5726	0.73058	0.927629	-0.197049	5	172287200	R	II	ERGIC1	Body	opensea	Body-opensea
cg03925413	0.440649	0.713022	6.38822	1.18765e-07	0.000141425	7.56656	0.345815	0.786463	-0.440649	20	60145120	R	II	CDH4	Body	opensea	Body-opensea
cg22127912	0.401754	0.676323	6.38779	1.18931e-07	0.000141425	7.56523	0.341528	0.743282	-0.401754	4	160656980	R	II		IGR	opensea	IGR-opensea
cg03120555	-0.49879	0.33468	-6.38694	1.19263e-07	0.000141596	7.56259	0.750339	0.251549	0.49879	7	630473	F	I	PRKAR1B	Body	shore	Body-shore	chr7:631836-632135
cg24204951	0.409324	0.7939	6.38581	1.19707e-07	0.0001419	7.55907	0.452796	0.86212	-0.409324	2	239172084	R	II	PER2	Body	opensea	Body-opensea
cg25110428	0.350614	0.775336	6.38418	1.20348e-07	0.000142193	7.554	0.483158	0.833772	-0.350614	7	100225279	R	II	TFR2	ExonBnd	shore	ExonBnd-shore	chr7:100224270-100224558
cg27331364	0.389396	0.737382	6.38408	1.20391e-07	0.000142193	7.55366	0.412886	0.802281	-0.389396	14	96864323	R	II	AK7	Body	opensea	Body-opensea
cg07597278	0.222241	0.832583	6.38375	1.20519e-07	0.000142193	7.55266	0.647383	0.869623	-0.222241	4	160529372	F	II		IGR	opensea	IGR-opensea
cg02753354	-0.348145	0.137935	-6.38098	1.21618e-07	0.000143112	7.54405	0.428057	0.0799112	0.348145	19	1074727	R	II	HMHA1	Body	island	Body-island	chr19:1074726-1075071
cg22140893	0.0758014	0.89911	6.38084	1.21677e-07	0.000143112	7.54359	0.835942	0.911743	-0.0758014	3	33044815	R	II	GLB1	Body	opensea	Body-opensea
cg04390865	0.376749	0.788978	6.37925	1.22314e-07	0.000143638	7.53863	0.47502	0.851769	-0.376749	1	117214010	F	II	MIR320B1	TSS1500	shelf	TSS1500-shelf	chr1:117209824-117210621
cg08192373	0.489202	0.686422	6.37751	1.23014e-07	0.000144236	7.53323	0.278754	0.767956	-0.489202	10	121041399	F	II	GRK5	Body	opensea	Body-opensea
cg26522368	0.258255	0.843703	6.37392	1.24469e-07	0.000145624	7.52208	0.628491	0.886746	-0.258255	19	49703932	F	I	TRPM4	Body	shelf	Body-shelf	chr19:49699698-49700070
cg01166159	0.233788	0.639905	6.37356	1.24616e-07	0.000145624	7.52096	0.445082	0.678869	-0.233788	17	7822595	R	I		IGR	shelf	IGR-shelf	chr17:7826127-7826414
cg11565355	-0.247277	0.180611	-6.37317	1.24777e-07	0.000145624	7.51973	0.386675	0.139399	0.247277	5	112824288	R	II	MCC	5'UTR	island	5'UTR-island	chr5:112823256-112824304
cg19025435	-0.24888	0.169631	-6.37188	1.25308e-07	0.000146018	7.51571	0.377031	0.128151	0.24888	13	44361624	R	II	ENOX1	TSS1500	island	TSS1500-island	chr13:44359858-44361696
cg04163540	-0.208022	0.119385	-6.37094	1.25694e-07	0.000146242	7.5128	0.292737	0.0847142	0.208022	7	30174240	R	I	C7orf41	TSS1500	island	TSS1500-island	chr7:30174230-30176169
cg10171985	0.377378	0.709636	6.37006	1.26057e-07	0.00014644	7.51006	0.395154	0.772532	-0.377378	5	128149255	R	II		IGR	opensea	IGR-opensea
cg13847963	-0.262368	0.136853	-6.36947	1.26303e-07	0.000146499	7.50821	0.355493	0.093125	0.262368	1	24514220	F	I	IL28RA	TSS1500	island	TSS1500-island	chr1:24513540-24514477
cg15305471	0.259057	0.823107	6.3688	1.26578e-07	0.000146593	7.50615	0.607226	0.866283	-0.259057	4	6152248	R	II	JAKMIP1	5'UTR	opensea	5'UTR-opensea
cg00701772	-0.286554	0.207292	-6.36759	1.27083e-07	0.000146953	7.50237	0.446087	0.159533	0.286554	2	233181350	F	II	DIS3L2	Body	opensea	Body-opensea
cg01522243	-0.150681	0.0911509	-6.36699	1.27334e-07	0.000147018	7.5005	0.216719	0.0660373	0.150681	11	2290615	F	II	ASCL2	3'UTR	island	3'UTR-island	chr11:2290104-2292932
cg23599716	0.276408	0.843726	6.36419	1.28508e-07	0.000148147	7.4918	0.613386	0.889794	-0.276408	1	44686794	R	I	ERI3	3'UTR	opensea	3'UTR-opensea
cg00300216	0.386171	0.665057	6.36291	1.29049e-07	0.000148544	7.48782	0.343247	0.729419	-0.386171	2	6992700	R	II	CMPK2	Body	opensea	Body-opensea
cg17393321	0.0932479	0.898321	6.36064	1.30015e-07	0.000149428	7.48074	0.820615	0.913862	-0.0932479	12	131485357	F	II	GPR133	Body	shelf	Body-shelf	chr12:131488696-131488975
cg10540573	0.446381	0.588967	6.35868	1.30854e-07	0.000149966	7.47465	0.216983	0.663364	-0.446381	2	218869684	R	II		IGR	opensea	IGR-opensea
cg16280552	0.419475	0.618684	6.35862	1.3088e-07	0.000149966	7.47446	0.269122	0.688597	-0.419475	5	156359352	F	II	TIMD4	Body	opensea	Body-opensea
cg07910065	0.178985	0.844682	6.35639	1.3184e-07	0.000150829	7.46753	0.695528	0.874513	-0.178985	10	4230752	R	I		IGR	opensea	IGR-opensea
cg10402866	0.266327	0.777815	6.35574	1.32123e-07	0.000150829	7.4655	0.555876	0.822203	-0.266327	22	27705794	R	II		IGR	opensea	IGR-opensea
cg16558203	0.232087	0.822712	6.35549	1.32233e-07	0.000150829	7.46471	0.629307	0.861393	-0.232087	3	38347392	F	II	SLC22A14	TSS200	opensea	TSS200-opensea
cg16235891	0.349294	0.714266	6.35358	1.33063e-07	0.000151547	7.45878	0.423188	0.772481	-0.349294	7	158243546	F	II	PTPRN2	Body	opensea	Body-opensea
cg16553757	0.491185	0.705808	6.34894	1.35105e-07	0.000153641	7.44434	0.296487	0.787672	-0.491185	15	67007131	R	II	SMAD6	Body	opensea	Body-opensea
cg00939495	0.429641	0.504195	6.34627	1.36298e-07	0.000154436	7.436	0.14616	0.575802	-0.429641	4	9783398	F	I	DRD5	1stExon	island	1stExon-island	chr4:9783035-9784960
cg05881800	0.23986	0.865236	6.34606	1.36391e-07	0.000154436	7.43535	0.665352	0.905213	-0.23986	2	31611010	F	II	XDH	Body	opensea	Body-opensea
cg26296488	0.555382	0.637552	6.346	1.36418e-07	0.000154436	7.43517	0.174733	0.730116	-0.555382	4	9783192	R	I	DRD5	TSS200	island	TSS200-island	chr4:9783035-9784960
cg18618679	0.410295	0.728307	6.34551	1.36638e-07	0.000154453	7.43364	0.386395	0.79669	-0.410295	3	195944752	R	II	SLC51A	Body	opensea	Body-opensea
cg27162375	0.296461	0.794914	6.34087	1.38734e-07	0.000156399	7.4192	0.547862	0.844324	-0.296461	2	27371050	R	II	TCF23	TSS1500	shore	TSS1500-shore	chr2:27373013-27373214
cg04423951	0.446657	0.65698	6.34078	1.38773e-07	0.000156399	7.41894	0.284766	0.731422	-0.446657	6	13295976	F	II	LOC100130357	TSS200	opensea	TSS200-opensea
cg23937913	0.364689	0.801029	6.3379	1.40093e-07	0.000157652	7.40996	0.497122	0.861811	-0.364689	10	35682463	R	II	CCNY	5'UTR	opensea	5'UTR-opensea
cg08910906	-0.147279	0.142252	-6.33466	1.41588e-07	0.000159096	7.3999	0.264985	0.117705	0.147279	1	75541052	F	II		IGR	opensea	IGR-opensea
cg02001279	-0.370668	0.246066	-6.33032	1.43621e-07	0.000161141	7.38638	0.554955	0.184288	0.370668	19	940967	F	I	ARID3A	Body	island	Body-island	chr19:940723-942490
cg23307326	0.254541	0.746726	6.32909	1.44202e-07	0.000161488	7.38255	0.534609	0.78915	-0.254541	8	128904875	F	I	PVT1	Body	opensea	Body-opensea
cg21873674	-0.143188	0.13219	-6.32876	1.44358e-07	0.000161488	7.38153	0.251513	0.108326	0.143188	3	13689339	R	II		IGR	opensea	IGR-opensea
cg13229958	0.319572	0.778476	6.32263	1.47294e-07	0.000164529	7.36244	0.512166	0.831737	-0.319572	5	123740945	F	II	LINC01170	Body	opensea	Body-opensea
cg17797407	-0.397826	0.432328	-6.32159	1.47795e-07	0.000164845	7.35922	0.76385	0.366023	0.397826	2	230166349	R	II		IGR	opensea	IGR-opensea
cg19617213	-0.410663	0.191011	-6.31864	1.49233e-07	0.000166203	7.35003	0.53323	0.122567	0.410663	19	1074926	R	I	HMHA1	Body	island	Body-island	chr19:1074726-1075071
cg02376539	-0.269181	0.129604	-6.31563	1.50719e-07	0.00016761	7.34064	0.353922	0.0847402	0.269181	9	133971913	F	I	AIF1L	5'UTR	island	5'UTR-island	chr9:133971670-133972578
cg06667829	0.321683	0.821042	6.3147	1.5118e-07	0.000167876	7.33774	0.552973	0.874656	-0.321683	8	48641847	R	II	SPIDR	Body	opensea	Body-opensea
cg21872383	0.284175	0.717594	6.31402	1.51515e-07	0.000168001	7.33565	0.480781	0.764956	-0.284175	14	91752093	F	I	CCDC88C	Body	shelf	Body-shelf	chr14:91755280-91755564
cg00974579	0.361686	0.780408	6.30885	1.54107e-07	0.000170625	7.31956	0.479003	0.840689	-0.361686	16	88990188	R	II	CBFA2T3	5'UTR	shelf	5'UTR-shelf	chr16:88994137-88994442
cg15923947	-0.247587	0.1381	-6.3031	1.57046e-07	0.000173624	7.30165	0.344423	0.0968356	0.247587	1	2461929	R	I	HES5	TSS1500	island	TSS1500-island	chr1:2460760-2462010
cg05036846	-0.140679	0.0835197	-6.29787	1.59768e-07	0.000176375	7.28535	0.200752	0.0600731	0.140679	1	24648984	F	II	GRHL3	TSS1500	island	TSS1500-island	chr1:24648202-24648985
cg03859194	0.292837	0.733642	6.29549	1.61019e-07	0.000177496	7.27796	0.489611	0.782448	-0.292837	1	61391186	F	II		IGR	opensea	IGR-opensea
cg01241790	0.360736	0.755207	6.29434	1.61628e-07	0.000177908	7.27438	0.454593	0.815329	-0.360736	16	82392440	F	II		IGR	opensea	IGR-opensea
cg13615187	-0.233155	0.152671	-6.2915	1.63144e-07	0.000179315	7.26553	0.346966	0.113812	0.233155	1	205313385	F	II	KLHDC8A	5'UTR	island	5'UTR-island	chr1:205312493-205313576
cg05569109	-0.30121	0.14832	-6.29031	1.63782e-07	0.000179754	7.26183	0.399328	0.0981182	0.30121	2	166650805	F	I	GALNT3	TSS200	island	TSS200-island	chr2:166649909-166650966
cg11513637	-0.287286	0.212247	-6.28569	1.66284e-07	0.000181986	7.24745	0.451652	0.164366	0.287286	13	37005501	R	II	CCNA1	TSS1500	shore	TSS1500-shore	chr13:37005581-37006453
cg27377613	0.390153	0.630123	6.28514	1.66583e-07	0.000181986	7.24575	0.304995	0.695148	-0.390153	11	57253423	F	II	SLC43A1	Body	shelf	Body-shelf	chr11:57249946-57250848
cg04378182	0.25098	0.654146	6.2851	1.66609e-07	0.000181986	7.2456	0.444996	0.695976	-0.25098	17	12125335	F	I		IGR	opensea	IGR-opensea
cg21899596	-0.40015	0.238191	-6.28479	1.66779e-07	0.000181986	7.24463	0.571649	0.171499	0.40015	4	57522493	R	II	HOPX	1stExon	island	1stExon-island	chr4:57521621-57522703
cg02863072	0.304246	0.856493	6.28283	1.67856e-07	0.000182877	7.23853	0.602955	0.9072	-0.304246	12	25852502	R	II		IGR	opensea	IGR-opensea
cg17710440	0.225633	0.805269	6.28242	1.68079e-07	0.000182877	7.23727	0.617241	0.842874	-0.225633	16	787071	R	II	NARFL	Body	island	Body-island	chr16:787070-787327
cg17063371	0.189002	0.790372	6.281	1.68865e-07	0.000183265	7.23285	0.63287	0.821872	-0.189002	7	33631473	R	II	BBS9	Body	opensea	Body-opensea
cg12710519	0.370237	0.799173	6.2809	1.68922e-07	0.000183265	7.23253	0.490642	0.860879	-0.370237	4	144275126	F	II	GAB1	Body	opensea	Body-opensea
cg16208804	0.365421	0.75112	6.27783	1.70633e-07	0.000184736	7.22297	0.446602	0.812023	-0.365421	19	2697615	F	II	GNG7	5'UTR	opensea	5'UTR-opensea
cg09813219	-0.214122	0.15736	-6.27759	1.70766e-07	0.000184736	7.22223	0.335795	0.121673	0.214122	15	38365138	F	I		IGR	island	IGR-island	chr15:38364995-38365328
cg22175178	-0.292688	0.152319	-6.27708	1.7105e-07	0.000184777	7.22066	0.396226	0.103538	0.292688	9	73028776	F	II	KLF9	1stExon	island	1stExon-island	chr9:73027330-73029184
cg18548615	-0.284434	0.165212	-6.27151	1.74211e-07	0.000187924	7.20329	0.40224	0.117806	0.284434	17	32295722	F	II	ASIC2	Body	opensea	Body-opensea
cg26507839	-0.150507	0.0941144	-6.26887	1.75726e-07	0.000189246	7.19508	0.219537	0.0690299	0.150507	6	148525282	R	II		IGR	opensea	IGR-opensea
cg01526396	-0.369793	0.18749	-6.2685	1.75938e-07	0.000189246	7.19394	0.495651	0.125858	0.369793	1	24516287	F	II		IGR	shore	IGR-shore	chr1:24513540-24514477
cg05599953	0.268711	0.840529	6.26092	1.80376e-07	0.000193743	7.17032	0.616604	0.885314	-0.268711	7	7897811	F	II	UMAD1	Body	opensea	Body-opensea
cg10900932	-0.381332	0.184873	-6.25925	1.81367e-07	0.000194531	7.16512	0.50265	0.121318	0.381332	7	29604501	R	I	PRR15	5'UTR	island	5'UTR-island	chr7:29603540-29604793
cg24997330	0.233615	0.85301	6.2561	1.83251e-07	0.000196087	7.15532	0.658331	0.891946	-0.233615	10	3419027	F	II		IGR	opensea	IGR-opensea
cg19651184	0.0931687	0.930417	6.25553	1.83593e-07	0.000196087	7.15355	0.852776	0.945945	-0.0931687	4	77491762	R	II	SHROOM3	Body	opensea	Body-opensea
cg14635269	-0.232295	0.216742	-6.25553	1.83596e-07	0.000196087	7.15353	0.410321	0.178026	0.232295	9	129439339	F	II	LMX1B	Body	opensea	Body-opensea
cg16569347	0.314272	0.810291	6.25476	1.84057e-07	0.0001963	7.15116	0.548398	0.86267	-0.314272	17	7369066	F	II	ZBTB4	Body	island	Body-island	chr17:7369001-7369244
cg02728263	0.263719	0.827158	6.25266	1.85336e-07	0.000197386	7.14459	0.607392	0.871111	-0.263719	9	34622261	R	II	ARID3C	Body	shore	Body-shore	chr9:34623512-34624081
cg10967622	0.538697	0.749243	6.249	1.87575e-07	0.000199261	7.13321	0.300328	0.839026	-0.538697	17	12126032	R	II		IGR	opensea	IGR-opensea
cg07574575	0.289619	0.852085	6.24892	1.87624e-07	0.000199261	7.13296	0.610736	0.900355	-0.289619	3	47578702	F	II		IGR	opensea	IGR-opensea
cg25472554	0.312381	0.777178	6.23893	1.93881e-07	0.000205617	7.10185	0.516861	0.829241	-0.312381	3	196051315	R	II	TM4SF19	ExonBnd	opensea	ExonBnd-opensea
cg19700739	0.512408	0.624245	6.23822	1.94332e-07	0.000205806	7.09965	0.197239	0.709646	-0.512408	11	73376528	F	II		IGR	shelf	IGR-shelf	chr11:73371800-73372632
cg23591609	0.414203	0.705241	6.23485	1.96495e-07	0.000207805	7.08915	0.360072	0.774275	-0.414203	12	70092840	R	II	BEST3	5'UTR	opensea	5'UTR-opensea
cg10174146	-0.449013	0.26471	-6.23422	1.96901e-07	0.000207943	7.08719	0.638888	0.189875	0.449013	10	6540795	R	II	PRKCQ	Body	opensea	Body-opensea
cg17467972	-0.303491	0.290017	-6.23109	1.98937e-07	0.0002098	7.07744	0.542926	0.239435	0.303491	19	45953298	F	II		IGR	shore	IGR-shore	chr19:45954065-45954504
cg26070725	0.395837	0.701323	6.23043	1.99369e-07	0.000209963	7.07538	0.371458	0.767296	-0.395837	4	77434163	R	II	SHROOM3	Body	opensea	Body-opensea
cg00570575	0.428416	0.689801	6.22922	2.00161e-07	0.000210503	7.07162	0.332787	0.761203	-0.428416	2	73208343	R	II	SFXN5	Body	opensea	Body-opensea
cg23023943	0.31682	0.866471	6.22838	2.00718e-07	0.000210795	7.06899	0.602454	0.919274	-0.31682	19	52779273	F	II	ZNF766	Body	opensea	Body-opensea
cg00455823	0.339461	0.8163	6.22557	2.02574e-07	0.000212449	7.06026	0.533416	0.872877	-0.339461	1	115245402	R	II		IGR	opensea	IGR-opensea
cg11393971	0.468682	0.641508	6.22473	2.03137e-07	0.000212725	7.05763	0.250939	0.719621	-0.468682	3	105975802	F	II		IGR	opensea	IGR-opensea
cg26029682	-0.408475	0.278717	-6.22433	2.034e-07	0.000212725	7.0564	0.619113	0.210638	0.408475	1	117452580	R	I	PTGFRN	TSS200	island	TSS200-island	chr1:117452203-117453452
cg08768852	-0.444923	0.330739	-6.22204	2.04934e-07	0.000213563	7.04927	0.701508	0.256585	0.444923	3	69591633	F	I		IGR	island	IGR-island	chr3:69591011-69592050
cg12641434	-0.391025	0.196205	-6.22158	2.0525e-07	0.000213563	7.04781	0.522059	0.131034	0.391025	10	105992125	F	I	C10orf79	TSS200	island	TSS200-island	chr10:105991899-105992248
cg13896106	-0.437546	0.294119	-6.22153	2.05281e-07	0.000213563	7.04767	0.658741	0.221195	0.437546	17	72754589	R	II	SLC9A3R1	Body	opensea	Body-opensea
cg26798786	-0.271244	0.137914	-6.22145	2.05333e-07	0.000213563	7.04743	0.36395	0.0927064	0.271244	9	73029388	F	II	KLF9	1stExon	shore	1stExon-shore	chr9:73027330-73029184
cg18306374	0.242714	0.717529	6.21841	2.07395e-07	0.000215411	7.03795	0.515268	0.757982	-0.242714	21	27530161	F	II	APP	5'UTR	opensea	5'UTR-opensea
cg01471034	0.37981	0.736686	6.21756	2.07971e-07	0.000215712	7.03532	0.420178	0.799988	-0.37981	20	40208239	R	II	CHD6	5'UTR	opensea	5'UTR-opensea
cg13921714	0.544963	0.665248	6.21339	2.10841e-07	0.000218256	7.02232	0.211112	0.756075	-0.544963	20	36081579	R	II		IGR	opensea	IGR-opensea
cg06651180	0.366873	0.805369	6.21316	2.11002e-07	0.000218256	7.0216	0.499642	0.866515	-0.366873	7	101559888	R	II	CUX1	Body	shore	Body-shore	chr7:101559402-101559625
cg12021221	0.37372	0.727689	6.21041	2.12913e-07	0.000219931	7.01305	0.416255	0.789976	-0.37372	17	7283578	R	II	TNK1	TSS1500	shore	TSS1500-shore	chr17:7284223-7284687
cg10024876	-0.371144	0.213179	-6.20893	2.13955e-07	0.000220706	7.00842	0.522465	0.151321	0.371144	3	69592049	F	II		IGR	island	IGR-island	chr3:69591011-69592050
cg01436771	-0.147753	0.122964	-6.20337	2.17892e-07	0.000224461	6.99113	0.246091	0.0983387	0.147753	1	11119520	R	II	SRM	Body	island	Body-island	chr1:11119030-11120634
cg23487759	0.490549	0.646796	6.20117	2.19473e-07	0.000225781	6.98428	0.238005	0.728554	-0.490549	2	1093592	F	II	SNTG2	Body	opensea	Body-opensea
cg14138416	0.334208	0.776484	6.19573	2.23433e-07	0.00022953	6.96732	0.497978	0.832185	-0.334208	7	3237682	R	II		IGR	opensea	IGR-opensea
cg25377803	0.227699	0.883026	6.19501	2.23958e-07	0.00022953	6.96509	0.693277	0.920976	-0.227699	13	97921364	F	II	MBNL2	5'UTR	opensea	5'UTR-opensea
cg08938669	-0.148478	0.0860495	-6.19492	2.24028e-07	0.00022953	6.96479	0.209781	0.0613032	0.148478	7	30174231	R	II	C7orf41	TSS1500	island	TSS1500-island	chr7:30174230-30176169
cg12174151	0.364477	0.738245	6.19428	2.24496e-07	0.000229697	6.96282	0.434514	0.798991	-0.364477	4	160426625	F	II		IGR	opensea	IGR-opensea
cg00648301	-0.378902	0.185998	-6.1884	2.28874e-07	0.00023386	6.9445	0.501749	0.122847	0.378902	20	20349241	F	I	INSM1	1stExon	island	1stExon-island	chr20:20344400-20350605
cg21832337	0.380234	0.64993	6.18755	2.29517e-07	0.0002342	6.94184	0.333068	0.713302	-0.380234	2	30708102	R	II	LCLAT1	5'UTR	opensea	5'UTR-opensea
cg07667731	-0.334345	0.209238	-6.18111	2.34418e-07	0.000238878	6.9218	0.48786	0.153514	0.334345	15	99645211	F	I	SYNM	TSS200	island	TSS200-island	chr15:99645030-99646444
cg24012321	0.50612	0.675568	6.17774	2.37028e-07	0.000241212	6.9113	0.253802	0.759922	-0.50612	14	91750021	R	II	CCDC88C	Body	opensea	Body-opensea
cg05096452	0.149836	0.898926	6.17327	2.40532e-07	0.000244449	6.89739	0.774062	0.923898	-0.149836	7	127666927	F	II	SND1	Body	opensea	Body-opensea
cg21748136	0.341103	0.819145	6.17217	2.41408e-07	0.000245009	6.89394	0.534892	0.875995	-0.341103	3	195943366	F	II	OSTalpha	TSS200	opensea	TSS200-opensea
cg06531778	-0.377151	0.232641	-6.16924	2.43743e-07	0.000247047	6.88481	0.546934	0.169782	0.377151	6	84152487	F	II		IGR	opensea	IGR-opensea
cg05813104	0.414926	0.775794	6.16876	2.44126e-07	0.000247103	6.88332	0.430022	0.844948	-0.414926	20	61864956	F	II		IGR	opensea	IGR-opensea
cg20272779	0.18233	0.826883	6.16745	2.45177e-07	0.000247834	6.87925	0.674941	0.857272	-0.18233	17	7271435	R	II		IGR	opensea	IGR-opensea
cg26306976	0.372371	0.746278	6.16509	2.47084e-07	0.000249224	6.8719	0.43597	0.80834	-0.372371	2	9564901	R	II	ITGB1BP1	TSS1500	shore	TSS1500-shore	chr2:9563126-9564282
cg12908614	0.442483	0.695041	6.16493	2.47212e-07	0.000249224	6.87141	0.326306	0.768788	-0.442483	1	245292165	F	II		IGR	opensea	IGR-opensea
cg26857960	0.459269	0.655368	6.16396	2.48e-07	0.000249686	6.86839	0.272644	0.731912	-0.459269	21	47924507	R	II	DIP2A	Body	opensea	Body-opensea
cg05054953	0.385248	0.722458	6.16256	2.49143e-07	0.000250225	6.86403	0.401418	0.786666	-0.385248	16	66611099	F	II	CMTM1	Body	shore	Body-shore	chr16:66612749-66613412
cg21524398	0.40034	0.715578	6.16225	2.49401e-07	0.000250225	6.86305	0.381961	0.782301	-0.40034	7	121081018	R	II		IGR	opensea	IGR-opensea
cg04089644	0.413027	0.715431	6.16209	2.4953e-07	0.000250225	6.86256	0.371242	0.784269	-0.413027	2	54809763	F	II	SPTBN1	Body	opensea	Body-opensea
cg20951972	0.289358	0.813397	6.15965	2.51538e-07	0.000251904	6.85496	0.572265	0.861623	-0.289358	1	40177295	R	II		IGR	opensea	IGR-opensea
cg08574592	-0.312233	0.215244	-6.15487	2.55515e-07	0.000255135	6.84008	0.475438	0.163205	0.312233	15	61520873	R	II	RORA	Body	island	Body-island	chr15:61520423-61521716
cg00501467	0.249299	0.77929	6.15463	2.55716e-07	0.000255135	6.83933	0.571541	0.82084	-0.249299	6	13015202	F	II	PHACTR1	Body	island	Body-island	chr6:13014973-13015203
cg01229760	0.253713	0.829689	6.15456	2.55778e-07	0.000255135	6.8391	0.618261	0.871974	-0.253713	11	7728104	F	II	OVCH2	TSS200	opensea	TSS200-opensea
cg06813419	0.441372	0.708796	6.15376	2.56451e-07	0.000255388	6.83661	0.340986	0.782358	-0.441372	1	211502171	R	II	TRAF5	5'UTR	shore	5'UTR-shore	chr1:211500151-211500636
cg11755372	0.358298	0.728227	6.15322	2.5691e-07	0.000255388	6.83492	0.429645	0.787944	-0.358298	3	183993080	F	II	ECE2	Body	shore	Body-shore	chr3:183993905-183994347
cg13022344	0.41882	0.680947	6.15305	2.57046e-07	0.000255388	6.83441	0.331931	0.750751	-0.41882	9	129932457	F	II	RALGPS1	Body	opensea	Body-opensea
cg20422120	0.272788	0.768368	6.1518	2.58111e-07	0.00025611	6.83049	0.541045	0.813833	-0.272788	10	1088372	R	II	IDI1	Body	opensea	Body-opensea
cg26351001	-0.439968	0.253153	-6.14994	2.59686e-07	0.000257334	6.82472	0.619793	0.179825	0.439968	4	184644413	F	II		IGR	island	IGR-island	chr4:184643914-184644414
cg12352038	-0.281238	0.180046	-6.14647	2.62662e-07	0.000259942	6.81392	0.414411	0.133173	0.281238	20	62114621	F	II		IGR	shelf	IGR-shelf	chr20:62111291-62111516
cg02872868	-0.474812	0.380046	-6.14335	2.65373e-07	0.000262281	6.80418	0.775723	0.300911	0.474812	4	186565192	R	II	SORBS2	Body	opensea	Body-opensea
cg07592724	-0.347522	0.186681	-6.14111	2.67328e-07	0.000263741	6.79722	0.476282	0.128761	0.347522	10	105992207	R	II	C10orf79	TSS200	island	TSS200-island	chr10:105991899-105992248
cg22869818	0.246188	0.867399	6.14086	2.67549e-07	0.000263741	6.79644	0.662242	0.90843	-0.246188	4	182714319	F	II		IGR	opensea	IGR-opensea
cg05929192	0.474866	0.68402	6.14026	2.68077e-07	0.000263917	6.79457	0.288298	0.763164	-0.474866	2	97192266	F	II		IGR	shore	IGR-shore	chr2:97192977-97193383
cg06999776	-0.181969	0.108159	-6.13343	2.74162e-07	0.000269556	6.77328	0.259801	0.0778311	0.181969	2	74881146	R	II	SEMA4F	TSS1500	shore	TSS1500-shore	chr2:74881359-74882019
cg22787029	0.223205	0.793846	6.1316	2.75809e-07	0.000270823	6.7676	0.607842	0.831047	-0.223205	5	126999809	F	II		IGR	opensea	IGR-opensea
cg01240973	0.404559	0.748328	6.12645	2.80519e-07	0.00027509	6.75154	0.411195	0.815754	-0.404559	2	30350471	F	II		IGR	opensea	IGR-opensea
cg15399009	0.520425	0.623439	6.12331	2.83427e-07	0.000277582	6.74176	0.189752	0.710177	-0.520425	1	22480920	R	II		IGR	opensea	IGR-opensea
cg08191690	0.457639	0.661571	6.12247	2.84209e-07	0.000277987	6.73914	0.280205	0.737844	-0.457639	7	73879443	R	II	GTF2IRD1	5'UTR	opensea	5'UTR-opensea
cg00417851	0.476911	0.71916	6.12164	2.84979e-07	0.000278379	6.73658	0.321735	0.798645	-0.476911	6	149800027	R	II	ZC3H12D	5'UTR	opensea	5'UTR-opensea
cg21352954	0.253703	0.827511	6.11914	2.87333e-07	0.000280316	6.72878	0.616092	0.869795	-0.253703	4	146424127	F	II	SMAD1-AS2	Body	opensea	Body-opensea
cg08782194	0.306555	0.663738	6.11818	2.88237e-07	0.000280835	6.7258	0.408276	0.714831	-0.306555	17	19193909	F	II	EPN2	5'UTR	opensea	5'UTR-opensea
cg20478129	0.517866	0.475303	6.11418	2.92047e-07	0.000284014	6.71335	0.043748	0.561614	-0.517866	14	27067372	F	I	NOVA1	TSS1500	shore	TSS1500-shore	chr14:27066313-27066578
cg19191454	-0.128223	0.0850339	-6.11397	2.92252e-07	0.000284014	6.71268	0.191887	0.0636633	0.128223	10	102106596	F	II	SCD	TSS200	island	TSS200-island	chr10:102106182-102107722
cg10160614	0.543742	0.596149	6.1133	2.92899e-07	0.000284277	6.71058	0.14303	0.686772	-0.543742	2	239544973	F	I		IGR	shelf	IGR-shelf	chr2:239542238-239542553
cg09191036	0.407955	0.52795	6.11233	2.93831e-07	0.000284816	6.70757	0.187987	0.595943	-0.407955	4	9783363	F	II	DRD5	1stExon	island	1stExon-island	chr4:9783035-9784960
cg06043201	0.43374	0.634119	6.11115	2.94975e-07	0.000285557	6.70389	0.272669	0.706409	-0.43374	8	28974428	R	II	KIF13B	Body	opensea	Body-opensea
cg23496836	-0.438042	0.432294	-6.10592	3.00079e-07	0.000290127	6.68761	0.797329	0.359287	0.438042	4	184376873	F	II		IGR	opensea	IGR-opensea
cg04543413	-0.165421	0.218751	-6.1052	3.00795e-07	0.000290447	6.68536	0.356601	0.19118	0.165421	12	25055676	R	I	BCAT1	Body	island	Body-island	chr12:25055599-25056246
cg12187213	-0.215186	0.178703	-6.10295	3.03027e-07	0.000292228	6.67834	0.358025	0.142839	0.215186	3	64673741	F	II	ADAMTS9	TSS1500	island	TSS1500-island	chr3:64671087-64673957
cg11444026	0.23544	0.813154	6.10073	3.0524e-07	0.000293987	6.67144	0.616955	0.852394	-0.23544	3	44986745	F	II	ZDHHC3	Body	opensea	Body-opensea
cg26743522	0.314962	0.807875	6.09809	3.07894e-07	0.000296166	6.66323	0.545406	0.860369	-0.314962	5	157702543	R	II		IGR	opensea	IGR-opensea
cg02197303	0.236793	0.75347	6.09739	3.08607e-07	0.000296474	6.66104	0.556142	0.792935	-0.236793	4	3240621	R	I	HTT	Body	opensea	Body-opensea
cg00442282	-0.186317	0.125611	-6.09538	3.10649e-07	0.000298056	6.65478	0.280874	0.0945579	0.186317	17	38471064	F	II	RARA	5'UTR	shore	5'UTR-shore	chr17:38472958-38473201
cg10450692	0.539325	0.653856	6.09394	3.12127e-07	0.000299094	6.65028	0.204418	0.743743	-0.539325	17	63624619	F	II		IGR	opensea	IGR-opensea
cg05079059	0.447142	0.754019	6.0932	3.12887e-07	0.000299443	6.64798	0.3814	0.828543	-0.447142	22	49769836	F	II		IGR	opensea	IGR-opensea
cg04312919	-0.203179	0.091157	-6.09205	3.14062e-07	0.000300187	6.64442	0.260473	0.0572939	0.203179	1	205290381	F	I	NUAK2	Body	island	Body-island	chr1:205290232-205291035
cg01985965	-0.193015	0.114959	-6.09156	3.14572e-07	0.000300295	6.64288	0.275805	0.0827897	0.193015	1	2461278	F	II	HES5	Body	island	Body-island	chr1:2460760-2462010
cg00395579	0.430861	0.741433	6.08883	3.17407e-07	0.000302618	6.63438	0.382382	0.813243	-0.430861	8	103243598	R	II	RRM2B	Body	opensea	Body-opensea
cg24670552	0.355535	0.762316	6.08545	3.20947e-07	0.000305607	6.62386	0.466037	0.821572	-0.355535	13	110436780	R	II	IRS2	1stExon	island	1stExon-island	chr13:110434466-110440180
cg05521603	0.346292	0.845238	6.0847	3.21736e-07	0.000305973	6.62153	0.556661	0.902953	-0.346292	5	125951315	F	II	PHAX	Body	opensea	Body-opensea
cg01681811	0.250368	0.836947	6.08077	3.25914e-07	0.000309456	6.60929	0.628307	0.878675	-0.250368	8	103403989	R	II	UBR5	Body	opensea	Body-opensea
cg07913153	0.236781	0.853392	6.08049	3.26219e-07	0.000309456	6.6084	0.656074	0.892855	-0.236781	1	236680761	F	II	LGALS8	TSS1500	opensea	TSS1500-opensea
cg17694077	0.432473	0.694958	6.07953	3.27251e-07	0.000310046	6.60541	0.334565	0.767037	-0.432473	12	32383543	F	II	BICD1	Body	opensea	Body-opensea
cg16903689	0.417953	0.746081	6.0789	3.27925e-07	0.000310295	6.60346	0.397787	0.81574	-0.417953	3	108833737	R	II	MORC1	Body	shelf	Body-shelf	chr3:108836795-108837089
cg08000413	0.160936	0.850544	6.07078	3.36789e-07	0.000318284	6.57816	0.716431	0.877366	-0.160936	2	166930049	F	II	SCN1A	1stExon	opensea	1stExon-opensea
cg12979590	0.45292	0.695073	6.06954	3.38166e-07	0.000319186	6.57429	0.31764	0.77056	-0.45292	11	47554407	R	II	CUGBP1	5'UTR	opensea	5'UTR-opensea
cg12306507	0.376489	0.644292	6.06743	3.40519e-07	0.000320778	6.56771	0.330551	0.70704	-0.376489	13	46013351	R	II		IGR	opensea	IGR-opensea
cg04434896	-0.218927	0.160794	-6.06709	3.40899e-07	0.000320778	6.56666	0.343233	0.124306	0.218927	8	23562003	F	II	NKX2-6	Body	shore	Body-shore	chr8:23562475-23565175
cg21007414	-0.206441	0.147189	-6.06651	3.4154e-07	0.000320778	6.56488	0.319223	0.112782	0.206441	11	76381687	F	I	LRRC32	TSS1500	island	TSS1500-island	chr11:76381449-76382295
cg14634687	0.439955	0.560154	6.06646	3.41606e-07	0.000320778	6.56469	0.193525	0.63348	-0.439955	17	47094252	R	II	IGF2BP1	Body	shelf	Body-shelf	chr17:47091037-47091567
cg01567084	-0.21087	0.0905088	-6.06613	3.41977e-07	0.000320778	6.56366	0.266234	0.0553638	0.21087	11	102980010	F	I	DYNC2H1	TSS200	opensea	TSS200-opensea
cg21981706	-0.203837	0.12024	-6.06447	3.43836e-07	0.000322121	6.55852	0.290104	0.0862668	0.203837	11	118023445	R	I	SCN4B	1stExon	island	1stExon-island	chr11:118023352-118024194
cg11027058	-0.210959	0.153021	-6.06125	3.47492e-07	0.000325143	6.54849	0.328821	0.117861	0.210959	2	71693887	R	I	DYSF	5'UTR	island	5'UTR-island	chr2:71693164-71694127
cg14894755	-0.357823	0.283442	-6.06053	3.48323e-07	0.000325367	6.54623	0.581627	0.223804	0.357823	6	133145636	F	II		IGR	opensea	IGR-opensea
cg13398658	0.38067	0.737654	6.06029	3.48593e-07	0.000325367	6.54549	0.420429	0.801099	-0.38067	3	44981371	R	II	ZDHHC3	Body	opensea	Body-opensea
cg10427062	0.471964	0.669513	6.05932	3.49706e-07	0.000326002	6.54247	0.27621	0.748174	-0.471964	5	60728124	F	II	ZSWIM6	Body	opensea	Body-opensea
cg21005484	0.114996	0.893267	6.05844	3.50723e-07	0.000326548	6.53971	0.797437	0.912433	-0.114996	10	89681668	F	II	PTEN	5'UTR	opensea	5'UTR-opensea
cg19214178	0.355953	0.787019	6.05696	3.52426e-07	0.000327729	6.53512	0.490391	0.846344	-0.355953	5	123625779	F	II	LINC01170	Body	opensea	Body-opensea
cg14300943	0.320161	0.80977	6.0547	3.55056e-07	0.000329769	6.52807	0.542969	0.86313	-0.320161	9	27534289	F	II		IGR	opensea	IGR-opensea
cg18544592	0.302946	0.814012	6.05305	3.5698e-07	0.000331148	6.52294	0.561557	0.864503	-0.302946	8	97940238	F	II	CPQ	Body	opensea	Body-opensea
cg09427353	0.258462	0.742984	6.05069	3.59752e-07	0.000333311	6.51561	0.527599	0.786061	-0.258462	20	49521515	F	II	ADNP	5'UTR	opensea	5'UTR-opensea
cg17214251	-0.225286	0.100915	-6.04877	3.62033e-07	0.000335013	6.50961	0.288654	0.0633676	0.225286	11	102980042	R	I	DYNC2H1	TSS200	opensea	TSS200-opensea
cg18711875	0.459245	0.756532	6.04838	3.625e-07	0.000335035	6.50839	0.373828	0.833073	-0.459245	5	60273941	F	II	NDUFAF2	Body	opensea	Body-opensea
cg04828105	0.38519	0.695402	6.04742	3.63645e-07	0.000335466	6.5054	0.37441	0.7596	-0.38519	6	113681338	F	II		IGR	opensea	IGR-opensea
cg12923877	0.244313	0.822492	6.04724	3.63855e-07	0.000335466	6.50485	0.618898	0.86321	-0.244313	1	70696285	F	II	SRSF11	Body	opensea	Body-opensea
cg02208820	0.223466	0.860233	6.04421	3.6749e-07	0.000338403	6.49542	0.674012	0.897478	-0.223466	10	577713	F	I	DIP2C	Body	shore	Body-shore	chr10:575898-576131
cg17277939	0.455051	0.713585	6.04338	3.68501e-07	0.000338749	6.49282	0.334376	0.789427	-0.455051	12	70093008	F	II	BEST3	1stExon	opensea	1stExon-opensea
cg18065137	0.310631	0.71468	6.04316	3.68762e-07	0.000338749	6.49215	0.455821	0.766452	-0.310631	1	246792476	F	II	CNST	Body	opensea	Body-opensea
cg01544877	0.309688	0.747143	6.04107	3.71302e-07	0.000340495	6.48564	0.48907	0.798757	-0.309688	6	136609152	F	II	BCLAF1	5'UTR	shore	5'UTR-shore	chr6:136610148-136611285
cg10884052	-0.290091	0.162362	-6.04086	3.71565e-07	0.000340495	6.48497	0.404105	0.114014	0.290091	2	135475971	F	I	TMEM163	Body	island	Body-island	chr2:135475698-135476993
cg25531090	0.428527	0.609855	6.0379	3.75185e-07	0.000343396	6.47577	0.252749	0.681277	-0.428527	9	20198450	R	II		IGR	opensea	IGR-opensea
cg07474441	0.15679	0.852456	6.03425	3.79712e-07	0.000347118	6.4644	0.721797	0.878587	-0.15679	5	132440612	R	II	HSPA4	3'UTR	opensea	3'UTR-opensea
cg14110424	0.246821	0.703401	6.02901	3.86306e-07	0.00035272	6.44807	0.497716	0.744537	-0.246821	9	90789355	F	II		IGR	opensea	IGR-opensea
cg26315263	-0.413236	0.284101	-6.02709	3.88746e-07	0.000354519	6.44209	0.628464	0.215228	0.413236	15	59665250	F	II	MYO1E	TSS200	shore	TSS200-shore	chr15:59663863-59665081
cg15089167	0.382999	0.747531	6.0245	3.92063e-07	0.000356993	6.43404	0.428365	0.811364	-0.382999	19	6771958	F	II	VAV1	TSS1500	shelf	TSS1500-shelf	chr19:6767945-6768160
cg03732263	-0.137161	0.0962819	-6.02424	3.92405e-07	0.000356993	6.43321	0.210583	0.0734217	0.137161	1	26797145	F	II	DHDDS	3'UTR	shore	3'UTR-shore	chr1:26798366-26799842
cg04447234	-0.25735	0.0942153	-6.02282	3.94238e-07	0.000358229	6.42879	0.308674	0.0513236	0.25735	11	102980032	R	II	DYNC2H1	TSS200	opensea	TSS200-opensea
cg09561832	0.0740699	0.914233	6.02087	3.96765e-07	0.000360092	6.42273	0.852508	0.926578	-0.0740699	7	68655350	R	II		IGR	opensea	IGR-opensea
cg07698591	0.287044	0.773467	6.01908	3.99113e-07	0.000361788	6.41713	0.534263	0.821307	-0.287044	4	1840877	F	I	LETM1	Body	shelf	Body-shelf	chr4:1843080-1843352
cg11228136	0.351907	0.735158	6.01793	4.00616e-07	0.000362715	6.41357	0.441902	0.793809	-0.351907	2	63971489	R	II		IGR	opensea	IGR-opensea
cg13633659	0.38004	0.74549	6.01668	4.02267e-07	0.000363774	6.40967	0.428791	0.80883	-0.38004	9	98012426	R	II	FANCC	5'UTR	opensea	5'UTR-opensea
cg09727161	0.241842	0.806817	6.01376	4.06141e-07	0.000366838	6.40058	0.605282	0.847124	-0.241842	2	105723671	R	II		IGR	opensea	IGR-opensea
cg01386775	0.390032	0.673573	6.01156	4.09092e-07	0.000368775	6.39371	0.348546	0.738578	-0.390032	9	14847273	R	II	FREM1	Body	opensea	Body-opensea
cg10471338	0.367674	0.650237	6.01143	4.09263e-07	0.000368775	6.39332	0.343842	0.711516	-0.367674	5	4639701	R	II		IGR	opensea	IGR-opensea
cg08949398	0.204878	0.881389	6.00673	4.15631e-07	0.000374067	6.37867	0.710658	0.915535	-0.204878	19	7257340	R	II	INSR	Body	opensea	Body-opensea
cg01763602	0.375107	0.759912	6.00276	4.21079e-07	0.000378519	6.36632	0.447322	0.82243	-0.375107	7	101559810	R	II	CUX1	Body	shore	Body-shore	chr7:101559402-101559625
cg11755039	0.410157	0.649561	5.99999	4.24925e-07	0.000381522	6.3577	0.307764	0.717921	-0.410157	12	27032146	F	II		IGR	opensea	IGR-opensea
cg20889285	0.179502	0.853194	5.99882	4.26568e-07	0.000382542	6.35404	0.703609	0.883111	-0.179502	6	152489875	F	II	MIR3163	Body	opensea	Body-opensea
cg14014565	0.149247	0.808171	5.99732	4.28666e-07	0.000383967	6.34939	0.683799	0.833046	-0.149247	8	61636537	R	II	CHD7	5'UTR	opensea	5'UTR-opensea
cg16238920	0.428993	0.68976	5.99637	4.30006e-07	0.000384712	6.34643	0.332265	0.761258	-0.428993	8	129281825	F	II		IGR	opensea	IGR-opensea
cg06438625	0.351028	0.778226	5.99537	4.31416e-07	0.000385516	6.34332	0.485703	0.836731	-0.351028	6	108066648	R	II	SCML4	Body	opensea	Body-opensea
cg25535435	0.309347	0.792583	5.9932	4.34503e-07	0.000387816	6.33656	0.534793	0.844141	-0.309347	6	41194812	F	II	TREML4	TSS1500	opensea	TSS1500-opensea
cg03082860	0.257044	0.807666	5.98263	4.49843e-07	0.000401034	6.30365	0.593463	0.850507	-0.257044	20	25021282	R	II	ACSS1	Body	opensea	Body-opensea
cg08599717	-0.277447	0.0999779	-5.9822	4.50489e-07	0.000401136	6.30229	0.331184	0.0537367	0.277447	11	102980135	F	I	DYNC2H1	TSS200	opensea	TSS200-opensea
cg01026385	0.378817	0.671817	5.98063	4.52817e-07	0.000402734	6.29741	0.356136	0.734953	-0.378817	2	62442535	F	II	B3GNT2	5'UTR	opensea	5'UTR-opensea
cg19690711	0.323336	0.533421	5.97766	4.57258e-07	0.000406205	6.28815	0.263974	0.587311	-0.323336	1	245527135	F	II	KIF26B	Body	opensea	Body-opensea
cg13678758	0.405418	0.668508	5.97687	4.58443e-07	0.000406779	6.2857	0.33066	0.736078	-0.405418	21	16213321	R	II		IGR	opensea	IGR-opensea
cg14677533	0.171278	0.841507	5.97376	4.63149e-07	0.000409993	6.27601	0.698775	0.870053	-0.171278	9	131770520	F	II	SH3GLB2	3'UTR	opensea	3'UTR-opensea
cg26614624	0.289711	0.742344	5.97376	4.6315e-07	0.000409993	6.27601	0.500918	0.79063	-0.289711	16	66610375	F	II	CMTM1	Body	shelf	Body-shelf	chr16:66612749-66613412
cg06095631	0.151004	0.904163	5.97224	4.65458e-07	0.000411084	6.27129	0.778326	0.92933	-0.151004	10	4230707	R	II		IGR	opensea	IGR-opensea
cg18289580	0.390287	0.712336	5.97223	4.65472e-07	0.000411084	6.27126	0.387097	0.777384	-0.390287	1	63903827	F	II	ALG6	3'UTR	opensea	3'UTR-opensea
cg12330031	0.278585	0.807252	5.97113	4.67155e-07	0.000411712	6.26784	0.575098	0.853683	-0.278585	22	50324138	F	II		IGR	shore	IGR-shore	chr22:50322570-50323451
cg10472651	-0.410417	0.374606	-5.97106	4.67274e-07	0.000411712	6.2676	0.71662	0.306203	0.410417	16	66555859	R	II	TK2	Body	opensea	Body-opensea
cg02868743	0.404148	0.740952	5.97058	4.68007e-07	0.000411878	6.26611	0.404162	0.80831	-0.404148	1	218667927	R	II	MIR548F3	Body	opensea	Body-opensea
cg25147622	0.405643	0.70491	5.97001	4.68876e-07	0.000412162	6.26435	0.366873	0.772517	-0.405643	8	1403502	R	II		IGR	shore	IGR-shore	chr8:1404884-1405094
cg00259282	0.397638	0.662946	5.96904	4.7037e-07	0.000412978	6.26134	0.331581	0.729219	-0.397638	2	65305163	R	II	CEP68	Body	opensea	Body-opensea
cg12312131	-0.138038	0.100993	-5.9687	4.70898e-07	0.000412978	6.26027	0.216025	0.077987	0.138038	9	132474473	R	II	PRRX2	Body	opensea	Body-opensea
cg02304945	-0.0922499	0.0933669	-5.96832	4.71488e-07	0.000413016	6.25908	0.170242	0.0779919	0.0922499	16	89992524	F	II	TUBB3	Body	island	Body-island	chr16:89992135-89992960
cg00397522	0.475062	0.700732	5.96566	4.7563e-07	0.000416161	6.25079	0.304847	0.779909	-0.475062	1	94478401	F	II	ABCA4	Body	opensea	Body-opensea
cg26926765	-0.395918	0.299341	-5.96467	4.77181e-07	0.000417035	6.2477	0.629273	0.233355	0.395918	6	54127349	F	II	C6orf142	Body	opensea	Body-opensea
cg05538508	0.356188	0.702544	5.96352	4.78983e-07	0.000418126	6.24413	0.405721	0.761908	-0.356188	19	45670485	R	II	TRAPPC6A	Body	opensea	Body-opensea
cg16694003	-0.347002	0.202513	-5.95944	4.85444e-07	0.000423277	6.23142	0.491682	0.144679	0.347002	16	68482277	R	I	SMPD3	5'UTR	island	5'UTR-island	chr16:68480864-68482822
cg14466759	0.310101	0.704279	5.95721	4.89001e-07	0.000424566	6.22449	0.445862	0.755963	-0.310101	7	101518899	F	II	CUX1	Body	opensea	Body-opensea
cg24098938	-0.236609	0.13675	-5.95712	4.89153e-07	0.000424566	6.2242	0.333923	0.0973149	0.236609	13	44361212	R	I	ENOX1	TSS200	island	TSS200-island	chr13:44359858-44361696
cg12322751	0.315018	0.836343	5.95711	4.89169e-07	0.000424566	6.22417	0.573828	0.888846	-0.315018	16	28302348	F	II	SBK1	TSS1500	shore	TSS1500-shore	chr16:28303973-28304770
cg13279009	0.446227	0.763664	5.95711	4.89171e-07	0.000424566	6.22416	0.391808	0.838035	-0.446227	2	24584023	F	II	ITSN2	TSS1500	shore	TSS1500-shore	chr2:24582620-24583611
cg22963915	-0.306572	0.202309	-5.95204	4.97373e-07	0.000431188	6.2084	0.457786	0.151214	0.306572	19	3785855	F	I	MATK	5'UTR	island	5'UTR-island	chr19:3785511-3786653
cg08684546	-0.331795	0.182484	-5.95095	4.99158e-07	0.000431751	6.205	0.458979	0.127184	0.331795	9	16871855	F	II	BNC2	TSS1500	island	TSS1500-island	chr9:16870123-16872020
cg07298878	0.371953	0.749562	5.95094	4.99165e-07	0.000431751	6.20498	0.439601	0.811554	-0.371953	1	161148880	F	II	B4GALT3	TSS1500	shore	TSS1500-shore	chr1:161147061-161147451
cg02121312	0.425884	0.689086	5.94701	5.05655e-07	0.000436686	6.19273	0.334182	0.760066	-0.425884	14	100601245	R	II	EVL	Body	opensea	Body-opensea
cg21579556	0.385421	0.61746	5.94679	5.06027e-07	0.000436686	6.19204	0.296276	0.681697	-0.385421	7	127668506	R	II	LRRC4	3'UTR	shelf	3'UTR-shelf	chr7:127671158-127672853
cg14531665	0.226558	0.72467	5.94601	5.07313e-07	0.000437089	6.18963	0.535871	0.762429	-0.226558	9	91058614	F	II	SPIN1	Body	opensea	Body-opensea
cg03966514	-0.182929	0.209822	-5.94581	5.07651e-07	0.000437089	6.189	0.362262	0.179333	0.182929	13	36919738	F	I	SPG20	5'UTR	island	5'UTR-island	chr13:36919737-36921004
cg13862983	-0.220901	0.138583	-5.94416	5.10411e-07	0.000438726	6.18385	0.322667	0.101766	0.220901	9	73028130	R	II	KLF9	1stExon	island	1stExon-island	chr9:73027330-73029184
cg24890716	0.294981	0.772521	5.94398	5.10715e-07	0.000438726	6.18329	0.526703	0.821684	-0.294981	8	1458554	F	II	DLGAP2	5'UTR	opensea	5'UTR-opensea
cg16631096	-0.261076	0.183198	-5.94133	5.15179e-07	0.000442058	6.17504	0.400762	0.139686	0.261076	15	49255672	F	II	SHC4	TSS200	shore	TSS200-shore	chr15:49254984-49255564
cg17993335	0.34095	0.701029	5.93946	5.18351e-07	0.000444274	6.16922	0.416905	0.757854	-0.34095	10	101759257	R	II	DNMBP	5'UTR	opensea	5'UTR-opensea
cg17799601	0.0599548	0.861863	5.93787	5.21064e-07	0.000446094	6.16426	0.8119	0.871855	-0.0599548	1	27285663	R	II	C1orf172	5'UTR	shore	5'UTR-shore	chr1:27286065-27287101
cg24670000	0.382177	0.715294	5.93702	5.22517e-07	0.000446831	6.16162	0.396813	0.77899	-0.382177	17	72370729	F	II		IGR	shelf	IGR-shelf	chr17:72367979-72368180
cg16099036	-0.293219	0.228274	-5.93565	5.24876e-07	0.000448179	6.15735	0.472623	0.179404	0.293219	1	204042772	R	I	SOX13	1stExon	island	1stExon-island	chr1:204042245-204044510
cg15921156	0.325447	0.821917	5.93541	5.25281e-07	0.000448179	6.15662	0.550711	0.876158	-0.325447	11	47073990	R	II	C11orf49	Body	opensea	Body-opensea
cg11253871	0.431837	0.703722	5.93234	5.30597e-07	0.000451785	6.14707	0.343858	0.775695	-0.431837	8	695073	R	II	ERICH1-AS1	Body	shore	Body-shore	chr8:694469-694697
cg06839900	-0.257024	0.167506	-5.93228	5.30704e-07	0.000451785	6.14688	0.381693	0.124669	0.257024	1	2461900	R	I	HES5	TSS1500	island	TSS1500-island	chr1:2460760-2462010
cg22261780	0.349483	0.760126	5.93154	5.32001e-07	0.000451932	6.14456	0.46889	0.818373	-0.349483	3	141496940	R	II	GRK7	TSS200	shore	TSS200-shore	chr3:141497158-141497492
cg00688685	0.487492	0.719508	5.9315	5.32073e-07	0.000451932	6.14444	0.313265	0.800756	-0.487492	8	126351174	F	II	NSMCE2	Body	opensea	Body-opensea
cg01829657	0.472953	0.694354	5.93069	5.33485e-07	0.000452622	6.14192	0.300227	0.77318	-0.472953	16	89000980	R	II	CBFA2T3	5'UTR	shore	5'UTR-shore	chr16:88999662-89000346
cg19765881	0.361798	0.691492	5.92865	5.37074e-07	0.000455156	6.13556	0.389994	0.751792	-0.361798	13	101051854	R	II	PCCA	Body	opensea	Body-opensea
cg09669125	0.490097	0.671617	5.92417	5.4503e-07	0.00046138	6.12162	0.263203	0.7533	-0.490097	5	149318703	F	II	PDE6A	Body	opensea	Body-opensea
cg18998760	0.38406	0.719187	5.92312	5.46907e-07	0.000462152	6.11836	0.399137	0.783197	-0.38406	7	75224305	R	II	HIP1	Body	opensea	Body-opensea
cg03462943	0.415837	0.649417	5.92297	5.47166e-07	0.000462152	6.11791	0.302885	0.718723	-0.415837	2	128407068	F	II	GPR17	5'UTR	shore	5'UTR-shore	chr2:128408957-128409355
cg03627300	0.266937	0.761	5.92086	5.50985e-07	0.000464858	6.11131	0.538552	0.80549	-0.266937	2	218881298	F	II		IGR	opensea	IGR-opensea
cg17094761	0.30201	0.648568	5.92001	5.52521e-07	0.000465634	6.10867	0.396893	0.698903	-0.30201	1	93548743	F	II	MTF2	5'UTR	shelf	5'UTR-shelf	chr1:93544558-93545032
cg03469093	0.442196	0.778095	5.91822	5.55768e-07	0.000467848	6.10311	0.409599	0.851795	-0.442196	20	48311287	R	II	B4GALT5	Body	opensea	Body-opensea
cg09249159	0.581057	0.70656	5.91386	5.63781e-07	0.000474064	6.08954	0.222346	0.803403	-0.581057	3	179225342	R	II		IGR	opensea	IGR-opensea
cg02939078	0.528313	0.704639	5.91307	5.65251e-07	0.000474318	6.08707	0.264378	0.792691	-0.528313	20	61489595	F	II	TCFL5	Body	shelf	Body-shelf	chr20:61492119-61493626
cg16149854	0.146909	0.794708	5.91302	5.65339e-07	0.000474318	6.08692	0.672283	0.819193	-0.146909	19	38680731	F	II	SIPA1L3	Body	shelf	Body-shelf	chr19:38684166-38684411
cg00294892	0.466853	0.627787	5.91221	5.6685e-07	0.000475058	6.08439	0.238743	0.705596	-0.466853	19	18080492	R	II	KCNN1	5'UTR	shelf	5'UTR-shelf	chr19:18077752-18078259
cg20942200	-0.199516	0.0933069	-5.9106	5.69844e-07	0.000477037	6.07939	0.25957	0.0600543	0.199516	11	102979863	R	II	DYNC2H1	TSS1500	opensea	TSS1500-opensea
cg19851810	0.31397	0.873367	5.90688	5.7684e-07	0.00048236	6.06782	0.611725	0.925695	-0.31397	1	23072310	R	II	EPHB2	Body	opensea	Body-opensea
cg15940260	0.216742	0.817655	5.90593	5.78657e-07	0.000483124	6.06484	0.637037	0.853778	-0.216742	17	47113061	F	II	IGF2BP1	Body	shore	Body-shore	chr17:47113256-47113490
cg07188038	0.119081	0.778824	5.90573	5.79034e-07	0.000483124	6.06422	0.67959	0.79867	-0.119081	16	49878427	F	II	ZNF423	5'UTR	opensea	5'UTR-opensea
cg26222722	0.237978	0.836299	5.9046	5.81185e-07	0.000484383	6.0607	0.637984	0.875962	-0.237978	5	142825390	F	II		IGR	opensea	IGR-opensea
cg13009489	-0.233486	0.088106	-5.90371	5.82881e-07	0.000485262	6.05794	0.282678	0.0491916	0.233486	11	102980138	F	I	DYNC2H1	TSS200	opensea	TSS200-opensea
cg11577454	0.421638	0.685663	5.90034	5.89366e-07	0.000489913	6.04745	0.334298	0.755936	-0.421638	1	36931973	F	II	CSF3R	Body	shore	Body-shore	chr1:36929414-36930131
cg05554039	-0.299126	0.232503	-5.90013	5.89766e-07	0.000489913	6.0468	0.481775	0.182649	0.299126	11	75379223	R	II	MAP6	1stExon	island	1stExon-island	chr11:75378416-75379882
cg12623695	0.226951	0.851323	5.89941	5.91157e-07	0.000490529	6.04457	0.662196	0.889148	-0.226951	1	53744325	R	II	LRP8	Body	shore	Body-shore	chr1:53742297-53742845
cg05406791	-0.233407	0.231182	-5.89883	5.92297e-07	0.000490935	6.04274	0.425688	0.192281	0.233407	12	10875874	F	I	CSDA	1stExon	island	1stExon-island	chr12:10875137-10876180
cg20997247	-0.0681178	0.108728	-5.89617	5.97482e-07	0.00049444	6.03448	0.165493	0.0973751	0.0681178	13	46425379	F	II	SIAH3	Body	opensea	Body-opensea
cg02198625	-0.130995	0.116272	-5.89599	5.97835e-07	0.00049444	6.03392	0.225435	0.09444	0.130995	20	1600641	R	II	SIRPB1	5'UTR	opensea	5'UTR-opensea
cg24852548	-0.291743	0.16385	-5.89425	6.01258e-07	0.000496727	6.0285	0.406969	0.115226	0.291743	4	57522632	R	II	HOPX	1stExon	island	1stExon-island	chr4:57521621-57522703
cg13828839	-0.404834	0.258966	-5.893	6.03724e-07	0.00049822	6.02462	0.596328	0.191494	0.404834	11	117747166	F	I	FXYD6	5'UTR	island	5'UTR-island	chr11:117747102-117747717
cg18825078	-0.181386	0.14426	-5.89224	6.05242e-07	0.000498927	6.02224	0.295416	0.114029	0.181386	8	121824330	F	II	SNTB1	TSS200	island	TSS200-island	chr8:121823534-121824720
cg23830590	0.0780774	0.892525	5.89054	6.08634e-07	0.000501176	6.01694	0.82746	0.905538	-0.0780774	2	208692466	R	II	PLEKHM3	3'UTR	opensea	3'UTR-opensea
cg13043696	0.323332	0.619792	5.88991	6.09891e-07	0.000501664	6.01498	0.350349	0.673681	-0.323332	10	1917044	F	I		IGR	opensea	IGR-opensea
cg03501666	-0.166699	0.156472	-5.8875	6.14729e-07	0.000505093	6.00749	0.295388	0.128689	0.166699	12	99264415	F	II	ANKS1B	Body	opensea	Body-opensea
cg16560770	0.381014	0.704351	5.88658	6.1659e-07	0.000506071	6.00462	0.386839	0.767853	-0.381014	3	183251461	F	II	KLHL6	Body	opensea	Body-opensea
cg07930210	0.24029	0.796972	5.88303	6.23807e-07	0.000511439	5.99359	0.59673	0.83702	-0.24029	10	75186437	F	II	MSS51	Body	opensea	Body-opensea
cg14320960	0.347923	0.800727	5.8811	6.27775e-07	0.000514134	5.98757	0.510791	0.858714	-0.347923	15	77796651	R	II		IGR	opensea	IGR-opensea
cg20229798	-0.165007	0.114305	-5.8796	6.3087e-07	0.000516109	5.98291	0.251812	0.0868042	0.165007	5	131802741	F	II	C5orf56	Body	opensea	Body-opensea
cg12978119	0.308032	0.833031	5.87913	6.31848e-07	0.00051635	5.98144	0.576338	0.88437	-0.308032	2	88896127	F	II	EIF2AK3	Body	opensea	Body-opensea
cg18037997	-0.229443	0.0988325	-5.87539	6.39654e-07	0.000522164	5.96979	0.290035	0.060592	0.229443	11	102980025	R	II	DYNC2H1	TSS200	opensea	TSS200-opensea
cg15096563	-0.202106	0.122528	-5.87374	6.43129e-07	0.000523615	5.96466	0.290949	0.0888432	0.202106	12	25055563	R	II	BCAT1	TSS1500	shore	TSS1500-shore	chr12:25055599-25056246
cg06921081	-0.317978	0.197085	-5.87346	6.43711e-07	0.000523615	5.9638	0.462067	0.144088	0.317978	1	202679582	R	I	SYT2	TSS200	island	TSS200-island	chr1:202678881-202679769
cg16619995	0.344269	0.817568	5.87336	6.43931e-07	0.000523615	5.96347	0.530677	0.874946	-0.344269	16	88961842	F	II	CBFA2T3	Body	island	Body-island	chr16:88961748-88961965
cg22240853	-0.212326	0.116065	-5.87323	6.44206e-07	0.000523615	5.96307	0.293003	0.0806773	0.212326	3	15373710	R	I	SH3BP5	Body	island	Body-island	chr3:15373314-15374209
cg13331940	-0.473051	0.274216	-5.87139	6.48102e-07	0.000526215	5.95735	0.668425	0.195374	0.473051	15	59663987	R	I	MYO1E	Body	island	Body-island	chr15:59663863-59665081
cg06654568	0.264429	0.843373	5.86725	6.56964e-07	0.000532838	5.94447	0.623016	0.887444	-0.264429	2	54537517	R	II		IGR	opensea	IGR-opensea
cg19822640	0.224221	0.819203	5.86678	6.57968e-07	0.00053308	5.94302	0.632352	0.856573	-0.224221	17	66203829	R	II		IGR	shore	IGR-shore	chr17:66201166-66202196
cg25341908	-0.360558	0.283011	-5.8638	6.64442e-07	0.000537748	5.93374	0.583476	0.222918	0.360558	7	108548748	F	II		IGR	opensea	IGR-opensea
cg02833089	0.356266	0.779993	5.86184	6.68738e-07	0.000540645	5.92763	0.483104	0.83937	-0.356266	7	101477052	R	II	CUX1	Body	opensea	Body-opensea
cg11425149	0.219373	0.831549	5.85863	6.75821e-07	0.000545787	5.91763	0.648738	0.868111	-0.219373	7	134463703	R	II	CALD1	TSS1500	opensea	TSS1500-opensea
cg00428422	0.367368	0.776503	5.85734	6.7867e-07	0.000547502	5.91365	0.470363	0.837731	-0.367368	5	171164314	R	II		IGR	opensea	IGR-opensea
cg08788600	0.436066	0.711028	5.85479	6.84382e-07	0.000551521	5.9057	0.34764	0.783705	-0.436066	3	139021622	R	II		IGR	opensea	IGR-opensea
cg06402738	0.414643	0.720259	5.85147	6.91871e-07	0.000556847	5.89538	0.374723	0.789366	-0.414643	6	45984316	R	II	CLIC5	TSS1500	shore	TSS1500-shore	chr6:45982877-45983742
cg05508861	0.214791	0.857761	5.85121	6.92465e-07	0.000556847	5.89456	0.678768	0.893559	-0.214791	1	67240056	R	II	TCTEX1D1	Body	opensea	Body-opensea
cg11714327	0.374745	0.682046	5.84655	7.03144e-07	0.000564832	5.88005	0.369758	0.744503	-0.374745	16	80603608	F	II	LINC01227	Body	opensea	Body-opensea
cg18093218	-0.186268	0.170764	-5.84399	7.09069e-07	0.000568987	5.87209	0.325987	0.139719	0.186268	1	204074204	F	II	SOX13	5'UTR	opensea	5'UTR-opensea
cg02273122	0.5391	0.731297	5.84143	7.15046e-07	0.000573174	5.86413	0.282046	0.821147	-0.5391	3	130951130	R	II	NEK11	Body	opensea	Body-opensea
cg02615013	-0.462812	0.377246	-5.83813	7.22816e-07	0.000578787	5.85388	0.762923	0.300111	0.462812	4	2805558	R	II	SH3BP2	5'UTR	opensea	5'UTR-opensea
cg25861389	0.417303	0.712054	5.83695	7.25635e-07	0.000580429	5.85019	0.364302	0.781604	-0.417303	16	86058777	R	II		IGR	opensea	IGR-opensea
cg03864000	-0.336539	0.24551	-5.83624	7.2732e-07	0.000580793	5.84799	0.525959	0.18942	0.336539	11	111411381	R	I	LAYN	5'UTR	island	5'UTR-island	chr11:111410932-111412199
cg18031239	0.339906	0.812817	5.83611	7.27628e-07	0.000580793	5.84759	0.529562	0.869468	-0.339906	6	32918419	R	II	HLA-DMA	Body	opensea	Body-opensea
cg16234027	-0.293698	0.169423	-5.8335	7.33888e-07	0.000585171	5.83946	0.414171	0.120473	0.293698	17	15862624	F	II	ADORA2B	Body	opensea	Body-opensea
cg13253055	0.400293	0.758113	5.83278	7.35616e-07	0.000585374	5.83723	0.424535	0.824828	-0.400293	10	104574946	R	II	C10orf26	3'UTR	opensea	3'UTR-opensea
cg18089906	0.443419	0.693497	5.83275	7.35692e-07	0.000585374	5.83714	0.323982	0.7674	-0.443419	11	14369698	R	II	RRAS2	Body	opensea	Body-opensea
cg00921237	0.255754	0.641836	5.82977	7.4292e-07	0.000590502	5.82786	0.428708	0.684462	-0.255754	22	49496760	R	II		IGR	shore	IGR-shore	chr22:49498162-49498377
cg05303269	0.237052	0.821393	5.82935	7.43939e-07	0.000590691	5.82656	0.623849	0.860901	-0.237052	10	5741517	F	II	FAM208B	5'UTR	opensea	5'UTR-opensea
cg21224781	-0.332471	0.217737	-5.82853	7.45952e-07	0.000591667	5.824	0.494796	0.162325	0.332471	11	75379673	R	I	MAP6	TSS200	island	TSS200-island	chr11:75378416-75379882
cg17786966	0.377818	0.725503	5.82806	7.47094e-07	0.000591951	5.82255	0.410655	0.788473	-0.377818	1	40857922	R	II	SMAP2	TSS1500	opensea	TSS1500-opensea
cg14484274	0.411377	0.575859	5.82582	7.52623e-07	0.000595707	5.81556	0.233045	0.644422	-0.411377	17	47090616	R	II	IGF2BP1	Body	shore	Body-shore	chr17:47091037-47091567
cg14585513	0.379117	0.706879	5.82428	7.56428e-07	0.000598091	5.81078	0.390948	0.770065	-0.379117	6	26254060	R	II		IGR	shore	IGR-shore	chr6:26251898-26252233
cg01002529	-0.305297	0.198247	-5.82357	7.58188e-07	0.000598856	5.80857	0.452661	0.147364	0.305297	3	69591807	F	II		IGR	island	IGR-island	chr3:69591011-69592050
cg21920775	-0.320264	0.227344	-5.82018	7.6667e-07	0.000604923	5.79802	0.49423	0.173967	0.320264	1	114696641	R	II	SYT6	TSS200	island	TSS200-island	chr1:114695136-114696672
cg07315745	0.377586	0.444673	5.81882	7.70101e-07	0.000606996	5.79379	0.130019	0.507604	-0.377586	11	129245707	F	I	BARX2	TSS200	island	TSS200-island	chr11:129245108-129246395
cg07391498	-0.0981285	0.0815771	-5.81689	7.74978e-07	0.000610203	5.7878	0.163351	0.0652223	0.0981285	1	205290332	F	II	NUAK2	Body	island	Body-island	chr1:205290232-205291035
cg04474480	0.347463	0.740285	5.8151	7.79542e-07	0.000612288	5.78223	0.450732	0.798195	-0.347463	14	105479911	R	II	CDCA4	5'UTR	opensea	5'UTR-opensea
cg02701233	0.302262	0.815867	5.81474	7.80456e-07	0.000612288	5.78112	0.563982	0.866244	-0.302262	14	78288779	R	II	ADCK1	ExonBnd	opensea	ExonBnd-opensea
cg05990710	-0.207884	0.13978	-5.8144	7.81329e-07	0.000612288	5.78006	0.313016	0.105132	0.207884	1	234680454	R	II		IGR	opensea	IGR-opensea
cg10369723	0.276187	0.850924	5.81439	7.81366e-07	0.000612288	5.78002	0.620769	0.896955	-0.276187	19	7427830	F	II		IGR	opensea	IGR-opensea
cg09712756	0.322467	0.797429	5.81427	7.81681e-07	0.000612288	5.77963	0.528707	0.851174	-0.322467	6	125276550	R	II	STL	Body	opensea	Body-opensea
cg09825286	0.401133	0.72582	5.81357	7.83469e-07	0.000613053	5.77747	0.391542	0.792675	-0.401133	3	127300887	R	II	TPRA1	Body	opensea	Body-opensea
cg21266798	0.250037	0.800156	5.81291	7.85171e-07	0.000613748	5.77541	0.591792	0.841829	-0.250037	13	110433636	R	II	IRS2	Body	shore	Body-shore	chr13:110434466-110440180
cg21328810	-0.341721	0.279618	-5.81232	7.86676e-07	0.000614289	5.77359	0.564386	0.222665	0.341721	19	50829227	F	II	KCNC3	Body	island	Body-island	chr19:50828897-50829228
cg01848203	0.315371	0.770541	5.81023	7.92112e-07	0.000617611	5.76706	0.507732	0.823103	-0.315371	20	60275399	F	II	CDH4	Body	opensea	Body-opensea
cg17471019	-0.379359	0.207446	-5.80975	7.93354e-07	0.000617611	5.76558	0.523578	0.14422	0.379359	8	94767003	F	II	TMEM67	TSS200	island	TSS200-island	chr8:94767000-94767214
cg07426000	0.350745	0.807772	5.80974	7.93384e-07	0.000617611	5.76554	0.515484	0.866229	-0.350745	6	152489655	F	II	MIR3163	Body	opensea	Body-opensea
cg08356805	0.320955	0.727854	5.80866	7.96199e-07	0.000618367	5.76218	0.460391	0.781346	-0.320955	16	88979098	F	II	CBFA2T3	5'UTR	shelf	5'UTR-shelf	chr16:88975850-88976169
cg25363679	0.34725	0.55841	5.80795	7.98048e-07	0.000618367	5.75998	0.269035	0.616285	-0.34725	12	71031202	R	II	PTPRB	5'UTR	opensea	5'UTR-opensea
cg26470340	-0.15736	0.10933	-5.8078	7.98447e-07	0.000618367	5.75951	0.240463	0.0831029	0.15736	10	25012216	R	I	ARHGAP21	5'UTR	island	5'UTR-island	chr10:25011963-25013816
cg13590223	0.296905	0.82221	5.80751	7.992e-07	0.000618367	5.75861	0.574789	0.871694	-0.296905	19	55539583	F	II	GP6	Body	opensea	Body-opensea
cg10990660	0.28456	0.675798	5.80734	7.99641e-07	0.000618367	5.75809	0.438665	0.723225	-0.28456	3	141496874	F	II	GRK7	TSS200	shore	TSS200-shore	chr3:141497158-141497492
cg24712249	-0.203449	0.129987	-5.80715	8.00133e-07	0.000618367	5.75751	0.299528	0.0960788	0.203449	1	155830294	R	II	SYT11	Body	island	Body-island	chr1:155830195-155830489
cg26840598	-0.208182	0.14531	-5.80714	8.0017e-07	0.000618367	5.75746	0.318795	0.110613	0.208182	1	21059114	R	I	SH2D5	5'UTR	island	5'UTR-island	chr1:21058006-21059366
cg23847712	0.373793	0.611798	5.80686	8.00907e-07	0.000618367	5.75659	0.300303	0.674097	-0.373793	4	9783196	R	I	DRD5	TSS200	island	TSS200-island	chr4:9783035-9784960
cg09563940	-0.130795	0.0792765	-5.80651	8.01823e-07	0.000618442	5.75551	0.188273	0.0574772	0.130795	7	130873558	R	II	MKLN1	Body	opensea	Body-opensea
cg01121610	-0.302113	0.229232	-5.80589	8.03443e-07	0.000619059	5.75359	0.480993	0.17888	0.302113	1	204043732	F	II	SOX13	5'UTR	island	5'UTR-island	chr1:204042245-204044510
cg02719221	0.299738	0.785832	5.80508	8.05581e-07	0.000620074	5.75107	0.53605	0.835788	-0.299738	16	3613509	R	II	NLRC3	Body	island	Body-island	chr16:3613100-3613546
cg25284223	0.0968715	0.808859	5.80348	8.09841e-07	0.000622718	5.74607	0.728133	0.825004	-0.0968715	9	125512005	F	II	OR1L6	TSS200	opensea	TSS200-opensea
cg20100408	0.197652	0.86216	5.80123	8.15832e-07	0.000626687	5.73908	0.69745	0.895102	-0.197652	6	33050888	F	II	HLA-DPB1	Body	shelf	Body-shelf	chr6:33048416-33048814
cg20630344	0.470926	0.600515	5.79883	8.22286e-07	0.000631002	5.73161	0.208077	0.679003	-0.470926	16	80604078	F	II	LINC01227	Body	opensea	Body-opensea
cg22026442	0.353908	0.713568	5.79578	8.30548e-07	0.000636696	5.72213	0.418644	0.772552	-0.353908	6	17442621	R	II	CAP2	Body	opensea	Body-opensea
cg27071460	-0.224778	0.105366	-5.795	8.32671e-07	0.000637676	5.71971	0.292681	0.067903	0.224778	5	40681893	F	II	PTGER4	Body	island	Body-island	chr5:40679502-40682081
cg03340750	0.342631	0.791121	5.79293	8.38341e-07	0.000641231	5.71327	0.505595	0.848226	-0.342631	15	77779602	F	II		IGR	opensea	IGR-opensea
cg09948076	-0.438928	0.308166	-5.79269	8.39012e-07	0.000641231	5.71251	0.673939	0.235011	0.438928	15	99645088	F	I	SYNM	TSS200	island	TSS200-island	chr15:99645030-99646444
cg09684588	0.286702	0.703092	5.79072	8.44446e-07	0.000644731	5.70639	0.464174	0.750876	-0.286702	5	4207758	R	II		IGR	opensea	IGR-opensea
cg14159539	0.426988	0.599934	5.78967	8.47349e-07	0.000645728	5.70314	0.244111	0.671098	-0.426988	9	101488999	F	II		IGR	opensea	IGR-opensea
cg13271430	0.385588	0.65166	5.78963	8.47461e-07	0.000645728	5.70301	0.330337	0.715925	-0.385588	10	4191796	F	II		IGR	opensea	IGR-opensea
cg17250056	0.299227	0.821791	5.78903	8.49131e-07	0.000646348	5.70115	0.572436	0.871662	-0.299227	16	3576109	R	II	CLUAP1	Body	opensea	Body-opensea
cg12303954	0.3409	0.654505	5.78841	8.50866e-07	0.000646871	5.69921	0.370421	0.711321	-0.3409	4	186694177	R	II	SORBS2	5'UTR	opensea	5'UTR-opensea
cg08405587	0.282465	0.435851	5.78802	8.51958e-07	0.000646871	5.69799	0.200464	0.482929	-0.282465	6	33043138	F	II	HLA-DPB1	TSS1500	opensea	TSS1500-opensea
cg00685289	0.259934	0.782264	5.78786	8.52388e-07	0.000646871	5.69751	0.565653	0.825586	-0.259934	1	12691113	F	II		IGR	opensea	IGR-opensea
cg11150382	-0.279758	0.189577	-5.78607	8.57408e-07	0.000650027	5.69195	0.422708	0.142951	0.279758	2	74775969	R	II	DOK1	TSS200	shore	TSS200-shore	chr2:74776016-74776897
cg10710071	0.31715	0.815119	5.78421	8.62671e-07	0.000653361	5.68614	0.550827	0.867977	-0.31715	5	71586815	F	II	MRPS27	Body	opensea	Body-opensea
cg02256198	0.362212	0.789924	5.78067	8.72738e-07	0.000660323	5.67514	0.48808	0.850292	-0.362212	4	81306753	F	II	C4orf22	Body	shore	Body-shore	chr4:81307471-81307952
cg13571904	0.2473	0.800017	5.77934	8.76532e-07	0.00066253	5.67103	0.593933	0.841233	-0.2473	1	31468099	R	II	PUM1	Body	opensea	Body-opensea
cg22306159	0.14805	0.881878	5.77816	8.79937e-07	0.000664439	5.66735	0.758503	0.906553	-0.14805	18	28783953	F	II		IGR	opensea	IGR-opensea
cg18413948	0.429513	0.722173	5.77776	8.81099e-07	0.00066455	5.6661	0.364245	0.793758	-0.429513	6	41021017	R	II	APOBEC2	5'UTR	opensea	5'UTR-opensea
cg13089729	0.31495	0.751359	5.7775	8.81845e-07	0.00066455	5.6653	0.4889	0.80385	-0.31495	6	36530494	F	II		IGR	opensea	IGR-opensea
cg08705382	-0.493981	0.396506	-5.77703	8.8321e-07	0.000664915	5.66383	0.808158	0.314176	0.493981	1	230322024	F	II	GALNT2	Body	opensea	Body-opensea
cg08618802	-0.332087	0.257003	-5.77451	8.90532e-07	0.000669724	5.656	0.533743	0.201655	0.332087	5	89854425	R	II	GPR98	TSS200	island	TSS200-island	chr5:89854290-89854956
cg14027630	0.419193	0.695142	5.77422	8.91372e-07	0.000669724	5.65511	0.345815	0.765008	-0.419193	19	7433708	F	II		IGR	opensea	IGR-opensea
cg04251307	-0.176417	0.0960691	-5.77386	8.9242e-07	0.000669846	5.65399	0.243083	0.0666663	0.176417	12	10827012	R	II	STYK1	TSS200	shore	TSS200-shore	chr12:10826531-10826786
cg09424443	0.420832	0.599715	5.7721	8.97607e-07	0.000672989	5.6485	0.249021	0.669854	-0.420832	18	46148074	F	II	CTIF	Body	opensea	Body-opensea
cg01022219	0.36863	0.74845	5.77183	8.98391e-07	0.000672989	5.64767	0.441259	0.809889	-0.36863	18	13641735	R	I	C18orf1	Body	island	Body-island	chr18:13641584-13642415
cg06834666	0.44077	0.667504	5.76853	9.08177e-07	0.000679646	5.6374	0.300195	0.740966	-0.44077	2	171207683	R	II	LOC101929753	TSS1500	opensea	TSS1500-opensea
cg06009770	0.315683	0.809286	5.76764	9.1082e-07	0.000680949	5.63464	0.546217	0.8619	-0.315683	1	199923912	F	II		IGR	opensea	IGR-opensea
cg07770866	-0.115805	0.114825	-5.76706	9.12544e-07	0.000681563	5.63285	0.211329	0.0955241	0.115805	8	121821052	R	II	SNTB1	Body	shelf	Body-shelf	chr8:121823534-121824720
cg18204684	0.373632	0.671934	5.76621	9.15087e-07	0.000682787	5.63021	0.360574	0.734206	-0.373632	4	99859711	F	II		IGR	opensea	IGR-opensea
cg19789557	-0.319641	0.177603	-5.76581	9.16291e-07	0.00068301	5.62896	0.443971	0.124329	0.319641	8	94767133	R	I	TMEM67	1stExon	island	1stExon-island	chr8:94767000-94767214
cg03894689	0.304631	0.659739	5.76283	9.25309e-07	0.000689052	5.61968	0.40588	0.710511	-0.304631	19	18081972	F	II	KCNN1	5'UTR	shelf	5'UTR-shelf	chr19:18077752-18078259
cg17599869	0.238639	0.755539	5.76126	9.30068e-07	0.000691914	5.61481	0.556673	0.795312	-0.238639	14	56592945	F	II	PELI2	Body	opensea	Body-opensea
cg06884629	0.166338	0.878789	5.75999	9.33963e-07	0.000694127	5.61085	0.740174	0.906512	-0.166338	4	147145691	F	II		IGR	opensea	IGR-opensea
cg04904932	0.328831	0.637721	5.75691	9.43421e-07	0.000700467	5.60129	0.363695	0.692526	-0.328831	8	87073162	R	II	PSKH2	Body	opensea	Body-opensea
cg12796229	-0.274062	0.140572	-5.75475	9.50126e-07	0.000704752	5.59458	0.368957	0.0948951	0.274062	18	12408045	R	I	SLMO1	Body	island	Body-island	chr18:12407715-12408242
cg20248691	0.347197	0.795381	5.75405	9.5231e-07	0.00070568	5.5924	0.506051	0.853248	-0.347197	11	532330	F	II	HRAS	3'UTR	shelf	3'UTR-shelf	chr11:534691-537718
cg16391745	0.221396	0.744427	5.75174	9.5955e-07	0.000710347	5.58522	0.55993	0.781326	-0.221396	8	144696329	R	II	TSTA3	Body	island	Body-island	chr8:144696328-144696808
cg19397707	-0.193818	0.118463	-5.74832	9.70378e-07	0.00071677	5.57458	0.279978	0.08616	0.193818	1	6550672	R	I	PLEKHG5	5'UTR	island	5'UTR-island	chr1:6550083-6551115
cg02819921	0.497178	0.624323	5.74824	9.7063e-07	0.00071677	5.57433	0.210008	0.707187	-0.497178	2	11607488	F	II	E2F6	TSS1500	shore	TSS1500-shore	chr2:11605743-11606385
cg03726147	0.315497	0.824325	5.7481	9.71073e-07	0.00071677	5.5739	0.561412	0.876908	-0.315497	1	44686022	R	II	DMAP1	Body	opensea	Body-opensea
cg25141418	0.329227	0.702517	5.74622	9.77072e-07	0.000720493	5.56806	0.428161	0.757388	-0.329227	22	50326251	F	II		IGR	shelf	IGR-shelf	chr22:50328693-50329178
cg15175838	0.525824	0.592671	5.74419	9.83587e-07	0.00072459	5.56176	0.154484	0.680308	-0.525824	11	128389451	R	II	ETS1	Body	shelf	Body-shelf	chr11:128391712-128392611
cg19669107	-0.332121	0.165025	-5.74106	9.93758e-07	0.000731369	5.552	0.441792	0.109671	0.332121	5	40681721	F	I	PTGER4	Body	island	Body-island	chr5:40679502-40682081
cg25011975	0.299286	0.720945	5.74021	9.96509e-07	0.00073268	5.54938	0.47154	0.770826	-0.299286	4	150475339	R	II		IGR	opensea	IGR-opensea
cg08724310	-0.152577	0.190477	-5.73978	9.97918e-07	0.000733002	5.54804	0.317624	0.165047	0.152577	12	25055304	F	I	BCAT1	Body	shore	Body-shore	chr12:25055599-25056246
cg18644710	-0.120861	0.0969685	-5.73899	1.00052e-06	0.000734199	5.54557	0.197686	0.0768251	0.120861	2	201172048	F	II	SPATS2L	5'UTR	island	5'UTR-island	chr2:201171200-201172492
cg21294935	-0.278473	0.195798	-5.73459	1.01504e-06	0.000744129	5.53191	0.427859	0.149386	0.278473	2	71128538	F	I	VAX2	Body	island	Body-island	chr2:71126720-71129209
cg09126640	0.410392	0.770519	5.73412	1.01662e-06	0.000744565	5.53044	0.428526	0.838918	-0.410392	1	44555148	R	II		IGR	opensea	IGR-opensea
cg23229704	0.465278	0.640504	5.73356	1.01848e-06	0.000745209	5.5287	0.252772	0.71805	-0.465278	2	218879980	F	II		IGR	opensea	IGR-opensea
cg18986956	0.351194	0.692408	5.73287	1.02077e-06	0.000746156	5.52657	0.399746	0.75094	-0.351194	2	7230120	R	II		IGR	opensea	IGR-opensea
cg05714579	0.0573968	0.956847	5.732	1.0237e-06	0.000747578	5.52385	0.909016	0.966413	-0.0573968	10	131428358	R	II	MGMT	Body	opensea	Body-opensea
cg05433069	0.381745	0.637196	5.7317	1.0247e-06	0.000747586	5.52293	0.319075	0.70082	-0.381745	6	36298315	R	II	C6orf222	Body	opensea	Body-opensea
cg20538819	-0.144624	0.0875753	-5.73051	1.0287e-06	0.000749778	5.51923	0.208095	0.0634713	0.144624	1	214724805	F	II	PTPN14	TSS200	island	TSS200-island	chr1:214724104-214725056
cg25681618	-0.258525	0.14462	-5.72962	1.0317e-06	0.000751241	5.51647	0.360058	0.101533	0.258525	2	71454280	F	II	PAIP2B	TSS200	island	TSS200-island	chr2:71453588-71454318
cg08839756	0.364731	0.804962	5.72713	1.04018e-06	0.000755804	5.50871	0.501019	0.86575	-0.364731	2	45379647	R	II		IGR	opensea	IGR-opensea
cg08779886	-0.523114	0.468056	-5.72689	1.04097e-06	0.000755804	5.50799	0.903985	0.380871	0.523114	11	118392700	R	II	LOC101929089	Body	opensea	Body-opensea
cg22616512	0.359595	0.801191	5.72689	1.04097e-06	0.000755804	5.50799	0.501528	0.861123	-0.359595	7	101525869	R	II	CUX1	Body	opensea	Body-opensea
cg11849692	0.411532	0.640677	5.72636	1.0428e-06	0.000756401	5.50633	0.297734	0.709266	-0.411532	10	103875969	R	II	LDB1	Body	shelf	Body-shelf	chr10:103879633-103880628
cg01873305	0.277879	0.583653	5.72328	1.05336e-06	0.000762843	5.49677	0.352086	0.629966	-0.277879	1	36931324	R	II	MRPS15	TSS1500	shore	TSS1500-shore	chr1:36929414-36930131
cg27631057	0.274593	0.686017	5.72318	1.0537e-06	0.000762843	5.49647	0.45719	0.731783	-0.274593	1	236651140	F	I		IGR	opensea	IGR-opensea
cg24349817	0.22699	0.861084	5.71418	1.08524e-06	0.000784924	5.4685	0.671925	0.898915	-0.22699	7	39372789	R	II	POU6F2	Body	opensea	Body-opensea
cg05389174	0.340312	0.67175	5.71235	1.09177e-06	0.000788861	5.46281	0.388156	0.728468	-0.340312	22	20192371	R	II	LOC150197	TSS1500	opensea	TSS1500-opensea
cg26376706	0.44208	0.66664	5.71207	1.09277e-06	0.000788861	5.46194	0.29824	0.74032	-0.44208	2	231479786	F	II		IGR	opensea	IGR-opensea
cg12682872	0.249174	0.622369	5.71169	1.09413e-06	0.000789088	5.46076	0.414724	0.663898	-0.249174	6	32919427	R	I	HLA-DMA	Body	opensea	Body-opensea
cg03161009	0.402928	0.748347	5.71036	1.09891e-06	0.000791191	5.45663	0.412573	0.815501	-0.402928	4	146103685	R	II		IGR	shore	IGR-shore	chr4:146100754-146102055
cg07909418	0.182848	0.832811	5.71013	1.09974e-06	0.000791191	5.45591	0.680438	0.863285	-0.182848	2	158481014	R	II	ACVR1C	Body	shelf	Body-shelf	chr2:158484858-158485695
cg08908184	-0.240044	0.210529	-5.71001	1.10019e-06	0.000791191	5.45553	0.410566	0.170522	0.240044	10	102890974	F	I	TLX1	TSS200	shore	TSS200-shore	chr10:102891010-102891794
cg20380468	0.532563	0.612337	5.70876	1.10471e-06	0.000793685	5.45164	0.168535	0.701098	-0.532563	5	39203057	R	II	FYB	Body	opensea	Body-opensea
cg04913078	0.419723	0.627466	5.7074	1.10964e-06	0.000796132	5.44742	0.277697	0.69742	-0.419723	2	152402878	R	II	NEB	Body	opensea	Body-opensea
cg09646572	0.307147	0.686426	5.70724	1.11022e-06	0.000796132	5.44692	0.43047	0.737617	-0.307147	22	31785605	R	II		IGR	opensea	IGR-opensea
cg12338894	0.495426	0.63025	5.70389	1.12248e-06	0.000803983	5.43651	0.217395	0.712821	-0.495426	15	93115712	F	II	LOC100144604	TSS1500	opensea	TSS1500-opensea
cg08125539	0.395174	0.610194	5.7034	1.12427e-06	0.000803983	5.43499	0.280882	0.676057	-0.395174	17	47079959	F	II	IGF2BP1	Body	shelf	Body-shelf	chr17:47072820-47076042
cg26160086	0.258458	0.712723	5.70328	1.12472e-06	0.000803983	5.43462	0.497342	0.755799	-0.258458	7	157205545	F	II	DNAJB6	Body	shore	Body-shore	chr7:157206934-157207348
cg08184198	-0.192971	0.117538	-5.70299	1.12578e-06	0.000803983	5.43372	0.278347	0.0853761	0.192971	3	149375860	F	II	WWTR1	5'UTR	island	5'UTR-island	chr3:149374709-149376300
cg25586410	-0.358594	0.185378	-5.70272	1.12678e-06	0.000803983	5.43288	0.484207	0.125613	0.358594	2	175350621	R	II	GPR155	5'UTR	shore	5'UTR-shore	chr2:175351364-175352154
cg13168428	0.309773	0.751273	5.70251	1.12756e-06	0.000803983	5.43223	0.493128	0.802902	-0.309773	4	147145687	R	II		IGR	opensea	IGR-opensea
cg19505957	0.331255	0.746713	5.69995	1.13706e-06	0.000809993	5.42427	0.470666	0.801922	-0.331255	2	62094280	R	II		IGR	opensea	IGR-opensea
cg01936970	-0.327243	0.196201	-5.69878	1.14143e-06	0.000812234	5.42064	0.468904	0.141661	0.327243	14	101053354	F	I		IGR	island	IGR-island	chr14:101053105-101053424
cg03454027	0.25794	0.794807	5.69829	1.14324e-06	0.000812234	5.41913	0.579857	0.837797	-0.25794	4	74581899	R	II		IGR	opensea	IGR-opensea
cg06077949	-0.286366	0.191842	-5.69824	1.14343e-06	0.000812234	5.41897	0.43048	0.144114	0.286366	3	64673739	F	I	ADAMTS9	TSS1500	island	TSS1500-island	chr3:64671087-64673957
cg16753607	0.265332	0.853553	5.6976	1.14585e-06	0.000813188	5.41697	0.632443	0.897775	-0.265332	3	142939870	R	II		IGR	opensea	IGR-opensea
cg19966328	0.27674	0.808457	5.69498	1.15572e-06	0.000818664	5.40884	0.57784	0.85458	-0.27674	6	68597705	R	II		IGR	opensea	IGR-opensea
cg12982543	0.439869	0.672135	5.69464	1.15702e-06	0.000818664	5.40777	0.305578	0.745447	-0.439869	3	190105609	R	II	CLDN16	TSS1500	opensea	TSS1500-opensea
cg19183619	0.152988	0.890086	5.69453	1.15742e-06	0.000818664	5.40745	0.762596	0.915584	-0.152988	5	65157759	R	II		IGR	opensea	IGR-opensea
cg13954962	0.38508	0.616351	5.6944	1.15791e-06	0.000818664	5.40704	0.295452	0.680531	-0.38508	6	36353310	R	II	ETV7	5'UTR	shore	5'UTR-shore	chr6:36355277-36356016
cg25896654	0.454184	0.677172	5.69398	1.1595e-06	0.000819025	5.40574	0.298685	0.75287	-0.454184	22	50059753	F	II		IGR	opensea	IGR-opensea
cg22948745	-0.448052	0.343565	-5.69365	1.16077e-06	0.000819155	5.4047	0.716942	0.26889	0.448052	8	139700295	R	II	COL22A1	Body	opensea	Body-opensea
cg06870470	-0.237571	0.112145	-5.69329	1.16214e-06	0.000819354	5.40359	0.310121	0.07255	0.237571	19	11315767	F	II	DOCK6	Body	shelf	Body-shelf	chr19:11319444-11319753
cg09198283	0.363875	0.67364	5.69288	1.1637e-06	0.00081969	5.40231	0.370411	0.734286	-0.363875	2	7230143	F	II		IGR	opensea	IGR-opensea
cg13856711	-0.216402	0.132475	-5.6924	1.16554e-06	0.000820221	5.40081	0.312811	0.0964084	0.216402	15	91643651	F	II	SV2B	5'UTR	island	5'UTR-island	chr15:91642908-91643702
cg24000536	0.389299	0.61122	5.69206	1.16682e-06	0.000820355	5.39978	0.286805	0.676103	-0.389299	5	172235237	F	II		IGR	opensea	IGR-opensea
cg03147972	-0.341383	0.554143	-5.68883	1.17924e-06	0.000828317	5.38974	0.838628	0.497246	0.341383	4	23038373	R	II		IGR	opensea	IGR-opensea
cg06949127	0.411398	0.697383	5.68815	1.18185e-06	0.000829377	5.38764	0.354552	0.765949	-0.411398	5	16863343	R	II	MYO10	Body	opensea	Body-opensea
cg04642580	0.493857	0.658077	5.68296	1.20212e-06	0.000842821	5.37152	0.246529	0.740387	-0.493857	3	190415895	F	II		IGR	opensea	IGR-opensea
cg22177308	0.515198	0.614561	5.6787	1.21903e-06	0.000853622	5.35827	0.185229	0.700427	-0.515198	17	63624698	F	II		IGR	opensea	IGR-opensea
cg06749595	0.126058	0.916215	5.67851	1.21979e-06	0.000853622	5.35768	0.811166	0.937224	-0.126058	6	33955153	R	II		IGR	opensea	IGR-opensea
cg09746554	0.404622	0.684167	5.67599	1.22989e-06	0.000859893	5.34986	0.346982	0.751604	-0.404622	22	29313113	R	II	ZNRF3	TSS1500	opensea	TSS1500-opensea
cg03380643	-0.264149	0.165476	-5.67518	1.23314e-06	0.000861369	5.34736	0.385601	0.121452	0.264149	20	20348920	F	I	INSM1	1stExon	island	1stExon-island	chr20:20344400-20350605
cg15924102	0.115907	0.899927	5.6746	1.2355e-06	0.000862218	5.34555	0.803338	0.919245	-0.115907	1	234852892	F	II		IGR	opensea	IGR-opensea
cg27364589	0.4411	0.699378	5.6732	1.24116e-06	0.000865372	5.34121	0.331795	0.772895	-0.4411	9	99211509	R	II	HABP4	TSS1500	shore	TSS1500-shore	chr9:99212164-99213507
cg00482157	0.397764	0.730226	5.67287	1.24251e-06	0.000865511	5.34018	0.398756	0.79652	-0.397764	8	81988338	R	II	PAG1	5'UTR	opensea	5'UTR-opensea
cg22642498	0.438171	0.609591	5.67223	1.24511e-06	0.000866526	5.3382	0.244448	0.682619	-0.438171	19	54312855	R	II	NLRP12	Body	opensea	Body-opensea
cg16627319	-0.28255	0.134623	-5.67084	1.25082e-06	0.0008697	5.33386	0.370081	0.0875316	0.28255	11	102979872	R	II	DYNC2H1	TSS1500	opensea	TSS1500-opensea
cg10307818	-0.21743	0.156217	-5.67034	1.25284e-06	0.000870303	5.33233	0.337409	0.119979	0.21743	15	40650169	F	II	DISP2	TSS1500	island	TSS1500-island	chr15:40650055-40651102
cg09014910	0.188236	0.873205	5.66964	1.25574e-06	0.000871514	5.33014	0.716342	0.904578	-0.188236	5	71870872	F	II	LOC102477328	Body	opensea	Body-opensea
cg01348004	-0.300605	0.19049	-5.6692	1.25756e-06	0.000871976	5.32877	0.440995	0.14039	0.300605	15	99645227	F	I	SYNM	TSS200	island	TSS200-island	chr15:99645030-99646444
cg03439770	0.331672	0.779984	5.66869	1.25964e-06	0.000872614	5.3272	0.503591	0.835262	-0.331672	4	146418496	R	II	SMAD1-AS2	Body	opensea	Body-opensea
cg13509849	-0.273378	0.213255	-5.66659	1.26835e-06	0.000877845	5.32067	0.441071	0.167692	0.273378	14	90527972	R	II	KCNK13	TSS200	island	TSS200-island	chr14:90526696-90528951
cg08914121	0.384972	0.64485	5.66218	1.28677e-06	0.000889778	5.307	0.32404	0.709012	-0.384972	8	41925898	R	II		IGR	opensea	IGR-opensea
cg25084103	0.243545	0.714252	5.66048	1.29398e-06	0.000893943	5.3017	0.511298	0.754843	-0.243545	15	63887385	R	II	USP3-AS1	Body	opensea	Body-opensea
cg04352139	-0.0874092	0.103855	-5.65988	1.29654e-06	0.000894892	5.29983	0.176696	0.0892866	0.0874092	19	17830048	R	II	MAP1S	TSS1500	shore	TSS1500-shore	chr19:17830104-17830646
cg05525416	0.387023	0.712831	5.65903	1.30013e-06	0.000896554	5.2972	0.390312	0.777335	-0.387023	8	81983499	R	II	PAG1	5'UTR	opensea	5'UTR-opensea
cg27449489	-0.269087	0.387989	-5.65707	1.3085e-06	0.000901498	5.29112	0.612228	0.343141	0.269087	17	80316860	F	II	TEX19	TSS1500	opensea	TSS1500-opensea
cg07830436	-0.173199	0.138523	-5.65631	1.31178e-06	0.000902938	5.28874	0.282855	0.109657	0.173199	6	30419066	R	II		IGR	island	IGR-island	chr6:30418844-30419630
cg09070717	0.425595	0.682316	5.65567	1.31452e-06	0.000904001	5.28676	0.327653	0.753249	-0.425595	3	126089543	R	II		IGR	opensea	IGR-opensea
cg05040232	-0.10865	0.0718607	-5.65443	1.31987e-06	0.000906854	5.28291	0.162403	0.0537523	0.10865	3	194117403	F	II	GP5	Body	shore	Body-shore	chr3:194117601-194118988
cg20966754	0.359625	0.664061	5.65009	1.33874e-06	0.000918981	5.26946	0.364373	0.723998	-0.359625	17	47091339	R	I	IGF2BP1	Body	island	Body-island	chr17:47091037-47091567
cg20935760	-0.101632	0.101798	-5.64977	1.34017e-06	0.000919131	5.26844	0.186491	0.0848593	0.101632	2	89180186	R	II		IGR	opensea	IGR-opensea
cg24299541	0.390889	0.721443	5.64534	1.35975e-06	0.000931709	5.25469	0.395702	0.786591	-0.390889	5	95582921	F	II	LOC101929710	Body	opensea	Body-opensea
cg09420992	0.129303	0.877429	5.64308	1.36983e-06	0.000937764	5.24769	0.769676	0.89898	-0.129303	2	166931116	R	II	SCN1A	TSS1500	opensea	TSS1500-opensea
cg27352693	0.218824	0.712444	5.64076	1.38025e-06	0.000944045	5.2405	0.53009	0.748914	-0.218824	4	174101013	F	II	GALNT7	Body	opensea	Body-opensea
cg18781031	-0.46774	0.456427	-5.6399	1.38416e-06	0.000945349	5.23783	0.84621	0.37847	0.46774	5	127598507	F	II	FBN2	Body	opensea	Body-opensea
cg05228802	-0.141879	0.110785	-5.63979	1.38466e-06	0.000945349	5.23748	0.229018	0.0871385	0.141879	1	223900438	R	II	CAPN2	1stExon	island	1stExon-island	chr1:223899990-223900823
cg14849608	-0.273727	0.129725	-5.63748	1.39518e-06	0.000951671	5.2303	0.357831	0.0841043	0.273727	11	109897980	R	II		IGR	opensea	IGR-opensea
cg18555478	0.275546	0.870829	5.63699	1.3974e-06	0.000952322	5.2288	0.641207	0.916753	-0.275546	16	69397299	R	II	TERF2	Body	opensea	Body-opensea
cg27447868	-0.190312	0.14558	-5.63671	1.39869e-06	0.000952345	5.22792	0.304173	0.113861	0.190312	1	204042270	F	I	SOX13	1stExon	island	1stExon-island	chr1:204042245-204044510
cg14285447	0.127091	0.724111	5.63533	1.40501e-06	0.000955784	5.22365	0.618202	0.745293	-0.127091	14	64858798	F	II	MTHFD1	Body	shelf	Body-shelf	chr14:64854203-64855024
cg07202461	0.246673	0.818243	5.63458	1.40847e-06	0.000956727	5.22132	0.612682	0.859356	-0.246673	18	19406765	F	II	MIB1	Body	opensea	Body-opensea
cg01427849	0.467591	0.709946	5.6343	1.40978e-06	0.000956727	5.22044	0.320287	0.787878	-0.467591	8	59826463	F	II	TOX	Body	opensea	Body-opensea
cg16148454	0.460542	0.657189	5.63421	1.4102e-06	0.000956727	5.22016	0.273403	0.733946	-0.460542	16	69385606	F	II	TMED6	1stExon	opensea	1stExon-opensea
cg02688146	0.452517	0.613573	5.63278	1.41682e-06	0.000960355	5.21572	0.236476	0.688992	-0.452517	3	45011100	F	II	ZDHHC3	5'UTR	opensea	5'UTR-opensea
cg01771213	0.332577	0.799733	5.6321	1.41997e-06	0.000961631	5.21361	0.522585	0.855162	-0.332577	1	57735838	F	II	DAB1	Body	opensea	Body-opensea
cg24550696	-0.186571	0.116943	-5.62978	1.43077e-06	0.000968074	5.20643	0.272419	0.0858479	0.186571	7	30067680	F	II	PLEKHA8	TSS1500	shore	TSS1500-shore	chr7:30066419-30066685
cg10207187	-0.372522	0.181204	-5.62886	1.43508e-06	0.000970122	5.20357	0.49164	0.119117	0.372522	8	94767154	R	I	TMEM67	1stExon	island	1stExon-island	chr8:94767000-94767214
cg03191260	0.411155	0.624911	5.6268	1.4448e-06	0.000975817	5.19718	0.282282	0.693437	-0.411155	8	28974423	R	II	KIF13B	Body	opensea	Body-opensea
cg16342597	0.372885	0.722373	5.62646	1.44641e-06	0.000975974	5.19612	0.411635	0.78452	-0.372885	17	26419687	R	II	NLK	Body	opensea	Body-opensea
cg21285564	0.304343	0.723298	5.62621	1.44761e-06	0.000975974	5.19533	0.469679	0.774022	-0.304343	22	20072475	R	II	MIR1306	TSS1500	shore	TSS1500-shore	chr22:20073363-20073931
cg06443388	-0.216167	0.116938	-5.62581	1.44949e-06	0.000976365	5.1941	0.297078	0.0809104	0.216167	3	124606174	F	I	ITGB5	TSS200	island	TSS200-island	chr3:124605059-124606729
cg18566591	-0.271172	0.246225	-5.62237	1.46592e-06	0.000986552	5.18342	0.472202	0.20103	0.271172	4	54966181	F	I	GSX2	TSS200	island	TSS200-island	chr4:54966163-54968063
cg02525597	0.498144	0.618898	5.62052	1.4748e-06	0.000991649	5.17769	0.203778	0.701922	-0.498144	16	10976835	R	II	CIITA	Body	shelf	Body-shelf	chr16:10972782-10973305
cg06884805	-0.441155	0.361087	-5.61949	1.47978e-06	0.000993859	5.1745	0.728716	0.287561	0.441155	11	13360096	R	II	ARNTL	5'UTR	opensea	5'UTR-opensea
cg13113197	-0.180616	0.0975982	-5.6193	1.48072e-06	0.000993859	5.17389	0.248112	0.0674955	0.180616	13	42535290	F	I	KIAA0564	TSS200	island	TSS200-island	chr13:42534880-42535461
cg14937950	0.402523	0.592232	5.61822	1.48597e-06	0.000996491	5.17054	0.256797	0.659319	-0.402523	1	90094911	F	II	FLJ27354	Body	shelf	Body-shelf	chr1:90098230-90099292
cg13163571	0.29521	0.781874	5.61712	1.4913e-06	0.000999181	5.16714	0.535866	0.831076	-0.29521	6	89982954	R	II	GABRR2	Body	opensea	Body-opensea
cg07836661	-0.214424	0.0997118	-5.61528	1.50034e-06	0.00100435	5.16141	0.278399	0.0639744	0.214424	18	12407797	F	I	SLMO1	TSS200	island	TSS200-island	chr18:12407715-12408242
cg20589873	-0.324652	0.251913	-5.61444	1.50448e-06	0.00100472	5.1588	0.522456	0.197804	0.324652	22	46629368	F	II	PPARA	Body	opensea	Body-opensea
cg17717238	0.198875	0.822509	5.61433	1.50501e-06	0.00100472	5.15847	0.65678	0.855654	-0.198875	1	206811495	F	II	DYRK3	Body	shelf	Body-shelf	chr1:206808523-206809187
cg24555562	0.276549	0.82395	5.614	1.50662e-06	0.00100472	5.15745	0.593492	0.870042	-0.276549	2	242827096	F	II		IGR	shelf	IGR-shelf	chr2:242823446-242823970
cg06569931	0.452573	0.62617	5.61386	1.5073e-06	0.00100472	5.15703	0.249026	0.701599	-0.452573	15	45563692	F	II	LOC101928414	Body	opensea	Body-opensea
cg17653794	0.355501	0.70271	5.61381	1.50755e-06	0.00100472	5.15687	0.406459	0.76196	-0.355501	12	2035491	R	II		IGR	opensea	IGR-opensea
cg10236622	0.356583	0.662257	5.61068	1.52306e-06	0.00101416	5.14717	0.365105	0.721688	-0.356583	3	58546490	F	II		IGR	opensea	IGR-opensea
cg25593916	-0.214858	0.155902	-5.60988	1.52708e-06	0.00101594	5.14467	0.33495	0.120092	0.214858	1	42846118	F	I	RIMKLA	TSS1500	island	TSS1500-island	chr1:42845978-42846988
cg25874421	-0.25434	0.179772	-5.60846	1.5342e-06	0.00101978	5.14026	0.391722	0.137382	0.25434	14	90527917	F	II	KCNK13	TSS200	island	TSS200-island	chr14:90526696-90528951
cg00076936	0.285706	0.636201	5.60704	1.54131e-06	0.0010236	5.13587	0.398113	0.683819	-0.285706	20	35503983	F	II	C20orf118	TSS1500	opensea	TSS1500-opensea
cg08852245	-0.17891	0.160119	-5.60657	1.54368e-06	0.00102428	5.13442	0.309211	0.130301	0.17891	4	175138785	F	I		IGR	shelf	IGR-shelf	chr4:175135259-175135496
cg21272996	-0.317539	0.243945	-5.60583	1.54745e-06	0.00102588	5.13211	0.508561	0.191022	0.317539	11	57529255	F	II	CTNND1	5'UTR	opensea	5'UTR-opensea
cg23633568	0.398562	0.744375	5.60547	1.54927e-06	0.00102618	5.13099	0.41224	0.810802	-0.398562	15	93171687	F	II	FAM174B	Body	opensea	Body-opensea
cg13924580	-0.206104	0.155687	-5.60483	1.55252e-06	0.00102744	5.129	0.32744	0.121336	0.206104	8	99306716	F	II	NIPAL2	TSS200	island	TSS200-island	chr8:99305903-99306726
cg04952627	-0.37081	0.380149	-5.604	1.55672e-06	0.00102932	5.12644	0.689157	0.318348	0.37081	7	630507	R	II	PRKAR1B	Body	shore	Body-shore	chr7:631836-632135
cg23730027	-0.408111	0.446518	-5.60221	1.56591e-06	0.00103448	5.12086	0.786611	0.3785	0.408111	3	57995180	R	II	FLNB	Body	island	Body-island	chr3:57994921-57995218
cg02365135	0.351532	0.519843	5.60189	1.5675e-06	0.00103463	5.1199	0.2269	0.578432	-0.351532	17	47091096	F	II	IGF2BP1	Body	island	Body-island	chr17:47091037-47091567
cg07571734	-0.47402	0.272984	-5.60142	1.56996e-06	0.00103511	5.11841	0.668001	0.19398	0.47402	7	151479894	R	I	PRKAG2	Body	shore	Body-shore	chr7:151479989-151480353
cg17954243	0.366235	0.643729	5.60115	1.57134e-06	0.00103511	5.11758	0.338533	0.704768	-0.366235	7	1022098	F	II	CYP2W1	TSS1500	shore	TSS1500-shore	chr7:1024021-1024233
cg07917632	0.520989	0.621117	5.60095	1.57234e-06	0.00103511	5.11697	0.18696	0.707948	-0.520989	8	130382986	R	II	CCDC26	Body	opensea	Body-opensea
cg16375820	0.182336	0.756401	5.59778	1.58873e-06	0.00104321	5.10715	0.604455	0.78679	-0.182336	5	55289001	F	II	IL6ST	5'UTR	shore	5'UTR-shore	chr5:55290335-55291389
cg17430966	0.468739	0.666245	5.59768	1.58924e-06	0.00104321	5.10684	0.275629	0.744368	-0.468739	20	52576524	F	II	BCAS1	Body	opensea	Body-opensea
cg21480996	-0.132965	0.0851443	-5.59763	1.58954e-06	0.00104321	5.10666	0.195949	0.0629835	0.132965	10	102106594	F	I	SCD	TSS200	island	TSS200-island	chr10:102106182-102107722
cg20633308	0.501728	0.712806	5.59751	1.59017e-06	0.00104321	5.10629	0.2947	0.796428	-0.501728	6	36303015	R	II	C6orf222	5'UTR	opensea	5'UTR-opensea
cg06377152	-0.289048	0.144419	-5.59614	1.59727e-06	0.00104696	5.10206	0.385293	0.0962447	0.289048	20	20348903	F	I	INSM1	1stExon	island	1stExon-island	chr20:20344400-20350605
cg02892925	0.388271	0.647881	5.59582	1.59896e-06	0.00104716	5.10106	0.324321	0.712592	-0.388271	8	60032926	R	II	TOX	TSS1500	shore	TSS1500-shore	chr8:60030134-60032356
cg07539190	-0.350946	0.300558	-5.59461	1.60532e-06	0.00105011	5.0973	0.593013	0.242067	0.350946	4	19262037	R	II		IGR	opensea	IGR-opensea
cg10118513	-0.113233	0.0952384	-5.59443	1.60626e-06	0.00105011	5.09674	0.1896	0.0763662	0.113233	14	100632950	F	I		IGR	opensea	IGR-opensea
cg20342079	-0.0703216	0.08671	-5.59315	1.61298e-06	0.0010536	5.09278	0.145311	0.0749898	0.0703216	12	25055381	F	II	BCAT1	Body	shore	Body-shore	chr12:25055599-25056246
cg07078429	0.482846	0.727652	5.59269	1.61542e-06	0.00105428	5.09135	0.32528	0.808126	-0.482846	10	45868191	R	II	ALOX5	TSS1500	shore	TSS1500-shore	chr10:45868718-45870156
cg13985434	0.43945	0.712135	5.59168	1.62078e-06	0.00105686	5.08821	0.345926	0.785376	-0.43945	11	113747427	R	II	USP28	TSS1500	shore	TSS1500-shore	chr11:113745816-113746693
cg20612154	0.432927	0.694289	5.58842	1.63815e-06	0.00106727	5.07811	0.333517	0.766444	-0.432927	13	101050596	F	II	PCCA	Body	opensea	Body-opensea
cg26176348	0.345116	0.697102	5.58793	1.64076e-06	0.00106805	5.0766	0.409506	0.754622	-0.345116	2	9372432	R	II	ASAP2	Body	opensea	Body-opensea
cg05791881	0.275234	0.84713	5.58689	1.64636e-06	0.00107077	5.07337	0.617768	0.893002	-0.275234	10	76789214	F	II	MYST4	Body	opensea	Body-opensea
cg01302119	0.219102	0.662036	5.58619	1.65016e-06	0.00107232	5.07118	0.479451	0.698553	-0.219102	7	158654312	R	II	WDR60	Body	shore	Body-shore	chr7:158656282-158656744
cg06228200	0.329542	0.725656	5.58401	1.66193e-06	0.00107903	5.06445	0.451037	0.780579	-0.329542	17	7283779	R	II	TNK1	TSS1500	shore	TSS1500-shore	chr17:7284223-7284687
cg09580072	0.305944	0.738778	5.58258	1.66973e-06	0.00108317	5.06001	0.483825	0.789769	-0.305944	10	134113312	R	II	STK32C	Body	opensea	Body-opensea
cg22229141	0.111032	0.902573	5.58192	1.67337e-06	0.0010846	5.05794	0.810046	0.921078	-0.111032	7	77393861	F	II	RSBN1L	Body	opensea	Body-opensea
cg03476087	-0.320024	0.23144	-5.58164	1.67486e-06	0.00108463	5.0571	0.498127	0.178102	0.320024	10	26506353	F	I	GAD2	Body	island	Body-island	chr10:26504383-26507434
cg24356940	0.192919	0.874624	5.58104	1.67819e-06	0.00108558	5.05522	0.713858	0.906778	-0.192919	12	2127775	R	II		IGR	opensea	IGR-opensea
cg10037316	-0.428685	0.316173	-5.58085	1.67919e-06	0.00108558	5.05465	0.67341	0.244725	0.428685	14	77035838	R	II		IGR	opensea	IGR-opensea
cg12046564	0.168965	0.810145	5.57968	1.68568e-06	0.00108884	5.05099	0.669342	0.838306	-0.168965	2	7229724	F	II		IGR	opensea	IGR-opensea
cg11773558	0.304019	0.568773	5.57939	1.68725e-06	0.00108892	5.05011	0.315423	0.619442	-0.304019	19	23942126	F	I	ZNF681	TSS1500	shore	TSS1500-shore	chr19:23941240-23941538
cg16466065	0.372252	0.688279	5.57717	1.69953e-06	0.00109591	5.04323	0.378069	0.750321	-0.372252	17	79146774	F	I	LOC388428	Body	opensea	Body-opensea
cg04442848	0.445681	0.695921	5.57272	1.72446e-06	0.00111022	5.02943	0.324521	0.770201	-0.445681	10	104573713	R	II	WBP1L	3'UTR	opensea	3'UTR-opensea
cg01897500	-0.187123	0.153272	-5.57269	1.72466e-06	0.00111022	5.02932	0.309208	0.122085	0.187123	17	75883996	F	II		IGR	island	IGR-island	chr17:75883803-75884328
cg01308002	0.272405	0.836483	5.5724	1.72629e-06	0.00111032	5.02843	0.609479	0.881884	-0.272405	1	40857943	R	II	SMAP2	TSS1500	opensea	TSS1500-opensea
cg04967578	0.374585	0.737195	5.56948	1.74283e-06	0.00111929	5.01939	0.425041	0.799626	-0.374585	18	13641894	R	II	C18orf1	Body	island	Body-island	chr18:13641584-13642415
cg09971811	-0.396813	0.412904	-5.56942	1.7432e-06	0.00111929	5.01919	0.743582	0.346769	0.396813	20	24930099	F	II	CST7	1stExon	opensea	1stExon-opensea
cg16904330	-0.321828	0.223109	-5.56438	1.77212e-06	0.0011369	5.00359	0.491299	0.169471	0.321828	3	119299162	R	II	ADPRH	5'UTR	shore	5'UTR-shore	chr3:119298284-119298983
cg04351698	0.440844	0.607327	5.56108	1.79138e-06	0.00114805	4.99334	0.239957	0.680801	-0.440844	1	34462469	F	II	CSMD2	Body	opensea	Body-opensea
cg24976037	-0.461703	0.422732	-5.56088	1.79255e-06	0.00114805	4.99272	0.807485	0.345781	0.461703	6	54101786	F	II	MLIP	Body	opensea	Body-opensea
cg27386699	0.347708	0.763783	5.56058	1.79432e-06	0.00114821	4.99179	0.474027	0.821735	-0.347708	2	61652707	F	II	USP34	Body	opensea	Body-opensea
cg23022138	0.306513	0.677877	5.56012	1.79701e-06	0.00114841	4.99037	0.422449	0.728962	-0.306513	10	1339887	R	II	ADARB2	Body	opensea	Body-opensea
cg08610708	0.144594	0.897032	5.56001	1.79767e-06	0.00114841	4.99002	0.776536	0.921131	-0.144594	4	56754016	R	II	EXOC1	Body	opensea	Body-opensea
cg16538749	0.316374	0.815241	5.55901	1.80356e-06	0.0011512	4.98692	0.551596	0.86797	-0.316374	8	1054487	R	II		IGR	shore	IGR-shore	chr8:1053354-1053804
cg21279601	0.369104	0.694019	5.55786	1.81035e-06	0.00115455	4.98336	0.386433	0.755536	-0.369104	4	9782931	R	II	DRD5	TSS1500	shore	TSS1500-shore	chr4:9783035-9784960
cg03566142	-0.232374	0.191309	-5.55291	1.83988e-06	0.0011724	4.96802	0.384954	0.15258	0.232374	16	56701918	R	I	MT1G	1stExon	island	1stExon-island	chr16:56701863-56702208
cg05500783	0.420578	0.664567	5.55144	1.84872e-06	0.00117704	4.96347	0.314085	0.734663	-0.420578	6	32410873	R	II	HLA-DRA	Body	opensea	Body-opensea
cg04032453	0.332849	0.806196	5.54925	1.86203e-06	0.00118451	4.95667	0.528822	0.861671	-0.332849	17	77960186	R	II	TBC1D16	Body	opensea	Body-opensea
cg20391058	0.2743	0.80403	5.54885	1.86449e-06	0.00118508	4.95543	0.575447	0.849747	-0.2743	2	2295451	R	I	MYT1L	5'UTR	opensea	5'UTR-opensea
cg14686113	-0.268389	0.206507	-5.54758	1.87224e-06	0.0011878	4.95149	0.430165	0.161775	0.268389	4	54965829	F	I	GSX2	TSS1500	shore	TSS1500-shore	chr4:54966163-54968063
cg20769275	-0.239979	0.218831	-5.54749	1.87278e-06	0.0011878	4.95122	0.418814	0.178835	0.239979	16	29910621	R	I	SEZ6L2	TSS200	shore	TSS200-shore	chr16:29911347-29912042
cg20452252	0.437331	0.625017	5.54737	1.87349e-06	0.0011878	4.95086	0.260574	0.697905	-0.437331	10	577236	F	II	DIP2C	Body	shore	Body-shore	chr10:575898-576131
cg23027329	0.431049	0.666212	5.54573	1.8836e-06	0.00119321	4.94576	0.307005	0.738054	-0.431049	10	603950	F	II	DIP2C	Body	opensea	Body-opensea
cg01485975	0.162682	0.87518	5.54114	1.91206e-06	0.00121022	4.93154	0.739612	0.902294	-0.162682	5	156486186	R	II	HAVCR1	TSS1500	opensea	TSS1500-opensea
cg02872546	0.406171	0.682056	5.54085	1.91388e-06	0.00121035	4.93064	0.34358	0.749751	-0.406171	2	109741578	R	II		IGR	shelf	IGR-shelf	chr2:109744585-109746833
cg13961179	0.138508	0.839432	5.54021	1.91784e-06	0.00121095	4.92868	0.724009	0.862517	-0.138508	15	64285879	F	II	DAPK2	Body	opensea	Body-opensea
cg24824266	-0.201578	0.132708	-5.54018	1.91803e-06	0.00121095	4.92859	0.300689	0.0991113	0.201578	15	91643655	F	II	SV2B	5'UTR	island	5'UTR-island	chr15:91642908-91643702
cg12143110	0.320316	0.629316	5.53926	1.92382e-06	0.0012136	4.92573	0.362386	0.682702	-0.320316	17	79146738	R	II	LOC388428	Body	opensea	Body-opensea
cg22648996	0.226186	0.64081	5.53807	1.93132e-06	0.00121731	4.92204	0.452321	0.678507	-0.226186	10	63946213	F	II		IGR	opensea	IGR-opensea
cg23766326	0.32981	0.773946	5.53713	1.93727e-06	0.00122004	4.91913	0.499104	0.828914	-0.32981	3	72598871	R	II		IGR	opensea	IGR-opensea
cg23973566	0.167112	0.891792	5.5367	1.93998e-06	0.00122073	4.9178	0.752532	0.919644	-0.167112	6	24877729	F	II	FAM65B	5'UTR	opensea	5'UTR-opensea
cg13326227	-0.332959	0.237935	-5.53227	1.96831e-06	0.00123753	4.90406	0.515401	0.182442	0.332959	20	20349168	F	I	INSM1	1stExon	island	1stExon-island	chr20:20344400-20350605
cg06568848	0.35852	0.782613	5.53196	1.9703e-06	0.00123774	4.90311	0.483847	0.842367	-0.35852	8	81942809	F	II	PAG1	5'UTR	opensea	5'UTR-opensea
cg11708810	0.286952	0.837201	5.53157	1.97281e-06	0.00123829	4.9019	0.598074	0.885026	-0.286952	10	134116395	F	II	STK32C	Body	opensea	Body-opensea
cg07398106	0.308752	0.824099	5.53012	1.98219e-06	0.00124314	4.8974	0.566805	0.875557	-0.308752	11	18434171	F	II	LDHC	5'UTR	opensea	5'UTR-opensea
cg10882295	0.367917	0.688008	5.52801	1.99587e-06	0.00125069	4.89088	0.381411	0.749328	-0.367917	6	139266737	F	II	REPS1	Body	opensea	Body-opensea
cg13641532	0.119393	0.866558	5.52696	2.00277e-06	0.00125397	4.88761	0.767064	0.886456	-0.119393	1	29502946	F	II	SRSF4	Body	opensea	Body-opensea
cg14915417	0.0833871	0.755825	5.52556	2.01194e-06	0.00125867	4.88328	0.686336	0.769723	-0.0833871	10	15857641	F	II	FAM188A	Body	opensea	Body-opensea
cg15989478	0.121845	0.880875	5.5248	2.01694e-06	0.00126031	4.88093	0.779337	0.901183	-0.121845	5	65258283	F	II	ERBB2IP	5'UTR	opensea	5'UTR-opensea
cg00705507	0.37036	0.595976	5.52465	2.01791e-06	0.00126031	4.88048	0.287343	0.657703	-0.37036	12	19703635	F	II		IGR	opensea	IGR-opensea
cg17110920	0.189349	0.815853	5.52404	2.02199e-06	0.00126123	4.87856	0.658062	0.847411	-0.189349	1	27893925	F	II	AHDC1	5'UTR	shore	5'UTR-shore	chr1:27894927-27895524
cg16349264	0.360281	0.587133	5.52392	2.02272e-06	0.00126123	4.87822	0.286899	0.64718	-0.360281	1	4543275	R	II		IGR	opensea	IGR-opensea
cg06987369	0.145318	0.846737	5.52299	2.0289e-06	0.00126404	4.87533	0.725639	0.870957	-0.145318	7	127899681	F	II		IGR	opensea	IGR-opensea
cg06033488	0.373805	0.771831	5.52134	2.03987e-06	0.00126983	4.87021	0.460327	0.834132	-0.373805	3	71057560	F	II	FOXP1	Body	opensea	Body-opensea
cg13128052	0.325542	0.616261	5.51873	2.05732e-06	0.00127964	4.86214	0.344976	0.670518	-0.325542	21	43988613	F	II	SLC37A1	Body	shore	Body-shore	chr21:43989948-43990199
cg14422759	0.140121	0.870962	5.51813	2.06139e-06	0.00128111	4.86027	0.754195	0.894316	-0.140121	22	20254229	R	II	RTN4R	Body	shore	Body-shore	chr22:20254889-20255692
cg05933651	0.232151	0.726068	5.51687	2.0699e-06	0.00128534	4.85636	0.532608	0.76476	-0.232151	17	47009021	R	II	SNF8	Body	opensea	Body-opensea
cg13347741	0.271307	0.620977	5.5162	2.07439e-06	0.00128684	4.85431	0.394888	0.666195	-0.271307	1	39741694	F	II	MACF1	Body	opensea	Body-opensea
cg02462783	0.266323	0.863245	5.51601	2.07572e-06	0.00128684	4.8537	0.641309	0.907633	-0.266323	2	9560502	F	II	ITGB1BP1	5'UTR	shelf	5'UTR-shelf	chr2:9563126-9564282
cg19757827	-0.390054	0.256102	-5.51531	2.08044e-06	0.00128871	4.85155	0.581148	0.191093	0.390054	16	23193926	R	I	SCNN1G	TSS200	island	TSS200-island	chr16:23193716-23194773
cg22168896	0.33889	0.75403	5.51405	2.08905e-06	0.00129298	4.84764	0.471622	0.810512	-0.33889	22	27706334	R	II		IGR	opensea	IGR-opensea
cg12972841	0.407538	0.606187	5.51202	2.10294e-06	0.00130051	4.84135	0.266571	0.67411	-0.407538	2	242920190	R	II	LINC01237	Body	opensea	Body-opensea
cg15874422	0.154148	0.887478	5.50782	2.13203e-06	0.00131742	4.82833	0.759021	0.913169	-0.154148	17	37034365	F	II	LASP1	Body	opensea	Body-opensea
cg03001276	0.375663	0.772926	5.50727	2.13582e-06	0.00131869	4.82665	0.459874	0.835537	-0.375663	6	168426653	F	II	KIF25	5'UTR	opensea	5'UTR-opensea
cg08530414	-0.239625	0.156705	-5.50668	2.13998e-06	0.00132017	4.82481	0.356392	0.116768	0.239625	11	35160400	R	II	CD44	TSS200	island	TSS200-island	chr11:35160375-35161000
cg24394172	0.364697	0.707321	5.50622	2.14317e-06	0.00132106	4.82339	0.403407	0.768104	-0.364697	4	46995203	F	II	GABRA4	Body	island	Body-island	chr4:46995128-46995872
cg04018624	-0.381933	0.264543	-5.50515	2.15069e-06	0.00132462	4.82007	0.58282	0.200888	0.381933	10	73650121	F	II		IGR	shore	IGR-shore	chr10:73648628-73648956
cg22844035	-0.172835	0.178737	-5.50431	2.15659e-06	0.00132717	4.81748	0.322767	0.149931	0.172835	17	32826753	F	II		IGR	opensea	IGR-opensea
cg22820678	0.290687	0.876477	5.50269	2.16801e-06	0.00133311	4.81247	0.634238	0.924924	-0.290687	14	96160234	R	II		IGR	opensea	IGR-opensea
cg26996569	-0.441157	0.342437	-5.50165	2.17538e-06	0.00133656	4.80925	0.710067	0.26891	0.441157	12	121829743	R	II		IGR	opensea	IGR-opensea
cg02744888	0.37011	0.756999	5.50037	2.1845e-06	0.00134106	4.80529	0.448574	0.818684	-0.37011	15	68778120	R	II		IGR	opensea	IGR-opensea
cg27580953	0.225826	0.836332	5.49976	2.18889e-06	0.00134267	4.80339	0.648143	0.873969	-0.225826	10	134119745	R	II	STK32C	Body	shore	Body-shore	chr10:134120447-134122422
cg27558485	0.231992	0.749576	5.49937	2.19171e-06	0.00134331	4.80217	0.55625	0.788242	-0.231992	3	195943149	R	II	OSTalpha	TSS1500	opensea	TSS1500-opensea
cg16791424	0.435758	0.450345	5.49799	2.20161e-06	0.00134828	4.7979	0.0872138	0.522972	-0.435758	14	27068093	R	II	NOVA1	TSS1500	shore	TSS1500-shore	chr14:27066313-27066578
cg05235540	0.323351	0.671653	5.49731	2.20648e-06	0.00135017	4.7958	0.402193	0.725545	-0.323351	6	30582174	R	II	PPP1R10	5'UTR	shelf	5'UTR-shelf	chr6:30584885-30585677
cg09321205	0.384532	0.712641	5.49665	2.2112e-06	0.00135107	4.79377	0.392197	0.77673	-0.384532	20	43559562	F	II	PABPC1L	Body	opensea	Body-opensea
cg10964756	0.373437	0.647841	5.49661	2.21152e-06	0.00135107	4.79364	0.336644	0.710081	-0.373437	17	77957574	F	II	TBC1D16	Body	shore	Body-shore	chr17:77955491-77955693
cg11564392	-0.1696	0.206876	-5.49597	2.21615e-06	0.0013528	4.79166	0.348209	0.178609	0.1696	11	117856881	F	I	IL10RA	TSS1500	island	TSS1500-island	chr11:117856638-117857298
cg25414370	-0.11473	0.0908078	-5.49342	2.23472e-06	0.00136303	4.78375	0.186416	0.0716862	0.11473	22	50483351	R	II	TTLL8	Body	island	Body-island	chr22:50483350-50483579
cg16530946	0.341538	0.752778	5.49287	2.23874e-06	0.00136438	4.78205	0.468163	0.809701	-0.341538	1	59527888	R	II	LINC01358	Body	opensea	Body-opensea
cg12619015	0.271211	0.786656	5.49245	2.24178e-06	0.00136513	4.78076	0.560646	0.831858	-0.271211	13	100157043	F	II	TM9SF2	Body	shelf	Body-shelf	chr13:100153365-100154138
cg00538102	-0.274986	0.157356	-5.49155	2.24838e-06	0.00136805	4.77797	0.386511	0.111525	0.274986	3	124606184	F	I	ITGB5	TSS200	island	TSS200-island	chr3:124605059-124606729
cg09014973	0.235701	0.767988	5.49052	2.25599e-06	0.00137157	4.77477	0.571571	0.807271	-0.235701	8	103401132	R	II	UBR5	Body	opensea	Body-opensea
cg21093671	0.353994	0.697402	5.48989	2.26059e-06	0.00137326	4.77284	0.402407	0.756401	-0.353994	14	73343550	R	II	DPF3	Body	opensea	Body-opensea
cg19884427	0.110729	0.876091	5.48904	2.26686e-06	0.00137597	4.77022	0.783817	0.894546	-0.110729	10	34776144	F	II	PARD3	Body	opensea	Body-opensea
cg07626384	0.387924	0.669468	5.48861	2.27008e-06	0.00137681	4.76887	0.346198	0.734122	-0.387924	4	144276702	R	II	GAB1	Body	opensea	Body-opensea
cg08198400	-0.344135	0.241446	-5.48535	2.29437e-06	0.00138957	4.75878	0.528225	0.18409	0.344135	9	112402919	F	I	PALM2	TSS200	island	TSS200-island	chr9:112402767-112403349
cg04687409	0.394919	0.694329	5.48529	2.29479e-06	0.00138957	4.75861	0.365229	0.760149	-0.394919	16	22849909	F	II	HS3ST2	Body	opensea	Body-opensea
cg05736906	0.266039	0.834165	5.48419	2.30307e-06	0.00139304	4.75519	0.612466	0.878504	-0.266039	2	240280294	F	II	HDAC4	5'UTR	opensea	5'UTR-opensea
cg04618613	-0.388357	0.268809	-5.48404	2.30422e-06	0.00139304	4.75472	0.592439	0.204083	0.388357	14	101053356	F	II		IGR	island	IGR-island	chr14:101053105-101053424
cg16179607	0.328303	0.741117	5.48301	2.31199e-06	0.00139633	4.75153	0.467531	0.795834	-0.328303	2	68476020	R	II	PPP3R1	Body	shelf	Body-shelf	chr2:68479061-68480040
cg15896796	0.30807	0.819222	5.48283	2.31335e-06	0.00139633	4.75097	0.562497	0.870567	-0.30807	4	74459396	F	II	RASSF6	Body	opensea	Body-opensea
cg05134707	0.430648	0.680049	5.48168	2.32204e-06	0.00140045	4.74742	0.321175	0.751823	-0.430648	6	5866742	R	II		IGR	opensea	IGR-opensea
cg16021909	-0.281456	0.248247	-5.48065	2.32988e-06	0.00140406	4.74423	0.482794	0.201338	0.281456	1	248021091	F	I	TRIM58	Body	island	Body-island	chr1:248020330-248021252
cg02604817	-0.276365	0.236382	-5.48037	2.33201e-06	0.0014041	4.74336	0.466686	0.190321	0.276365	5	131631355	R	II	SLC22A4	Body	shore	Body-shore	chr5:131629230-131630797
cg05484978	0.409164	0.623796	5.48015	2.33366e-06	0.0014041	4.74269	0.282826	0.69199	-0.409164	14	72018336	R	II	SIPA1L1	5'UTR	opensea	5'UTR-opensea
cg07505725	-0.400021	0.230163	-5.47773	2.35217e-06	0.00141411	4.7352	0.563514	0.163493	0.400021	20	20348687	R	I	INSM1	TSS200	island	TSS200-island	chr20:20344400-20350605
cg14926340	-0.0831549	0.0791383	-5.47687	2.35877e-06	0.00141694	4.73255	0.148434	0.0652791	0.0831549	8	22225159	R	I	SLC39A14	1stExon	island	1stExon-island	chr8:22224519-22225244
cg21220286	-0.213793	0.225181	-5.47547	2.36962e-06	0.00142233	4.7282	0.403342	0.189549	0.213793	15	40650133	F	I	DISP2	TSS1500	island	TSS1500-island	chr15:40650055-40651102
cg15484464	-0.267484	0.214617	-5.47485	2.37438e-06	0.00142406	4.7263	0.43752	0.170036	0.267484	8	130693960	F	II	CCDC26	TSS1500	opensea	TSS1500-opensea
cg06066640	-0.281373	0.198277	-5.47358	2.38428e-06	0.00142886	4.72235	0.432754	0.151381	0.281373	16	66692347	R	II	CMTM4	Body	opensea	Body-opensea
cg20943912	0.397314	0.608591	5.47311	2.38795e-06	0.00142993	4.7209	0.277496	0.67481	-0.397314	8	136147755	F	II		IGR	opensea	IGR-opensea
cg13750579	0.412494	0.72144	5.47226	2.39459e-06	0.00143203	4.71827	0.377695	0.790189	-0.412494	1	61352587	R	II		IGR	opensea	IGR-opensea
cg26294676	0.288188	0.743457	5.47217	2.39526e-06	0.00143203	4.718	0.5033	0.791488	-0.288188	6	149792355	F	II	ZC3H12D	Body	opensea	Body-opensea
cg06095316	-0.273937	0.201379	-5.47032	2.40978e-06	0.00143957	4.71227	0.42966	0.155723	0.273937	8	22550295	F	II	EGR3	Body	island	Body-island	chr8:22547486-22553427
cg07360990	-0.341024	0.28292	-5.46993	2.41283e-06	0.00144	4.71107	0.567107	0.226082	0.341024	17	38225960	R	II	THRA	5'UTR	opensea	5'UTR-opensea
cg18754118	0.146054	0.892927	5.46974	2.41431e-06	0.00144	4.71049	0.771216	0.917269	-0.146054	19	2588376	R	II	GNG7	5'UTR	island	5'UTR-island	chr19:2588375-2588590
cg26300802	0.21858	0.77929	5.469	2.42021e-06	0.00144238	4.70818	0.59714	0.81572	-0.21858	10	4191562	F	I		IGR	opensea	IGR-opensea
cg10838157	0.227153	0.709775	5.4687	2.42259e-06	0.00144266	4.70725	0.52048	0.747634	-0.227153	15	27819662	R	I		IGR	opensea	IGR-opensea
cg26210187	-0.315715	0.282661	-5.4662	2.44243e-06	0.00145333	4.69952	0.545757	0.230042	0.315715	11	110582420	F	I	ARHGAP20	Body	island	Body-island	chr11:110581839-110583883
cg26272214	0.281377	0.68269	5.4658	2.44558e-06	0.00145406	4.6983	0.448209	0.729586	-0.281377	1	177225888	R	I	FAM5B	Body	opensea	Body-opensea
cg01189038	0.38758	0.590597	5.45965	2.49521e-06	0.00148238	4.67926	0.267614	0.655194	-0.38758	3	183994516	R	II	ECE2	Body	shore	Body-shore	chr3:183993905-183994347
cg16959508	0.273549	0.792663	5.45941	2.49714e-06	0.00148238	4.67853	0.564705	0.838254	-0.273549	15	31369698	R	II	TRPM1	5'UTR	opensea	5'UTR-opensea
cg09637050	0.449156	0.673867	5.45888	2.5015e-06	0.0014838	4.67687	0.29957	0.748727	-0.449156	9	93921969	F	II		IGR	shore	IGR-shore	chr9:93922196-93922679
cg04935888	0.24243	0.811634	5.45825	2.50663e-06	0.00148568	4.67493	0.609609	0.852039	-0.24243	5	126999812	R	II		IGR	opensea	IGR-opensea
cg09110777	0.273903	0.770891	5.45629	2.5227e-06	0.00149403	4.66887	0.542638	0.816541	-0.273903	12	109275093	F	II	DAO	5'UTR	opensea	5'UTR-opensea
cg16132877	0.428386	0.730743	5.45597	2.52538e-06	0.00149444	4.66787	0.373754	0.80214	-0.428386	20	15957306	R	II	LOC613266	Body	opensea	Body-opensea
cg11593482	-0.37567	0.183585	-5.45513	2.53224e-06	0.00149733	4.6653	0.496643	0.120973	0.37567	3	119298420	R	I	ADPRH	TSS200	island	TSS200-island	chr3:119298284-119298983
cg18037117	0.478062	0.638953	5.45365	2.54451e-06	0.00150341	4.66072	0.240568	0.71863	-0.478062	4	186732207	R	II	SORBS2	TSS200	opensea	TSS200-opensea
cg19752094	-0.0392131	0.0565506	-5.45152	2.56225e-06	0.0015127	4.65413	0.0892282	0.0500151	0.0392131	11	76381800	F	I	LRRC32	TSS1500	island	TSS1500-island	chr11:76381449-76382295
cg02791851	0.170922	0.863888	5.45114	2.56546e-06	0.00151342	4.65295	0.721453	0.892375	-0.170922	19	8401884	R	II	KANK3	Body	shore	Body-shore	chr19:8397958-8400461
cg05776388	-0.277443	0.226633	-5.44971	2.57743e-06	0.00151929	4.64854	0.457835	0.180393	0.277443	17	72983414	F	II	CDR2L	TSS1500	shore	TSS1500-shore	chr17:72983621-72984591
cg16370259	-0.187629	0.109249	-5.44868	2.58611e-06	0.00152322	4.64535	0.265606	0.0779774	0.187629	13	42535292	F	II	VWA8-AS1	TSS200	island	TSS200-island	chr13:42534880-42535461
cg03611307	0.311217	0.676666	5.44795	2.59234e-06	0.0015257	4.64307	0.417318	0.728535	-0.311217	8	128972059	F	II	MIR1205	TSS1500	opensea	TSS1500-opensea
cg23397149	-0.392061	0.277849	-5.44687	2.60147e-06	0.00152988	4.63974	0.604567	0.212506	0.392061	10	3510486	R	II	LOC105376360	Body	opensea	Body-opensea
cg06679427	0.331176	0.737046	5.44625	2.60673e-06	0.00153178	4.63782	0.461065	0.792242	-0.331176	6	14722592	R	II		IGR	opensea	IGR-opensea
cg18827470	-0.217385	0.148593	-5.44524	2.61534e-06	0.0015345	4.6347	0.329747	0.112362	0.217385	15	75471200	R	II		IGR	island	IGR-island	chr15:75470911-75471212
cg27184903	0.320777	0.572921	5.44523	2.61543e-06	0.0015345	4.63467	0.305606	0.626384	-0.320777	15	29285727	F	II	APBA2	5'UTR	opensea	5'UTR-opensea
cg01173001	0.398732	0.672821	5.44404	2.62563e-06	0.00153929	4.63098	0.340544	0.739276	-0.398732	5	16792063	R	II	MYO10	Body	opensea	Body-opensea
cg23602489	0.337298	0.825288	5.44363	2.62914e-06	0.00154016	4.62971	0.544206	0.881504	-0.337298	7	101508949	R	II	CUX1	Body	opensea	Body-opensea
cg05484458	0.362239	0.571636	5.43814	2.67665e-06	0.00156677	4.61274	0.26977	0.632009	-0.362239	12	6949260	R	II	GNB3	TSS200	opensea	TSS200-opensea
cg23831366	0.268682	0.808937	5.43787	2.67902e-06	0.00156694	4.6119	0.585036	0.853717	-0.268682	14	48008200	F	II	MDGA2	Body	opensea	Body-opensea
cg06941757	0.312765	0.763091	5.43729	2.68408e-06	0.00156869	4.61012	0.502454	0.815219	-0.312765	3	187237297	R	II		IGR	opensea	IGR-opensea
cg02784301	-0.312643	0.266078	-5.43623	2.69341e-06	0.00157292	4.60683	0.526614	0.213971	0.312643	16	23194194	R	I	SCNN1G	5'UTR	island	5'UTR-island	chr16:23193716-23194773
cg25940201	0.215192	0.773682	5.43515	2.70289e-06	0.00157724	4.6035	0.594356	0.809548	-0.215192	20	49490434	F	II	BCAS4	Body	opensea	Body-opensea
cg13763876	-0.0772669	0.0501198	-5.43483	2.70569e-06	0.00157765	4.60252	0.114509	0.037242	0.0772669	11	117801492	F	II	TMPRSS13	TSS1500	opensea	TSS1500-opensea
cg02089529	0.253981	0.759634	5.43322	2.71991e-06	0.00158472	4.59755	0.547983	0.801964	-0.253981	16	58083720	F	II		IGR	opensea	IGR-opensea
cg24960158	-0.287175	0.176484	-5.42945	2.75358e-06	0.0016031	4.58589	0.415796	0.128621	0.287175	3	97690786	R	II	MINA	5'UTR	island	5'UTR-island	chr3:97690785-97691409
cg11455768	0.221504	0.731633	5.42887	2.75887e-06	0.00160494	4.58407	0.547046	0.76855	-0.221504	17	47009017	R	II	SNF8	Body	opensea	Body-opensea
cg22260869	-0.155272	0.117881	-5.4284	2.76308e-06	0.00160616	4.58263	0.247274	0.0920023	0.155272	15	92398112	F	II	SLCO3A1	Body	shore	Body-shore	chr15:92396013-92397682
cg05847778	-0.159085	0.0937536	-5.42743	2.77183e-06	0.00161	4.57963	0.226325	0.0672394	0.159085	2	170336167	R	II	BBS5	Body	island	Body-island	chr2:170335881-170336456
cg14039047	0.216655	0.832814	5.42655	2.7798e-06	0.00161287	4.57691	0.652268	0.868923	-0.216655	7	4783319	R	II	FOXK1	Body	shore	Body-shore	chr7:4784820-4785058
cg22300949	0.313819	0.728317	5.42641	2.78104e-06	0.00161287	4.57649	0.466801	0.78062	-0.313819	3	35710038	F	II	ARPP21	5'UTR	opensea	5'UTR-opensea
cg20219798	0.234318	0.824856	5.4253	2.7911e-06	0.00161746	4.57307	0.629591	0.863909	-0.234318	7	76913601	R	II	CCDC146	Body	opensea	Body-opensea
cg22152887	0.158372	0.806462	5.42229	2.81868e-06	0.00163207	4.56375	0.674485	0.832857	-0.158372	11	72849944	F	I	FCHSD2	Body	shelf	Body-shelf	chr11:72852176-72854160
cg04790357	-0.0953728	0.0787875	-5.42208	2.82064e-06	0.00163207	4.56309	0.158265	0.0628921	0.0953728	5	40680416	R	II	PTGER4	1stExon	island	1stExon-island	chr5:40679502-40682081
cg19911566	0.197701	0.804741	5.42162	2.82489e-06	0.00163328	4.56167	0.63999	0.837691	-0.197701	17	28164614	F	II	SSH2	Body	opensea	Body-opensea
cg24259463	0.36515	0.721792	5.42045	2.83565e-06	0.00163825	4.55806	0.417501	0.782651	-0.36515	1	210046971	F	II		IGR	opensea	IGR-opensea
cg17658854	0.224034	0.708207	5.41881	2.85082e-06	0.00164575	4.55301	0.521512	0.745546	-0.224034	20	57462798	F	II	GNAS	3'UTR	shore	3'UTR-shore	chr20:57463652-57467739
cg23900774	-0.316153	0.267053	-5.41639	2.87348e-06	0.00165757	4.54551	0.530514	0.21436	0.316153	14	90527978	F	I	KCNK13	TSS200	island	TSS200-island	chr14:90526696-90528951
cg19153563	0.137462	0.891409	5.41545	2.88225e-06	0.00166136	4.54262	0.776857	0.914319	-0.137462	15	66905850	R	II	LINC01169	Body	opensea	Body-opensea
cg08362736	0.227472	0.783719	5.4145	2.89125e-06	0.00166528	4.53966	0.594158	0.821631	-0.227472	12	56236534	F	II	MMP19	1stExon	opensea	1stExon-opensea
cg03338924	0.163475	0.748719	5.41418	2.89425e-06	0.00166573	4.53868	0.61249	0.775965	-0.163475	6	13015106	R	I	PHACTR1	Body	island	Body-island	chr6:13014973-13015203
cg25834315	0.377108	0.686319	5.41035	2.93061e-06	0.00168538	4.52685	0.372062	0.74917	-0.377108	10	35125021	R	II		IGR	opensea	IGR-opensea
cg16328992	0.284886	0.719573	5.40982	2.93572e-06	0.00168635	4.5252	0.482167	0.767054	-0.284886	15	53002023	R	II		IGR	opensea	IGR-opensea
cg23416247	-0.209274	0.201117	-5.40954	2.93838e-06	0.00168635	4.52434	0.375512	0.166238	0.209274	13	42535382	R	I	KIAA0564	TSS200	island	TSS200-island	chr13:42534880-42535461
cg17767036	-0.364203	0.29473	-5.40925	2.94114e-06	0.00168635	4.52345	0.598232	0.234029	0.364203	22	37669670	F	II		IGR	opensea	IGR-opensea
cg03069611	0.341537	0.803243	5.40924	2.94124e-06	0.00168635	4.52342	0.518629	0.860166	-0.341537	18	77476376	F	II	CTDP1	Body	shore	Body-shore	chr18:77474603-77475523
cg07374509	-0.231	0.156003	-5.40772	2.95586e-06	0.00169246	4.51872	0.348503	0.117503	0.231	6	30419070	R	I		IGR	island	IGR-island	chr6:30418844-30419630
cg08490571	0.345794	0.689002	5.40766	2.95638e-06	0.00169246	4.51856	0.40084	0.746634	-0.345794	19	32879550	F	II		IGR	opensea	IGR-opensea
cg23086519	0.348166	0.76072	5.40577	2.97467e-06	0.00170164	4.51271	0.470582	0.818747	-0.348166	14	75703717	R	II		IGR	opensea	IGR-opensea
cg14744517	-0.410944	0.427253	-5.40495	2.98264e-06	0.00170491	4.51018	0.769706	0.358762	0.410944	19	2091161	F	II	MOB3A	5'UTR	opensea	5'UTR-opensea
cg15408111	0.17878	0.894554	5.4023	3.00857e-06	0.00171843	4.50198	0.745571	0.924351	-0.17878	5	180658789	R	II	TRIM41	Body	shelf	Body-shelf	chr5:180661182-180661555
cg01250699	-0.100351	0.0982303	-5.40163	3.01514e-06	0.00172088	4.49991	0.181856	0.0815052	0.100351	8	22225185	R	II	SLC39A14	1stExon	island	1stExon-island	chr8:22224519-22225244
cg25053336	-0.280119	0.206804	-5.39924	3.03872e-06	0.00173303	4.49253	0.440237	0.160117	0.280119	2	45161333	R	II		IGR	shore	IGR-shore	chr2:45161427-45163058
cg04458510	-0.360256	0.196613	-5.39824	3.04859e-06	0.00173735	4.48946	0.496826	0.13657	0.360256	8	94767001	R	II	TMEM67	TSS200	island	TSS200-island	chr8:94767000-94767214
cg17540356	-0.362517	0.240341	-5.39754	3.05557e-06	0.00174001	4.48729	0.542438	0.179921	0.362517	11	69632220	R	I	FGF3	Body	island	Body-island	chr11:69632033-69634710
cg01012819	-0.188884	0.122563	-5.39494	3.08158e-06	0.0017535	4.47926	0.279966	0.0910824	0.188884	4	81000887	F	II		IGR	opensea	IGR-opensea
cg19774478	-0.0849601	0.074004	-5.39437	3.08738e-06	0.00175548	4.47748	0.144804	0.0598439	0.0849601	5	101632501	R	II	SLCO4C1	TSS1500	shore	TSS1500-shore	chr5:101632049-101632373
cg22827124	-0.241657	0.161577	-5.39278	3.10335e-06	0.00176323	4.47259	0.362958	0.121301	0.241657	2	71126982	F	II	VAX2	TSS1500	island	TSS1500-island	chr2:71126720-71129209
cg02557574	0.270939	0.836044	5.39207	3.11058e-06	0.00176601	4.47038	0.610262	0.881201	-0.270939	4	77453957	R	II	SHROOM3	Body	opensea	Body-opensea
cg07812250	-0.430275	0.317231	-5.39134	3.11799e-06	0.00176769	4.46813	0.675793	0.245518	0.430275	16	15601462	R	II	C16orf45	Body	opensea	Body-opensea
cg14415390	0.118251	0.879839	5.39132	3.11823e-06	0.00176769	4.46806	0.781296	0.899548	-0.118251	10	99237994	F	II	MMS19	5'UTR	opensea	5'UTR-opensea
cg04597433	0.329769	0.614306	5.39084	3.1231e-06	0.00176896	4.46658	0.339499	0.669267	-0.329769	4	9783206	R	I	DRD5	TSS200	island	TSS200-island	chr4:9783035-9784960
cg26829990	0.0506396	0.920308	5.39064	3.12515e-06	0.00176896	4.46596	0.878108	0.928748	-0.0506396	12	110309563	R	II	GLTP	Body	opensea	Body-opensea
cg11816923	-0.179033	0.138072	-5.38943	3.1374e-06	0.00177456	4.46225	0.287266	0.108233	0.179033	1	214725455	F	II	PTPN14	TSS1500	island	TSS1500-island	chr1:214725192-214725528
cg07604401	0.357291	0.712179	5.38916	3.14019e-06	0.00177481	4.46141	0.414436	0.771727	-0.357291	14	95774012	F	II	CLMN	Body	opensea	Body-opensea
cg02923860	0.226433	0.790597	5.38835	3.14847e-06	0.00177816	4.45891	0.601903	0.828335	-0.226433	5	107703838	F	II	FBXL17	Body	opensea	Body-opensea
cg05698540	0.197368	0.817887	5.38706	3.16179e-06	0.00178435	4.45491	0.653414	0.850781	-0.197368	12	14921977	F	II		IGR	shore	IGR-shore	chr12:14922877-14923974
cg03724874	0.199868	0.871085	5.3853	3.17993e-06	0.00179325	4.44949	0.704529	0.904396	-0.199868	3	111719291	R	II	TAGLN3	Body	opensea	Body-opensea
cg05853503	0.358511	0.726751	5.38396	3.19389e-06	0.00179977	4.44534	0.427991	0.786503	-0.358511	17	79146661	R	II	LOC388428	Body	opensea	Body-opensea
cg06634797	0.164955	0.840117	5.38346	3.19914e-06	0.00180139	4.44379	0.702654	0.867609	-0.164955	13	73424725	R	II	PIBF1	Body	opensea	Body-opensea
cg27024748	0.329076	0.820572	5.38286	3.20534e-06	0.00180354	4.44195	0.546342	0.875418	-0.329076	22	27182246	R	II		IGR	opensea	IGR-opensea
cg23632529	-0.268686	0.205618	-5.38139	3.22071e-06	0.00180981	4.43742	0.429523	0.160837	0.268686	11	110582910	F	II	ARHGAP20	Body	island	Body-island	chr11:110581839-110583883
cg26212877	-0.346003	0.19776	-5.38113	3.22343e-06	0.00180981	4.43662	0.486095	0.140093	0.346003	17	45867330	F	I		IGR	island	IGR-island	chr17:45867103-45867744
cg09844653	0.397636	0.701608	5.38111	3.22367e-06	0.00180981	4.43655	0.370244	0.76788	-0.397636	12	70093073	R	I	BEST3	5'UTR	opensea	5'UTR-opensea
cg00892419	0.159145	0.870309	5.38075	3.22752e-06	0.00181062	4.43542	0.737689	0.896834	-0.159145	13	113121632	F	II		IGR	island	IGR-island	chr13:113121629-113121864
cg06852053	0.463191	0.636172	5.38019	3.23332e-06	0.00181253	4.43372	0.25018	0.713371	-0.463191	22	48977632	R	II	FAM19A5	Body	shore	Body-shore	chr22:48977176-48977383
cg22164224	0.299265	0.674184	5.37881	3.24797e-06	0.00181937	4.42944	0.424797	0.724062	-0.299265	10	29095760	R	II	LINC01517	Body	opensea	Body-opensea
cg16862047	-0.390354	0.395215	-5.37858	3.25035e-06	0.00181937	4.42874	0.72051	0.330156	0.390354	4	11705905	R	II		IGR	opensea	IGR-opensea
cg02556718	-0.228116	0.159265	-5.37825	3.2539e-06	0.00182001	4.42771	0.349362	0.121246	0.228116	16	29910594	R	II	SEZ6L2	TSS200	shore	TSS200-shore	chr16:29911347-29912042
cg24897065	-0.31716	0.265222	-5.37689	3.2683e-06	0.00182671	4.42352	0.529522	0.212362	0.31716	4	57524669	R	II	HOPX	5'UTR	shore	5'UTR-shore	chr4:57521621-57522703
cg12167751	0.388306	0.648608	5.37653	3.27214e-06	0.0018275	4.42241	0.32502	0.713326	-0.388306	6	139307413	R	II	REPS1	Body	shore	Body-shore	chr6:139308498-139309559
cg17691334	0.203927	0.846691	5.37608	3.27699e-06	0.00182886	4.42101	0.676752	0.880679	-0.203927	11	36615733	F	II	RAG2	5'UTR	opensea	5'UTR-opensea
cg02786912	0.487318	0.686618	5.37438	3.29519e-06	0.00183766	4.41576	0.280519	0.767837	-0.487318	3	190105606	R	II	CLDN16	TSS1500	opensea	TSS1500-opensea
cg13919466	-0.356659	0.334281	-5.37397	3.29961e-06	0.00183877	4.41449	0.631497	0.274838	0.356659	1	32135498	F	II	COL16A1	Body	opensea	Body-opensea
cg17680424	0.145246	0.828776	5.37215	3.31917e-06	0.0018483	4.40889	0.707738	0.852984	-0.145246	22	31266138	R	II	OSBP2	Body	opensea	Body-opensea
cg03105136	0.351645	0.683356	5.37178	3.3232e-06	0.00184918	4.40774	0.390318	0.741963	-0.351645	9	18824173	R	II	ADAMTSL1	Body	opensea	Body-opensea
cg23867923	-0.275464	0.180942	-5.37109	3.33066e-06	0.00185197	4.40562	0.410495	0.135032	0.275464	17	75878825	F	II	FLJ45079	Body	opensea	Body-opensea
cg09278882	0.402749	0.775696	5.3686	3.35779e-06	0.00186568	4.39793	0.440072	0.842821	-0.402749	1	228266829	R	II		IGR	shelf	IGR-shelf	chr1:228269729-228271501
cg05049695	0.154751	0.780755	5.36745	3.37044e-06	0.00187133	4.39437	0.651796	0.806547	-0.154751	5	141487909	F	II	NDFIP1	TSS1500	shore	TSS1500-shore	chr5:141488316-141488919
cg19592071	-0.207673	0.120965	-5.36627	3.38343e-06	0.00187649	4.39073	0.294026	0.086353	0.207673	14	101034330	R	I	BEGAIN	1stExon	island	1stExon-island	chr14:101033876-101035229
cg05805815	0.371469	0.687397	5.36615	3.38469e-06	0.00187649	4.39037	0.37784	0.749308	-0.371469	5	123996996	R	II	ZNF608	Body	opensea	Body-opensea
cg23802611	0.393318	0.742711	5.36581	3.38847e-06	0.0018772	4.38932	0.414946	0.808264	-0.393318	2	131818944	F	II	FAM168B	Body	opensea	Body-opensea
cg22211507	-0.434261	0.371453	-5.36194	3.43145e-06	0.00189923	4.37737	0.733337	0.299076	0.434261	3	108564871	F	II	TRAT1	Body	opensea	Body-opensea
cg04075428	-0.233146	0.161885	-5.36178	3.43326e-06	0.00189923	4.37688	0.356173	0.123027	0.233146	1	204042338	R	II	SOX13	1stExon	island	1stExon-island	chr1:204042245-204044510
cg04211150	-0.395638	0.483619	-5.36138	3.43772e-06	0.00190028	4.37565	0.813317	0.417679	0.395638	6	128893458	F	II		IGR	opensea	IGR-opensea
cg24678095	-0.160012	0.115704	-5.36116	3.44019e-06	0.00190028	4.37496	0.249048	0.0890358	0.160012	2	166650882	R	I	GALNT3	TSS200	island	TSS200-island	chr2:166649909-166650966
cg18377217	-0.278137	0.195767	-5.36047	3.44796e-06	0.00190318	4.37283	0.427548	0.149411	0.278137	18	24128539	F	II	KCTD1	TSS200	island	TSS200-island	chr18:24126780-24131138
cg00386101	0.407963	0.719005	5.35985	3.45486e-06	0.00190559	4.37094	0.379036	0.786998	-0.407963	2	11621399	F	II		IGR	shore	IGR-shore	chr2:11622000-11623297
cg13843197	0.402712	0.588115	5.35962	3.45746e-06	0.00190563	4.37022	0.252522	0.655234	-0.402712	6	36302625	F	II	C6orf222	5'UTR	opensea	5'UTR-opensea
cg05791790	0.333002	0.723615	5.35857	3.46936e-06	0.0019108	4.36697	0.446114	0.779115	-0.333002	3	141496567	R	II	GRK7	TSS1500	shore	TSS1500-shore	chr3:141497158-141497492
cg16627193	0.149663	0.909545	5.35789	3.47704e-06	0.00191289	4.36487	0.784826	0.934489	-0.149663	7	157801404	R	II	PTPRN2	Body	opensea	Body-opensea
cg16892608	0.362665	0.719928	5.35759	3.48047e-06	0.00191289	4.36394	0.417707	0.780372	-0.362665	6	24514034	R	II	ALDH5A1	Body	opensea	Body-opensea
cg16835603	0.313438	0.793787	5.35727	3.48404e-06	0.00191289	4.36297	0.532589	0.846027	-0.313438	15	85187286	R	II	WDR73	Body	opensea	Body-opensea
cg13058457	-0.202165	0.145332	-5.35724	3.48445e-06	0.00191289	4.36285	0.313802	0.111638	0.202165	15	38422160	F	II		IGR	opensea	IGR-opensea
cg02549474	-0.301428	0.215265	-5.35704	3.48663e-06	0.00191289	4.36226	0.466455	0.165027	0.301428	14	32887482	F	II	AKAP6	5'UTR	opensea	5'UTR-opensea
cg12819548	0.417287	0.660995	5.35689	3.48835e-06	0.00191289	4.36179	0.313256	0.730543	-0.417287	11	120256570	F	II	ARHGEF12	Body	opensea	Body-opensea
cg16376807	-0.402162	0.23031	-5.35561	3.50295e-06	0.0019195	4.35784	0.565445	0.163283	0.402162	11	111411991	F	I	LAYN	5'UTR	island	5'UTR-island	chr11:111410932-111412199
cg21158715	0.292221	0.789763	5.35406	3.52072e-06	0.00192664	4.35305	0.546246	0.838466	-0.292221	6	139579470	R	II	TXLNB	Body	opensea	Body-opensea
cg19892088	-0.308147	0.287432	-5.35402	3.52108e-06	0.00192664	4.35295	0.544222	0.236074	0.308147	12	82948439	R	II		IGR	opensea	IGR-opensea
cg17339569	0.293688	0.826547	5.35297	3.53324e-06	0.00193015	4.34968	0.581806	0.875495	-0.293688	1	202879035	R	II	KLHL12	Body	opensea	Body-opensea
cg24877731	-0.20629	0.16415	-5.35285	3.53454e-06	0.00193015	4.34933	0.336058	0.129769	0.20629	2	216301766	F	II	FN1	TSS1500	shore	TSS1500-shore	chr2:216300267-216300997
cg01581862	-0.183431	0.129153	-5.3528	3.53517e-06	0.00193015	4.34917	0.282012	0.0985812	0.183431	15	59665488	R	II	MYO1E	TSS1500	shore	TSS1500-shore	chr15:59663863-59665081
cg22257753	0.166808	0.595664	5.35188	3.54573e-06	0.00193452	4.34634	0.456658	0.623466	-0.166808	17	47756834	F	II	SPOP	TSS1500	shore	TSS1500-shore	chr17:47754870-47755772
cg21034274	0.275616	0.643114	5.34934	3.57519e-06	0.00194918	4.3385	0.413435	0.68905	-0.275616	11	2404891	R	II	CD81	5'UTR	shore	5'UTR-shore	chr11:2406711-2406927
cg08978788	0.278472	0.680311	5.34609	3.61322e-06	0.00196849	4.32848	0.448251	0.726723	-0.278472	16	88984352	F	II	CBFA2T3	Body	opensea	Body-opensea
cg07995893	0.405033	0.667618	5.34546	3.62072e-06	0.00197116	4.32652	0.330091	0.735123	-0.405033	7	104650933	R	II		IGR	shelf	IGR-shelf	chr7:104653119-104654966
cg23719393	0.236654	0.725535	5.34497	3.62643e-06	0.00197285	4.32502	0.528324	0.764978	-0.236654	3	88202448	F	II	C3orf38	Body	shelf	Body-shelf	chr3:88198514-88199513
cg20984972	0.378232	0.635968	5.34401	3.63781e-06	0.00197761	4.32205	0.320775	0.699007	-0.378232	19	3390125	F	II	NFIC	Body	shore	Body-shore	chr19:3387963-3388203
cg25665603	-0.080883	0.0957048	-5.34357	3.64307e-06	0.00197905	4.32069	0.163107	0.0822243	0.080883	3	105085419	F	I	ALCAM	TSS200	shore	TSS200-shore	chr3:105085990-105086223
cg10195787	-0.194581	0.156817	-5.34293	3.6506e-06	0.00198171	4.31873	0.318968	0.124387	0.194581	2	71453672	F	II	PAIP2B	5'UTR	island	5'UTR-island	chr2:71453588-71454318
cg26219092	-0.259373	0.234054	-5.34243	3.65658e-06	0.00198353	4.31718	0.450198	0.190825	0.259373	8	134388022	F	II		IGR	opensea	IGR-opensea
cg03490752	0.389266	0.640547	5.34168	3.66549e-06	0.00198694	4.31487	0.316158	0.705424	-0.389266	4	174367815	R	II		IGR	opensea	IGR-opensea
cg11400512	0.358763	0.677251	5.34114	3.67201e-06	0.00198904	4.31319	0.378282	0.737045	-0.358763	16	54690248	R	II		IGR	opensea	IGR-opensea
cg17685724	0.0845497	0.898445	5.3376	3.71453e-06	0.00200973	4.30229	0.827987	0.912536	-0.0845497	13	99152783	R	II	STK24	Body	opensea	Body-opensea
cg24625290	0.197436	0.849466	5.33752	3.71553e-06	0.00200973	4.30203	0.684936	0.882373	-0.197436	8	128910678	F	II	PVT1	Body	opensea	Body-opensea
cg27608981	0.388249	0.720613	5.3356	3.73877e-06	0.00202086	4.29612	0.397072	0.785321	-0.388249	7	101544969	F	II	CUX1	Body	opensea	Body-opensea
cg02371916	-0.222488	0.186226	-5.33445	3.75284e-06	0.00202683	4.29256	0.371633	0.149145	0.222488	13	113623379	F	I	MCF2L-AS1	TSS1500	island	TSS1500-island	chr13:113622737-113623660
cg06315517	-0.264247	0.150425	-5.33425	3.7552e-06	0.00202683	4.29197	0.37063	0.106384	0.264247	14	22538590	R	II		IGR	opensea	IGR-opensea
cg26705663	0.408603	0.706676	5.33208	3.78193e-06	0.00203981	4.28525	0.366173	0.774776	-0.408603	1	236658154	F	II		IGR	opensea	IGR-opensea
cg18252102	0.375055	0.656667	5.33013	3.80598e-06	0.00205072	4.27925	0.344121	0.719176	-0.375055	13	98796790	R	II	FARP1	5'UTR	shore	5'UTR-shore	chr13:98794398-98796241
cg04360144	0.222835	0.812436	5.33	3.8076e-06	0.00205072	4.27884	0.62674	0.849575	-0.222835	3	136644868	R	II	NCK1	5'UTR	opensea	5'UTR-opensea
cg21559075	0.400953	0.578373	5.3289	3.82124e-06	0.0020566	4.27546	0.244246	0.645198	-0.400953	6	13295946	R	II	LOC100130357	TSS200	opensea	TSS200-opensea
cg22452809	0.26915	0.842302	5.3285	3.82619e-06	0.0020578	4.27423	0.61801	0.88716	-0.26915	12	56220002	R	II	DNAJC14	Body	shelf	Body-shelf	chr12:56223263-56223598
cg05333648	-0.403633	0.359534	-5.32815	3.83051e-06	0.00205866	4.27316	0.695895	0.292262	0.403633	11	117886486	F	II	TMPRSS4-AS1	Body	opensea	Body-opensea
cg08393805	0.171339	0.66605	5.32682	3.84722e-06	0.00206563	4.26904	0.523267	0.694607	-0.171339	5	4207866	R	II		IGR	opensea	IGR-opensea
cg21271681	-0.215447	0.132149	-5.3266	3.84995e-06	0.00206563	4.26837	0.311688	0.0962416	0.215447	13	20702278	R	II		IGR	island	IGR-island	chr13:20701817-20702634
cg12841923	0.0674679	0.909985	5.32645	3.85187e-06	0.00206563	4.26789	0.853761	0.921229	-0.0674679	4	125451971	F	II	LOC101927087	Body	opensea	Body-opensea
cg13557631	-0.22664	0.172496	-5.32624	3.85444e-06	0.00206563	4.26726	0.361362	0.134722	0.22664	15	92396449	F	I	SLCO3A1	TSS1500	island	TSS1500-island	chr15:92396013-92397682
cg08261634	0.237715	0.604644	5.32533	3.86584e-06	0.00206904	4.26446	0.406548	0.644263	-0.237715	16	23863500	F	II	PRKCB	Body	opensea	Body-opensea
cg24597234	0.366052	0.628301	5.3253	3.86628e-06	0.00206904	4.26436	0.323258	0.68931	-0.366052	20	61865874	F	II	BIRC7	TSS1500	opensea	TSS1500-opensea
cg09444323	0.277167	0.724514	5.32392	3.88369e-06	0.00207689	4.2601	0.493542	0.770709	-0.277167	19	4191243	F	II	ANKRD24	Body	opensea	Body-opensea
cg05006755	-0.144084	0.087971	-5.32329	3.89167e-06	0.00207889	4.25816	0.208041	0.0639569	0.144084	16	4233246	R	II		IGR	island	IGR-island	chr16:4233245-4234459
cg06999243	0.0571515	0.889801	5.32319	3.89295e-06	0.00207889	4.25785	0.842175	0.899327	-0.0571515	16	24997394	R	II	ARHGAP17	Body	opensea	Body-opensea
cg06178757	-0.0888118	0.133281	-5.32099	3.92089e-06	0.00209196	4.25107	0.207291	0.118479	0.0888118	15	49255791	F	I	SHC4	TSS200	shore	TSS200-shore	chr15:49254984-49255564
cg25601457	-0.29959	0.264828	-5.32049	3.9273e-06	0.00209196	4.24952	0.514487	0.214896	0.29959	22	27366942	F	II		IGR	opensea	IGR-opensea
cg03210827	0.432651	0.792244	5.32044	3.92797e-06	0.00209196	4.24936	0.431702	0.864352	-0.432651	10	104574906	F	II	C10orf26	3'UTR	opensea	3'UTR-opensea
cg00986034	0.251233	0.858471	5.32039	3.9285e-06	0.00209196	4.24923	0.64911	0.900343	-0.251233	17	20208173	F	II	SPECC1	Body	opensea	Body-opensea
cg12788878	-0.0864009	0.0561582	-5.31845	3.95348e-06	0.00210378	4.24323	0.128159	0.0417581	0.0864009	3	124860616	F	II	SLC12A8	Body	island	Body-island	chr3:124860569-124861019
cg04023943	0.312037	0.652753	5.31609	3.98392e-06	0.00211849	4.23597	0.392723	0.704759	-0.312037	3	126094810	F	II		IGR	opensea	IGR-opensea
cg14314796	0.212177	0.726491	5.31485	4.00006e-06	0.00212557	4.23214	0.549677	0.761854	-0.212177	17	7370509	R	II	ZBTB4	5'UTR	shore	5'UTR-shore	chr17:7369001-7369244
cg04396685	-0.183409	0.15561	-5.31447	4.0049e-06	0.00212665	4.23099	0.308451	0.125042	0.183409	16	19125206	F	I	ITPRIPL2	TSS200	island	TSS200-island	chr16:19125136-19126607
cg26295541	-0.169279	0.115167	-5.31392	4.01215e-06	0.002129	4.22928	0.256233	0.0869543	0.169279	10	33500231	F	II	NRP1	Body	opensea	Body-opensea
cg22464182	-0.287186	0.196887	-5.31212	4.03573e-06	0.00214001	4.22373	0.436208	0.149022	0.287186	2	148602625	F	II	ACVR2A	1stExon	island	1stExon-island	chr2:148601280-148602859
cg19411922	0.389049	0.699837	5.3116	4.04248e-06	0.00214166	4.22214	0.37563	0.764679	-0.389049	8	82012575	R	II	PAG1	5'UTR	opensea	5'UTR-opensea
cg25952573	-0.358447	0.245462	-5.31145	4.04453e-06	0.00214166	4.22167	0.544168	0.185721	0.358447	7	87105236	F	I	ABCB4	TSS1500	island	TSS1500-island	chr7:87104723-87105305
cg20757133	0.22701	0.758188	5.31096	4.05101e-06	0.0021436	4.22015	0.569012	0.796023	-0.22701	3	21370390	R	II		IGR	opensea	IGR-opensea
cg27550488	-0.209189	0.131922	-5.30718	4.10109e-06	0.00216858	4.20851	0.306246	0.0970568	0.209189	8	94767035	F	I	TMEM67	TSS200	island	TSS200-island	chr8:94767000-94767214
cg03860813	-0.349658	0.179264	-5.30627	4.11319e-06	0.00217345	4.20572	0.470645	0.120988	0.349658	1	202679590	R	I	SYT2	TSS200	island	TSS200-island	chr1:202678881-202679769
cg01374884	0.342769	0.738223	5.30548	4.12382e-06	0.00217665	4.20328	0.452582	0.795351	-0.342769	13	20541793	F	II	ZMYM2	5'UTR	opensea	5'UTR-opensea
cg21472002	0.39889	0.582928	5.30537	4.12529e-06	0.00217665	4.20294	0.250519	0.64941	-0.39889	2	83413587	F	II		IGR	opensea	IGR-opensea
cg01123787	0.428369	0.611605	5.30518	4.1279e-06	0.00217665	4.20234	0.254631	0.682999	-0.428369	16	89001986	R	II	CBFA2T3	5'UTR	shore	5'UTR-shore	chr16:88999662-89000346
cg19191500	-0.238179	0.161135	-5.30443	4.1379e-06	0.0021804	4.20005	0.359617	0.121438	0.238179	13	44361640	R	I	ENOX1	TSS1500	island	TSS1500-island	chr13:44359858-44361696
cg22606681	0.408067	0.496563	5.30284	4.15943e-06	0.00219022	4.19513	0.156507	0.564574	-0.408067	7	138147038	F	II	TRIM24	Body	shore	Body-shore	chr7:138144667-138146023
cg21210994	-0.366287	0.231741	-5.30233	4.16637e-06	0.00219235	4.19355	0.53698	0.170693	0.366287	14	69726938	R	I	GALNTL1	5'UTR	island	5'UTR-island	chr14:69726250-69728393
cg10841650	0.398409	0.639442	5.3021	4.16944e-06	0.00219243	4.19286	0.307435	0.705844	-0.398409	21	25226754	R	II		IGR	opensea	IGR-opensea
cg21055714	0.314243	0.808939	5.3007	4.18841e-06	0.00220088	4.18856	0.54707	0.861313	-0.314243	2	62443137	R	II	B3GNT2	5'UTR	opensea	5'UTR-opensea
cg23554129	-0.187811	0.128847	-5.30012	4.19633e-06	0.00220324	4.18677	0.285356	0.0975456	0.187811	6	53413076	F	II		IGR	island	IGR-island	chr6:53412728-53413077
cg18279751	-0.0439693	0.0661783	-5.2996	4.20353e-06	0.00220324	4.18514	0.102819	0.0588501	0.0439693	7	142490932	R	II		IGR	shelf	IGR-shelf	chr7:142494563-142495248
cg04354564	-0.331401	0.20555	-5.29952	4.20462e-06	0.00220324	4.1849	0.481717	0.150316	0.331401	11	110582905	F	II	ARHGAP20	TSS200	island	TSS200-island	chr11:110581839-110583883
cg21353687	0.298507	0.75123	5.29948	4.20511e-06	0.00220324	4.18479	0.502474	0.800981	-0.298507	17	71453178	F	II	SDK2	Body	opensea	Body-opensea
cg07933035	0.212875	0.84316	5.29931	4.20749e-06	0.00220324	4.18425	0.665765	0.878639	-0.212875	10	131557294	R	II	MGMT	Body	opensea	Body-opensea
cg17300220	0.362064	0.690837	5.29896	4.2123e-06	0.00220422	4.18317	0.389117	0.751181	-0.362064	2	101010899	R	II	CHST10	Body	opensea	Body-opensea
cg06730340	-0.127653	0.211948	-5.2978	4.22812e-06	0.00221097	4.17962	0.318326	0.190673	0.127653	3	9811714	R	I	CAMK1	TSS200	island	TSS200-island	chr3:9811466-9811736
cg08172581	0.15017	0.892537	5.29691	4.24043e-06	0.00221588	4.17687	0.767395	0.917565	-0.15017	5	94438033	F	II	MCTP1	Body	opensea	Body-opensea
cg04384590	-0.113204	0.11845	-5.29631	4.24872e-06	0.00221867	4.17502	0.212787	0.0995831	0.113204	1	1367257	R	II	LOC102724312	Body	shelf	Body-shelf	chr1:1362954-1363299
cg02960220	0.378576	0.61123	5.29529	4.26287e-06	0.00222452	4.17187	0.29575	0.674326	-0.378576	1	4370466	R	II		IGR	opensea	IGR-opensea
cg03532274	-0.267329	0.182669	-5.2937	4.28493e-06	0.00223449	4.16698	0.405443	0.138114	0.267329	11	110583649	F	II	ARHGAP20	TSS200	island	TSS200-island	chr11:110581839-110583883
cg21610696	0.391879	0.673198	5.29258	4.30052e-06	0.00224107	4.16354	0.346633	0.738511	-0.391879	5	127707006	F	II	FBN2	Body	opensea	Body-opensea
cg26802026	0.265229	0.808339	5.29026	4.33315e-06	0.00225652	4.15638	0.587316	0.852544	-0.265229	5	127872329	R	II	FBN2	Body	shore	Body-shore	chr5:127872563-127874945
cg08006126	0.364275	0.722925	5.28939	4.34535e-06	0.00226111	4.15372	0.419363	0.783638	-0.364275	5	32414133	R	II	ZFR	Body	opensea	Body-opensea
cg24101039	0.386198	0.610341	5.28919	4.34825e-06	0.00226111	4.15309	0.28851	0.674708	-0.386198	7	21470054	F	II	SP4	Body	shelf	Body-shelf	chr7:21466646-21467806
cg15147396	0.535516	0.695906	5.289	4.35095e-06	0.00226111	4.1525	0.249643	0.785159	-0.535516	8	15275099	F	II		IGR	opensea	IGR-opensea
cg03415828	0.362678	0.71388	5.28856	4.35721e-06	0.00226281	4.15114	0.411648	0.774327	-0.362678	1	101454970	R	II		IGR	opensea	IGR-opensea
cg04452095	-0.294125	0.26601	-5.28793	4.36605e-06	0.00226584	4.14922	0.511114	0.216989	0.294125	17	75315868	F	II	SEPT9	5'UTR	opensea	5'UTR-opensea
cg08758734	0.426504	0.651984	5.28592	4.39475e-06	0.00227563	4.14301	0.296564	0.723068	-0.426504	20	24630947	R	II	SYNDIG1	Body	opensea	Body-opensea
cg12506005	-0.180368	0.192711	-5.28588	4.39533e-06	0.00227563	4.14289	0.343018	0.16265	0.180368	11	111411176	F	I	LAYN	TSS200	island	TSS200-island	chr11:111410932-111412199
cg23102138	0.156189	0.775272	5.28583	4.39599e-06	0.00227563	4.14274	0.645114	0.801303	-0.156189	2	23254415	R	II		IGR	opensea	IGR-opensea
cg02531934	0.281172	0.840383	5.28576	4.39697e-06	0.00227563	4.14253	0.606073	0.887245	-0.281172	17	64773926	F	II	PRKCA	Body	opensea	Body-opensea
cg27001340	-0.289164	0.534685	-5.28478	4.411e-06	0.00228133	4.13952	0.775655	0.486491	0.289164	19	30855603	F	II		IGR	opensea	IGR-opensea
cg27099480	0.332829	0.800045	5.28376	4.42565e-06	0.00228734	4.13638	0.522687	0.855517	-0.332829	3	177432127	F	II	LINC00578	Body	opensea	Body-opensea
cg07180997	-0.280648	0.29084	-5.28253	4.44343e-06	0.00229496	4.13258	0.524714	0.244065	0.280648	4	54966183	F	I	GSX2	TSS200	island	TSS200-island	chr4:54966163-54968063
cg20567148	0.32551	0.753677	5.28162	4.45656e-06	0.00229972	4.12979	0.482419	0.807929	-0.32551	7	101463138	R	II	CUX1	Body	shelf	Body-shelf	chr7:101457382-101461030
cg24950003	0.268842	0.749099	5.28147	4.45874e-06	0.00229972	4.12932	0.525064	0.793906	-0.268842	6	20566024	F	II	CDKAL1	Body	opensea	Body-opensea
cg06065059	0.117516	0.798194	5.28098	4.46579e-06	0.00230178	4.12783	0.700264	0.81778	-0.117516	19	2587175	F	II	GNG7	5'UTR	shore	5'UTR-shore	chr19:2588375-2588590
cg24047400	-0.302816	0.241204	-5.27676	4.52753e-06	0.00233158	4.11482	0.493551	0.190735	0.302816	1	117452415	R	I	PTGFRN	TSS1500	island	TSS1500-island	chr1:117452203-117453452
cg21757973	-0.258801	0.142105	-5.27661	4.52977e-06	0.00233158	4.11435	0.357772	0.0989713	0.258801	10	25171393	F	II	PRTFDC1	Body	opensea	Body-opensea
cg08658665	-0.119969	0.0937103	-5.27533	4.54864e-06	0.00233828	4.11042	0.193685	0.0737154	0.119969	15	99640754	R	II		IGR	island	IGR-island	chr15:99640592-99641026
cg13463902	0.478034	0.683661	5.27531	4.54898e-06	0.00233828	4.11035	0.2853	0.763334	-0.478034	5	16886287	F	II	MYO10	Body	opensea	Body-opensea
cg00630018	-0.186439	0.175511	-5.27504	4.55296e-06	0.00233873	4.10952	0.330877	0.144438	0.186439	11	75379680	R	I	MAP6	TSS1500	island	TSS1500-island	chr11:75378416-75379882
cg01514859	-0.111067	0.0768673	-5.27446	4.5615e-06	0.00234152	4.10774	0.169423	0.0583562	0.111067	1	6557734	F	I	PLEKHG5	Body	island	Body-island	chr1:6557561-6557872
cg20293044	0.3878	0.644635	5.27242	4.59193e-06	0.00235554	4.10145	0.321468	0.709268	-0.3878	7	92350008	R	II	CDK6	Body	opensea	Body-opensea
cg10218558	-0.393542	0.25972	-5.27211	4.5965e-06	0.00235628	4.10051	0.587672	0.19413	0.393542	4	184644017	F	I		IGR	island	IGR-island	chr4:184643914-184644414
cg25588899	-0.300067	0.319503	-5.27134	4.60809e-06	0.00236062	4.09812	0.569559	0.269492	0.300067	16	29910994	F	I	ASPHD1	TSS1500	shore	TSS1500-shore	chr16:29912896-29913203
cg19770167	-0.236485	0.198289	-5.27047	4.62108e-06	0.00236567	4.09545	0.395359	0.158874	0.236485	18	21032765	R	II	RIOK3	TSS200	shore	TSS200-shore	chr18:21033071-21033657
cg23965720	-0.153984	0.0980998	-5.26853	4.65036e-06	0.00237905	4.08947	0.22642	0.0724359	0.153984	1	235805770	F	II	GNG4	5'UTR	island	5'UTR-island	chr1:235805318-235805771
cg19584875	-0.354978	0.225925	-5.26578	4.692e-06	0.00239873	4.08103	0.52174	0.166762	0.354978	14	90528213	F	I	KCNK13	5'UTR	island	5'UTR-island	chr14:90526696-90528951
cg11490793	0.28241	0.731985	5.26489	4.70559e-06	0.00240405	4.07829	0.496644	0.779053	-0.28241	8	616458	R	II	ERICH1	Body	shore	Body-shore	chr8:615143-615352
cg04110832	0.173702	0.856343	5.2613	4.7609e-06	0.00243066	4.06723	0.711591	0.885293	-0.173702	13	20439524	F	II		IGR	shore	IGR-shore	chr13:20436776-20439089
cg23636949	0.325443	0.70945	5.26099	4.76573e-06	0.00243148	4.06627	0.438248	0.763691	-0.325443	20	24995658	F	II	ACSS1	Body	opensea	Body-opensea
cg02506923	-0.0515776	0.0602569	-5.26049	4.77337e-06	0.00243373	4.06475	0.103238	0.0516607	0.0515776	20	30410603	F	I	MYLK2	Body	island	Body-island	chr20:30410547-30410832
cg18182438	-0.311911	0.428693	-5.26018	4.77821e-06	0.00243456	4.06379	0.688619	0.376708	0.311911	13	38327937	F	II	TRPC4	Body	opensea	Body-opensea
cg05645982	0.406636	0.606938	5.25974	4.78499e-06	0.0024351	4.06245	0.268074	0.67471	-0.406636	8	124219077	F	II	FAM83A	Body	shore	Body-shore	chr8:124219411-124219809
cg11453837	0.354846	0.585211	5.2597	4.78571e-06	0.0024351	4.0623	0.289505	0.644352	-0.354846	6	32810551	R	II	PSMB8	Body	shore	Body-shore	chr6:32811494-32811839
cg02936831	0.212545	0.866902	5.25697	4.82829e-06	0.00245511	4.05392	0.689782	0.902326	-0.212545	11	72814537	R	II	FCHSD2	Body	opensea	Body-opensea
cg10884411	0.393893	0.653361	5.25663	4.83358e-06	0.00245515	4.05288	0.325117	0.71901	-0.393893	14	96167652	R	II		IGR	opensea	IGR-opensea
cg04192155	0.324521	0.784648	5.25655	4.83488e-06	0.00245515	4.05263	0.514214	0.838735	-0.324521	16	12185508	R	II	SNX29	Body	opensea	Body-opensea
cg05890021	0.180216	0.831497	5.25624	4.83978e-06	0.00245572	4.05167	0.681318	0.861533	-0.180216	9	112685896	F	II	PALM2	Body	opensea	Body-opensea
cg20345144	0.405964	0.599939	5.25607	4.84251e-06	0.00245572	4.05113	0.261635	0.6676	-0.405964	6	13295922	R	II	LOC100130357	TSS200	opensea	TSS200-opensea
cg11528167	0.534445	0.602556	5.25549	4.85166e-06	0.00245871	4.04935	0.157186	0.69163	-0.534445	5	39197897	R	II	FYB	Body	opensea	Body-opensea
cg13583586	0.317047	0.829743	5.25488	4.86129e-06	0.00246155	4.04747	0.565537	0.882584	-0.317047	11	464971	R	II	PTDSS2	Body	shore	Body-shore	chr11:464450-464685
cg03045635	0.276963	0.682326	5.25444	4.86813e-06	0.00246155	4.04614	0.451524	0.728487	-0.276963	4	9783198	R	I	DRD5	TSS200	island	TSS200-island	chr4:9783035-9784960
cg19230800	0.0964313	0.906675	5.25438	4.86916e-06	0.00246155	4.04594	0.826315	0.922747	-0.0964313	10	133331478	F	II		IGR	opensea	IGR-opensea
cg00435245	0.390871	0.737642	5.25431	4.8703e-06	0.00246155	4.04571	0.411916	0.802787	-0.390871	2	5812420	R	II		IGR	shore	IGR-shore	chr2:5813482-5813710
cg11835575	-0.191994	0.165807	-5.25357	4.88201e-06	0.00246581	4.04344	0.325802	0.133808	0.191994	1	3447205	F	II	MEGF6	Body	shore	Body-shore	chr1:3447449-3447950
cg01569664	0.186499	0.854597	5.25317	4.88832e-06	0.00246735	4.04222	0.699181	0.88568	-0.186499	13	110434016	R	I	IRS2	Body	shore	Body-shore	chr13:110434466-110440180
cg17141276	0.440013	0.603822	5.25238	4.90085e-06	0.00247203	4.03979	0.237145	0.677158	-0.440013	20	19804663	F	II		IGR	opensea	IGR-opensea
cg05074133	0.443902	0.64817	5.25077	4.92661e-06	0.00248336	4.03483	0.278251	0.722153	-0.443902	4	16686903	R	II	LDB2	Body	opensea	Body-opensea
cg06240648	0.424106	0.704911	5.25005	4.93812e-06	0.0024875	4.03262	0.351489	0.775596	-0.424106	4	149289762	R	II	NR3C2	Body	opensea	Body-opensea
cg26447514	0.21578	0.831206	5.24303	5.05199e-06	0.00254317	4.01103	0.65139	0.86717	-0.21578	12	95602779	R	II	FGD6	Body	opensea	Body-opensea
cg15867963	0.302893	0.734649	5.24069	5.09057e-06	0.00256088	4.00383	0.482238	0.785131	-0.302893	4	139143309	R	II	SLC7A11	Body	opensea	Body-opensea
cg10723635	-0.184099	0.145993	-5.23998	5.10228e-06	0.00256506	4.00165	0.299408	0.11531	0.184099	1	42846100	F	I	RIMKLA	TSS1500	island	TSS1500-island	chr1:42845978-42846988
cg21087137	-0.152878	0.101249	-5.23922	5.11494e-06	0.00256972	3.99931	0.228647	0.0757697	0.152878	12	75728469	R	I	GLIPR1L1	5'UTR	opensea	5'UTR-opensea
cg16054018	0.394514	0.758045	5.23859	5.12537e-06	0.00257324	3.99738	0.429284	0.823797	-0.394514	10	104562697	R	II	C10orf26	Body	opensea	Body-opensea
cg04549749	-0.253894	0.269293	-5.23817	5.13231e-06	0.00257501	3.9961	0.480871	0.226977	0.253894	12	9804282	F	II	LOC374443	Body	shelf	Body-shelf	chr12:9800543-9800852
cg02093647	-0.22806	0.172627	-5.23644	5.16131e-06	0.00258784	3.99076	0.362677	0.134616	0.22806	2	148602395	F	II	ACVR2A	TSS200	island	TSS200-island	chr2:148601280-148602859
cg05066178	0.209955	0.853102	5.234	5.20238e-06	0.00260579	3.98326	0.678139	0.888095	-0.209955	12	110316228	R	II	GLTP	Body	shore	Body-shore	chr12:110318011-110318778
cg06029308	-0.159814	0.104038	-5.2339	5.20401e-06	0.00260579	3.98296	0.237216	0.0774019	0.159814	3	57995069	F	II	FLNB	Body	island	Body-island	chr3:57994921-57995218
cg10470108	0.265908	0.72653	5.2336	5.20903e-06	0.00260658	3.98205	0.50494	0.770848	-0.265908	2	86625453	F	II		IGR	opensea	IGR-opensea
cg09674502	0.249563	0.761777	5.23257	5.22663e-06	0.00261365	3.97886	0.553808	0.803371	-0.249563	1	92953279	F	II	GFI1	TSS1500	shore	TSS1500-shore	chr1:92945907-92952609
cg02728172	0.27427	0.769798	5.23235	5.23028e-06	0.00261375	3.97819	0.54124	0.81551	-0.27427	1	245740663	R	II	KIF26B	Body	shore	Body-shore	chr1:245740993-245741204
cg01292475	-0.216672	0.176933	-5.23102	5.25299e-06	0.00262189	3.97409	0.357493	0.140821	0.216672	9	87284571	F	II	NTRK2	TSS200	island	TSS200-island	chr9:87283178-87285704
cg02004594	0.247359	0.819462	5.23099	5.25353e-06	0.00262189	3.97399	0.613329	0.860689	-0.247359	6	28972434	R	II	ZNF311	5'UTR	opensea	5'UTR-opensea
cg25040843	0.451719	0.578415	5.23078	5.257e-06	0.00262189	3.97337	0.201982	0.653701	-0.451719	6	36333147	R	II	ETV7	Body	opensea	Body-opensea
cg24260931	0.238986	0.757252	5.23044	5.26284e-06	0.00262307	3.97232	0.558097	0.797083	-0.238986	10	3148326	R	II	PFKP	Body	shore	Body-shore	chr10:3148406-3148625
cg01435574	0.393691	0.463137	5.23004	5.26959e-06	0.00262471	3.9711	0.135061	0.528752	-0.393691	11	129245728	R	I	BARX2	TSS200	island	TSS200-island	chr11:129245108-129246395
cg14975358	0.183473	0.850086	5.22843	5.29723e-06	0.00263674	3.96615	0.697192	0.880665	-0.183473	1	199744755	R	II		IGR	opensea	IGR-opensea
cg00594944	0.386006	0.598062	5.22516	5.35381e-06	0.00266315	3.95609	0.27639	0.662396	-0.386006	20	60466703	F	II	CDH4	Body	shelf	Body-shelf	chr20:60470080-60470335
cg25419523	0.111497	0.886324	5.22341	5.38431e-06	0.00267655	3.95071	0.79341	0.904907	-0.111497	6	24877624	R	II	FAM65B	5'UTR	opensea	5'UTR-opensea
cg10828159	-0.0396078	0.0691812	-5.22289	5.39351e-06	0.00267936	3.9491	0.102188	0.0625799	0.0396078	1	152020549	R	I		IGR	opensea	IGR-opensea
cg13292900	0.211607	0.797537	5.22191	5.41063e-06	0.0026861	3.9461	0.621198	0.832805	-0.211607	11	58914165	F	II	FAM111A	5'UTR	shelf	5'UTR-shelf	chr11:58910127-58910584
cg07074160	-0.0796069	0.073724	-5.22129	5.42146e-06	0.0026897	3.9442	0.140063	0.0604562	0.0796069	3	118536628	F	II		IGR	opensea	IGR-opensea
cg01340093	0.44957	0.609456	5.22087	5.42884e-06	0.0026916	3.94292	0.234815	0.684385	-0.44957	5	123211651	R	II		IGR	opensea	IGR-opensea
cg11843868	-0.249856	0.198452	-5.21872	5.46689e-06	0.00270754	3.9363	0.406665	0.156809	0.249856	5	157809713	R	II	LOC101927697	Body	opensea	Body-opensea
cg27537673	0.27673	0.802044	5.21865	5.46816e-06	0.00270754	3.93608	0.571436	0.848166	-0.27673	9	14516067	F	II		IGR	opensea	IGR-opensea
cg09583058	-0.110325	0.0971054	-5.21781	5.48308e-06	0.00271315	3.9335	0.189043	0.078718	0.110325	19	49150282	F	II	CA11	TSS1500	opensea	TSS1500-opensea
cg21723250	0.183433	0.883489	5.2166	5.50475e-06	0.00272139	3.92977	0.730628	0.914061	-0.183433	2	24268072	F	II	C2orf44	5'UTR	opensea	5'UTR-opensea
cg15448726	-0.0976735	0.105847	-5.21647	5.50694e-06	0.00272139	3.92939	0.187241	0.0895679	0.0976735	12	53273497	F	II		IGR	island	IGR-island	chr12:53273231-53273498
cg19375530	0.346341	0.776903	5.21586	5.51785e-06	0.002725	3.92752	0.488286	0.834627	-0.346341	2	223185848	F	II		IGR	shore	IGR-shore	chr2:223183013-223185468
cg07075026	0.408192	0.513821	5.21551	5.52422e-06	0.00272502	3.92643	0.173661	0.581853	-0.408192	17	47091521	F	I	IGF2BP1	Body	island	Body-island	chr17:47091037-47091567
cg09029085	0.339024	0.496319	5.21546	5.52512e-06	0.00272502	3.92627	0.213799	0.552823	-0.339024	17	47094198	F	II	IGF2BP1	Body	shore	Body-shore	chr17:47091973-47092211
cg07355763	-0.431606	0.476522	-5.21455	5.54139e-06	0.00273126	3.92349	0.836194	0.404588	0.431606	5	127868982	F	II	FBN2	Body	shelf	Body-shelf	chr5:127871958-127872263
cg24442572	0.39157	0.612156	5.21264	5.57585e-06	0.00274645	3.91762	0.285848	0.677418	-0.39157	11	12961589	F	II	TEAD1	3'UTR	opensea	3'UTR-opensea
cg13726644	0.104608	0.894699	5.21145	5.59746e-06	0.00275363	3.91396	0.807525	0.912133	-0.104608	14	73316908	R	II	DPF3	Body	opensea	Body-opensea
cg25268526	0.411421	0.652525	5.21144	5.59771e-06	0.00275363	3.91391	0.309674	0.721096	-0.411421	16	17502886	R	II	XYLT1	Body	opensea	Body-opensea
cg10861623	0.0857328	0.919223	5.21036	5.6173e-06	0.0027608	3.91061	0.847779	0.933511	-0.0857328	17	3575587	R	II	P2RX5-TAX1BP3	Body	shelf	Body-shelf	chr17:3571224-3572618
cg20301965	-0.378606	0.360539	-5.21023	5.6196e-06	0.0027608	3.91022	0.676045	0.297438	0.378606	18	66177647	R	II		IGR	opensea	IGR-opensea
cg07752026	-0.207491	0.168736	-5.20958	5.63158e-06	0.00276489	3.9082	0.341645	0.134155	0.207491	19	3786483	F	I	MATK	Body	island	Body-island	chr19:3785511-3786653
cg14785615	-0.37442	0.213722	-5.2082	5.65674e-06	0.0027745	3.90398	0.525738	0.151318	0.37442	7	87105231	F	I	ABCB4	TSS1500	island	TSS1500-island	chr7:87104723-87105305
cg07243619	0.116987	0.690695	5.20811	5.65851e-06	0.0027745	3.90369	0.593206	0.710193	-0.116987	9	97521691	F	II	C9orf3	TSS1500	opensea	TSS1500-opensea
cg22155952	0.380003	0.590067	5.20707	5.67763e-06	0.00278207	3.90049	0.273398	0.653401	-0.380003	3	39235059	R	II	XIRP1	TSS1500	opensea	TSS1500-opensea
cg08050216	0.331744	0.812087	5.20524	5.7114e-06	0.0027968	3.89488	0.535634	0.867377	-0.331744	7	90250404	F	II	CDK14	Body	opensea	Body-opensea
cg08842819	0.1078	0.859124	5.20485	5.71854e-06	0.00279848	3.8937	0.76929	0.87709	-0.1078	2	239564625	R	II		IGR	opensea	IGR-opensea
cg27613992	-0.121956	0.0805676	-5.20331	5.74731e-06	0.00280955	3.88894	0.182197	0.0602416	0.121956	20	4350779	R	II		IGR	opensea	IGR-opensea
cg16243546	-0.125954	0.0958687	-5.20308	5.75157e-06	0.00280955	3.88824	0.20083	0.0748763	0.125954	7	30068599	F	II	PLEKHA8	Body	island	Body-island	chr7:30067762-30068600
cg11109122	-0.0845725	0.0824705	-5.20281	5.75661e-06	0.00280955	3.88741	0.152948	0.0683751	0.0845725	19	1795983	F	II	ATP8B3	Body	island	Body-island	chr19:1795922-1797001
cg01870246	-0.190197	0.0994211	-5.2027	5.75859e-06	0.00280955	3.88709	0.257919	0.0677216	0.190197	11	102979950	F	II	DYNC2H1	TSS1500	opensea	TSS1500-opensea
cg01108434	0.372206	0.519379	5.20246	5.76309e-06	0.00280955	3.88635	0.209207	0.581413	-0.372206	8	82017411	F	II	PAG1	5'UTR	opensea	5'UTR-opensea
cg06871149	0.0860293	0.837806	5.20244	5.76347e-06	0.00280955	3.88629	0.766115	0.852144	-0.0860293	10	3591293	R	II		IGR	opensea	IGR-opensea
cg00086247	-0.375803	0.428307	-5.20089	5.79258e-06	0.00282139	3.88152	0.741476	0.365673	0.375803	5	29568333	F	II		IGR	opensea	IGR-opensea
cg12773785	0.144248	0.92308	5.20075	5.79525e-06	0.00282139	3.88108	0.802873	0.947121	-0.144248	12	118813371	R	II	SUDS3	TSS1500	shore	TSS1500-shore	chr12:118814014-118814839
cg10301338	-0.242596	0.164106	-5.20033	5.80304e-06	0.00282336	3.87981	0.36627	0.123674	0.242596	18	24129315	F	II	KCTD1	1stExon	island	1stExon-island	chr18:24126780-24131138
cg02724377	0.267738	0.789341	5.19982	5.81266e-06	0.00282622	3.87824	0.566226	0.833964	-0.267738	14	104237510	F	II	PPP1R13B	Body	opensea	Body-opensea
cg22862419	0.217396	0.767078	5.19882	5.83161e-06	0.00283284	3.87516	0.585915	0.803311	-0.217396	12	125366726	R	II		IGR	opensea	IGR-opensea
cg06288632	0.223284	0.887846	5.19871	5.83378e-06	0.00283284	3.87481	0.701776	0.92506	-0.223284	2	27358152	F	II	PREB	TSS1500	shore	TSS1500-shore	chr2:27356980-27357656
cg18274788	0.257406	0.729855	5.19833	5.84094e-06	0.00283316	3.87365	0.51535	0.772756	-0.257406	1	117214163	R	II	MIR320B1	TSS1500	shelf	TSS1500-shelf	chr1:117209824-117210621
cg05059605	0.417634	0.500966	5.19827	5.84193e-06	0.00283316	3.87349	0.152938	0.570572	-0.417634	11	129245568	R	I	BARX2	TSS1500	island	TSS1500-island	chr11:129245108-129246395
cg04787343	-0.265722	0.196664	-5.19709	5.86435e-06	0.00284097	3.86986	0.418099	0.152377	0.265722	6	56820286	R	II	BEND6	5'UTR	island	5'UTR-island	chr6:56818873-56820308
cg27630274	0.148619	0.797882	5.19703	5.86555e-06	0.00284097	3.86967	0.674033	0.822652	-0.148619	7	100062821	R	II	C7orf61	TSS1500	opensea	TSS1500-opensea
cg25099087	-0.202946	0.201085	-5.1965	5.87567e-06	0.00284404	3.86803	0.370207	0.16726	0.202946	2	201172481	F	II	SPATS2L	5'UTR	island	5'UTR-island	chr2:201171200-201172492
cg24695115	-0.206519	0.155211	-5.19534	5.89776e-06	0.00285291	3.86448	0.32731	0.120791	0.206519	19	3786492	F	I	MATK	TSS200	island	TSS200-island	chr19:3785511-3786653
cg06206801	-0.241593	0.16961	-5.19513	5.90188e-06	0.00285307	3.86382	0.370937	0.129344	0.241593	18	24131379	R	II	KCTD1	5'UTR	shore	5'UTR-shore	chr18:24126780-24131138
cg20422740	0.319451	0.662345	5.19439	5.91596e-06	0.00285805	3.86156	0.396136	0.715587	-0.319451	9	3992509	R	II	GLIS3	Body	opensea	Body-opensea
cg20673132	0.18681	0.820622	5.19387	5.92599e-06	0.0028597	3.85996	0.664947	0.851757	-0.18681	19	1368815	R	II	MUM1	Body	island	Body-island	chr19:1368814-1369026
cg20675286	0.409706	0.567311	5.19382	5.92694e-06	0.0028597	3.85981	0.22589	0.635596	-0.409706	1	27772303	R	II	WASF2	5'UTR	opensea	5'UTR-opensea
cg02182827	0.199274	0.729247	5.1924	5.95439e-06	0.0028711	3.85544	0.563185	0.76246	-0.199274	1	51808561	R	II	TTC39A	Body	shore	Body-shore	chr1:51810327-51810687
cg18693421	-0.401423	0.244729	-5.19217	5.95872e-06	0.00287136	3.85475	0.579248	0.177825	0.401423	19	33182722	F	I	NUDT19	TSS200	island	TSS200-island	chr19:33182609-33183562
cg23026228	-0.284776	0.252575	-5.19156	5.97062e-06	0.00287526	3.85286	0.489888	0.205112	0.284776	6	159739091	R	II		IGR	shelf	IGR-shelf	chr6:159736690-159736973
cg18331880	-0.176836	0.10608	-5.19131	5.97541e-06	0.00287573	3.8521	0.253443	0.0766077	0.176836	14	102991394	R	II		IGR	opensea	IGR-opensea
cg05960081	-0.340766	0.19827	-5.19089	5.98362e-06	0.00287785	3.8508	0.482242	0.141476	0.340766	3	124605998	F	I	ITGB5	1stExon	island	1stExon-island	chr3:124605059-124606729
cg12011874	0.200617	0.787834	5.19043	5.99249e-06	0.00287931	3.8494	0.620653	0.82127	-0.200617	16	81531146	F	II	CMIP	Body	opensea	Body-opensea
cg20970245	0.410767	0.536816	5.19034	5.99429e-06	0.00287931	3.84911	0.19451	0.605277	-0.410767	8	12613840	F	II	LONRF1	TSS1500	shore	TSS1500-shore	chr8:12611609-12613562
cg25277868	-0.166519	0.253866	-5.18994	6.00209e-06	0.00288034	3.84788	0.392632	0.226113	0.166519	1	21059257	R	I	SH2D5	TSS200	island	TSS200-island	chr1:21058006-21059366
cg08694014	-0.287063	0.138388	-5.18983	6.00406e-06	0.00288034	3.84757	0.377607	0.0905445	0.287063	16	68482591	F	I	SMPD3	TSS200	island	TSS200-island	chr16:68480864-68482822
cg06505075	0.418341	0.682801	5.18943	6.01205e-06	0.00288234	3.84631	0.334183	0.752524	-0.418341	20	1364587	R	II	FKBP1A	Body	opensea	Body-opensea
cg26713363	0.414563	0.607163	5.18837	6.03258e-06	0.00289035	3.84309	0.261693	0.676257	-0.414563	6	13296066	F	II	LOC100130357	TSS1500	opensea	TSS1500-opensea
cg06130893	0.408743	0.620815	5.18805	6.03899e-06	0.00289158	3.84208	0.280197	0.688939	-0.408743	12	113770888	F	II	SLC8B1	5'UTR	shore	5'UTR-shore	chr12:113772633-113772934
cg09908822	0.0837517	0.902722	5.18699	6.0597e-06	0.00289966	3.83884	0.832929	0.91668	-0.0837517	7	138186965	F	II	TRIM24	Body	opensea	Body-opensea
cg17258442	-0.365538	0.490126	-5.18439	6.11093e-06	0.00292233	3.83087	0.794741	0.429203	0.365538	1	77460516	F	II	ST6GALNAC5	Body	opensea	Body-opensea
cg19041648	-0.420221	0.233957	-5.18247	6.1491e-06	0.00293872	3.82498	0.584141	0.16392	0.420221	7	87105216	F	I	ABCB4	TSS200	island	TSS200-island	chr7:87104723-87105305
cg04275881	-0.280944	0.19022	-5.18214	6.15586e-06	0.00294009	3.82394	0.42434	0.143396	0.280944	1	159796434	F	II	SLAMF8	TSS200	opensea	TSS200-opensea
cg01329519	-0.363716	0.331502	-5.18138	6.17093e-06	0.00294422	3.82162	0.634599	0.270883	0.363716	5	52599032	R	II		IGR	opensea	IGR-opensea
cg18603838	0.142109	0.882111	5.18131	6.17232e-06	0.00294422	3.82141	0.763687	0.905796	-0.142109	5	35137278	R	II	PRLR	5'UTR	opensea	5'UTR-opensea
cg07521193	0.200073	0.832231	5.17958	6.20699e-06	0.00295698	3.81611	0.665504	0.865577	-0.200073	15	27819422	R	I		IGR	opensea	IGR-opensea
cg14219221	0.0678548	0.860779	5.17941	6.21054e-06	0.00295698	3.81556	0.804233	0.872088	-0.0678548	20	43559236	F	II	PABPC1L	Body	opensea	Body-opensea
cg07040418	-0.152361	0.190596	-5.1794	6.2108e-06	0.00295698	3.81553	0.317563	0.165202	0.152361	19	1450280	F	I	APC2	1stExon	island	1stExon-island	chr19:1450056-1450387
cg01371498	-0.206164	0.181983	-5.17761	6.24685e-06	0.00297226	3.81005	0.353787	0.147623	0.206164	15	49255686	F	II	SHC4	TSS200	shore	TSS200-shore	chr15:49254984-49255564
cg00677287	-0.294018	0.265662	-5.17739	6.2513e-06	0.00297251	3.80937	0.510677	0.216659	0.294018	2	163436732	R	II	KCNH7	Body	opensea	Body-opensea
cg17345188	-0.384634	0.229164	-5.17587	6.28228e-06	0.00298536	3.80469	0.549693	0.165058	0.384634	11	109964581	F	II	ZC3H12C	Body	island	Body-island	chr11:109963240-109964677
cg11387576	-0.202433	0.139532	-5.17505	6.29887e-06	0.00299136	3.8022	0.308227	0.105794	0.202433	9	18260848	R	II		IGR	opensea	IGR-opensea
cg27407632	-0.176579	0.101846	-5.17443	6.31158e-06	0.00299551	3.80029	0.248995	0.072416	0.176579	13	44361226	R	I	ENOX1	TSS200	island	TSS200-island	chr13:44359858-44361696
cg21535156	-0.092394	0.383599	-5.17423	6.31575e-06	0.00299561	3.79966	0.460594	0.3682	0.092394	7	1499152	F	I	MICALL2	TSS200	shore	TSS200-shore	chr7:1498575-1499123
cg25183214	0.426363	0.683845	5.17398	6.32073e-06	0.00299609	3.79892	0.328543	0.754906	-0.426363	2	222360426	R	II	EPHA4	Body	opensea	Body-opensea
cg10160946	-0.395122	0.3223	-5.17323	6.3362e-06	0.00300154	3.7966	0.651568	0.256446	0.395122	7	105662697	F	II	CDHR3	Body	opensea	Body-opensea
cg18095489	0.14824	0.915819	5.17256	6.35007e-06	0.00300622	3.79453	0.792286	0.940526	-0.14824	1	53847667	R	II		IGR	opensea	IGR-opensea
cg12721009	-0.427169	0.444368	-5.17172	6.3673e-06	0.00301249	3.79197	0.800342	0.373173	0.427169	3	190067414	F	II		IGR	opensea	IGR-opensea
cg18833482	-0.318646	0.253991	-5.17116	6.37878e-06	0.00301603	3.79026	0.51953	0.200883	0.318646	10	50488302	R	II		IGR	opensea	IGR-opensea
cg13146336	0.166606	0.844055	5.16982	6.40657e-06	0.00302516	3.78615	0.705218	0.871823	-0.166606	14	57930472	R	II		IGR	opensea	IGR-opensea
cg26190209	0.368714	0.586379	5.16949	6.41356e-06	0.00302516	3.78512	0.279118	0.647831	-0.368714	18	33041390	R	II		IGR	opensea	IGR-opensea
cg09507999	0.287462	0.812623	5.16946	6.41405e-06	0.00302516	3.78504	0.573071	0.860533	-0.287462	1	6399450	F	II	ACOT7	Body	opensea	Body-opensea
cg21559772	0.363333	0.566334	5.16946	6.4141e-06	0.00302516	3.78504	0.263557	0.62689	-0.363333	4	46995704	R	II	GABRA4	1stExon	island	1stExon-island	chr4:46995128-46995872
cg26912890	-0.337814	0.196027	-5.16804	6.44374e-06	0.00303413	3.78067	0.477539	0.139725	0.337814	1	214724875	F	I	PTPN14	TSS1500	island	TSS1500-island	chr1:214724104-214725056
cg05971966	-0.27785	0.182347	-5.16801	6.44436e-06	0.00303413	3.78058	0.413888	0.136039	0.27785	5	40681137	F	I	PTGER4	Body	island	Body-island	chr5:40679502-40682081
cg05381178	-0.292823	0.252079	-5.16774	6.44995e-06	0.00303413	3.77976	0.496098	0.203275	0.292823	5	6028704	F	II		IGR	opensea	IGR-opensea
cg03786388	-0.173254	0.196198	-5.16763	6.45234e-06	0.00303413	3.77941	0.340576	0.167322	0.173254	10	135050047	F	I	VENTX	TSS1500	island	TSS1500-island	chr10:135048797-135052077
cg03921353	-0.29276	0.225661	-5.16743	6.45638e-06	0.00303413	3.77882	0.469628	0.176868	0.29276	5	89854427	R	II	ADGRV1	TSS200	island	TSS200-island	chr5:89854290-89854956
cg17208060	0.41537	0.697265	5.16731	6.45889e-06	0.00303413	3.77845	0.351123	0.766493	-0.41537	2	11680086	R	II	GREB1	1stExon	opensea	1stExon-opensea
cg07586760	0.273483	0.605445	5.16713	6.46262e-06	0.00303413	3.7779	0.377542	0.651026	-0.273483	22	49487396	F	II		IGR	island	IGR-island	chr22:49487327-49487535
cg04895971	-0.36634	0.373148	-5.16701	6.46526e-06	0.00303413	3.77752	0.678431	0.312092	0.36634	4	70724539	F	II	SULT1E1	5'UTR	opensea	5'UTR-opensea
cg04928834	0.180128	0.850163	5.16642	6.47751e-06	0.00303798	3.77573	0.700056	0.880184	-0.180128	4	80887687	R	II	ANTXR2	Body	shore	Body-shore	chr4:80885844-80886148
cg19368424	-0.20253	0.175004	-5.16531	6.50087e-06	0.00304544	3.77232	0.34378	0.141249	0.20253	3	168602335	F	II		IGR	opensea	IGR-opensea
cg15060367	-0.155558	0.0987082	-5.16529	6.50146e-06	0.00304544	3.77223	0.22834	0.0727819	0.155558	19	51775821	F	II		IGR	shore	IGR-shore	chr19:51774428-51774694
cg04685228	-0.355353	0.255849	-5.16387	6.53132e-06	0.00305629	3.7679	0.551976	0.196623	0.355353	5	172462626	F	II		IGR	opensea	IGR-opensea
cg06085011	-0.225862	0.167587	-5.16376	6.53376e-06	0.00305629	3.76754	0.355805	0.129943	0.225862	4	54965999	R	II	GSX2	TSS1500	shore	TSS1500-shore	chr4:54966163-54968063
cg09659208	0.0920583	0.806797	5.16349	6.53944e-06	0.00305629	3.76672	0.730081	0.82214	-0.0920583	10	323366	F	I	DIP2C	Body	opensea	Body-opensea
cg11534154	0.400459	0.699871	5.16342	6.54082e-06	0.00305629	3.76652	0.366155	0.766615	-0.400459	8	135577391	R	II	ZFAT	ExonBnd	opensea	ExonBnd-opensea
cg03804474	-0.447972	0.369168	-5.16204	6.57019e-06	0.00306811	3.76228	0.742479	0.294506	0.447972	5	67760417	F	II		IGR	opensea	IGR-opensea
cg08910558	-0.108561	0.0897575	-5.16177	6.57599e-06	0.00306892	3.76144	0.180225	0.0716639	0.108561	15	75471194	R	II		IGR	island	IGR-island	chr15:75470911-75471212
cg22280705	-0.182214	0.0970715	-5.15766	6.66417e-06	0.00310815	3.74884	0.248917	0.0667025	0.182214	2	166650769	R	II	GALNT3	5'UTR	island	5'UTR-island	chr2:166649909-166650966
cg16560488	0.358024	0.701313	5.15718	6.67452e-06	0.00311106	3.74737	0.40296	0.760984	-0.358024	10	65012959	F	II	JMJD1C	Body	opensea	Body-opensea
cg01412764	0.443121	0.610947	5.15602	6.69964e-06	0.00312084	3.74381	0.241679	0.6848	-0.443121	20	61491699	F	II	TCFL5	Body	shore	Body-shore	chr20:61492119-61493626
cg18328168	0.364585	0.68194	5.1558	6.70439e-06	0.00312113	3.74314	0.378119	0.742704	-0.364585	8	54435048	R	II		IGR	opensea	IGR-opensea
cg20541238	-0.25574	0.133313	-5.15463	6.72992e-06	0.00313108	3.73954	0.34643	0.0906899	0.25574	3	13324886	F	I		IGR	island	IGR-island	chr3:13323438-13324929
cg02196748	0.351353	0.628883	5.15245	6.77764e-06	0.00315069	3.73286	0.336089	0.687442	-0.351353	5	78559365	R	II	JMY	Body	opensea	Body-opensea
cg03453703	0.337823	0.632378	5.15227	6.78154e-06	0.00315069	3.73231	0.350859	0.688682	-0.337823	6	36203185	F	II		IGR	opensea	IGR-opensea
cg06181697	-0.270004	0.231431	-5.15204	6.78667e-06	0.00315069	3.7316	0.456435	0.18643	0.270004	3	50294603	R	II	GNAI2	Body	shelf	Body-shelf	chr3:50297440-50298097
cg06550882	0.202819	0.889612	5.15194	6.78874e-06	0.00315069	3.73131	0.720596	0.923415	-0.202819	1	53848503	R	II		IGR	opensea	IGR-opensea
cg05428946	-0.308708	0.227303	-5.15142	6.80028e-06	0.0031541	3.7297	0.48456	0.175852	0.308708	9	109624550	F	II	ZNF462	TSS1500	shore	TSS1500-shore	chr9:109622424-109623203
cg21224888	-0.285174	0.170558	-5.15017	6.82782e-06	0.00316331	3.72588	0.408203	0.123029	0.285174	14	69727356	R	II	GALNT16	Body	island	Body-island	chr14:69726250-69728393
cg24843609	-0.361765	0.370762	-5.15014	6.82851e-06	0.00316331	3.72578	0.672233	0.310468	0.361765	1	156211434	F	I	BGLAP	TSS1500	shelf	TSS1500-shelf	chr1:156215368-156215899
cg15868955	0.196866	0.7992	5.14978	6.83643e-06	0.00316504	3.72468	0.635145	0.832011	-0.196866	16	69382364	R	II	TMED6	Body	opensea	Body-opensea
cg12736613	0.132225	0.834347	5.1495	6.84272e-06	0.00316601	3.72381	0.724159	0.856384	-0.132225	7	151501146	F	II	PRKAG2	5'UTR	opensea	5'UTR-opensea
cg14263499	0.291789	0.762286	5.14914	6.85055e-06	0.0031669	3.72273	0.519128	0.810918	-0.291789	18	13641740	R	I	LDLRAD4	TSS200	island	TSS200-island	chr18:13641584-13642415
cg22971790	0.0696836	0.84481	5.14883	6.85754e-06	0.0031669	3.72176	0.786741	0.856424	-0.0696836	19	37837067	F	II	HKR1	Body	opensea	Body-opensea
cg08235551	0.401606	0.60643	5.14863	6.86201e-06	0.0031669	3.72115	0.271758	0.673365	-0.401606	22	49798682	R	II		IGR	island	IGR-island	chr22:49798570-49798784
cg16305154	0.200666	0.817453	5.1485	6.86478e-06	0.0031669	3.72077	0.650231	0.850897	-0.200666	20	57477769	R	II	GNAS	3'UTR	opensea	3'UTR-opensea
cg16576575	0.29459	0.524944	5.14815	6.87256e-06	0.0031669	3.71969	0.279452	0.574042	-0.29459	22	49798591	R	II		IGR	island	IGR-island	chr22:49798570-49798784
cg06327814	0.103365	0.879228	5.1481	6.8738e-06	0.0031669	3.71952	0.793091	0.896455	-0.103365	7	112122217	R	II	C7orf53	5'UTR	opensea	5'UTR-opensea
cg17512240	-0.372055	0.470052	-5.14809	6.874e-06	0.0031669	3.7195	0.780098	0.408043	0.372055	1	193657562	F	II		IGR	opensea	IGR-opensea
cg05697134	0.221047	0.843105	5.14748	6.88764e-06	0.00317124	3.71762	0.658899	0.879946	-0.221047	2	128617713	F	II		IGR	shore	IGR-shore	chr2:128615479-128616004
cg19695289	0.346083	0.774738	5.14693	6.8998e-06	0.00317338	3.71595	0.486336	0.832418	-0.346083	7	36134377	R	II	LOC101928618	TSS1500	opensea	TSS1500-opensea
cg04010276	0.419169	0.711045	5.14689	6.90067e-06	0.00317338	3.71583	0.361738	0.780907	-0.419169	2	62372534	R	II		IGR	opensea	IGR-opensea
cg08312389	0.398507	0.548722	5.14397	6.96636e-06	0.00319972	3.70686	0.216633	0.61514	-0.398507	14	27065422	R	II	NOVA1	Body	shore	Body-shore	chr14:27066313-27066578
cg04986248	0.427074	0.723974	5.14396	6.96644e-06	0.00319972	3.70685	0.368079	0.795153	-0.427074	22	50117369	R	II		IGR	shore	IGR-shore	chr22:50118095-50118822
cg14380649	0.230292	0.798681	5.14164	7.01909e-06	0.00322032	3.69973	0.606771	0.837063	-0.230292	10	98342055	F	II	TM9SF3	Body	shelf	Body-shelf	chr10:98346049-98347064
cg17824540	0.370394	0.5906	5.14161	7.0198e-06	0.00322032	3.69963	0.281938	0.652332	-0.370394	2	161260031	R	II	RBMS1	Body	shelf	Body-shelf	chr2:161263871-161264460
cg06320150	0.386031	0.597798	5.14034	7.04882e-06	0.00323166	3.69573	0.276105	0.662136	-0.386031	22	50118247	F	II		IGR	island	IGR-island	chr22:50118095-50118822
cg15423496	0.300163	0.747818	5.14009	7.05451e-06	0.00323231	3.69496	0.497681	0.797845	-0.300163	16	20927014	F	II	LYRM1	Body	opensea	Body-opensea
cg20019675	0.308244	0.696081	5.13715	7.12183e-06	0.00326118	3.68597	0.439211	0.747455	-0.308244	8	48572058	F	II	SPIDR	Body	opensea	Body-opensea
cg17674081	0.255477	0.768033	5.13375	7.20063e-06	0.00329526	3.67556	0.555135	0.810613	-0.255477	1	32487362	F	II	KHDRBS1	Body	opensea	Body-opensea
cg14322358	0.306034	0.810957	5.13229	7.23479e-06	0.00330831	3.67108	0.555929	0.861963	-0.306034	16	15809230	R	II	NDE1	Body	opensea	Body-opensea
cg01601633	0.174564	0.863084	5.13216	7.23791e-06	0.00330831	3.67067	0.717614	0.892178	-0.174564	6	161428932	F	II	MAP3K4	5'UTR	opensea	5'UTR-opensea
cg10628612	0.302614	0.748054	5.13164	7.25006e-06	0.00331186	3.66909	0.495876	0.79849	-0.302614	4	170227052	F	II		IGR	opensea	IGR-opensea
cg04633600	-0.227653	0.145332	-5.1314	7.25567e-06	0.00331242	3.66835	0.335043	0.10739	0.227653	5	101632286	F	I	SLCO4C1	TSS200	island	TSS200-island	chr5:101632049-101632373
cg24937298	0.438965	0.567582	5.13009	7.28663e-06	0.00332269	3.66433	0.201778	0.640743	-0.438965	12	92535892	F	II	C12orf79	Body	shelf	Body-shelf	chr12:92538710-92540333
cg12795981	0.269054	0.733117	5.12998	7.2892e-06	0.00332269	3.66399	0.508905	0.777959	-0.269054	2	54730039	F	II	SPTBN1	5'UTR	opensea	5'UTR-opensea
cg20838039	0.266011	0.812853	5.12989	7.29138e-06	0.00332269	3.66371	0.591177	0.857188	-0.266011	7	101502859	F	II	CUX1	Body	opensea	Body-opensea
cg02191183	0.309112	0.669412	5.12918	7.308e-06	0.00332826	3.66156	0.411818	0.72093	-0.309112	1	5701303	R	II		IGR	opensea	IGR-opensea
cg23117647	0.324709	0.651927	5.12649	7.37206e-06	0.00335541	3.6533	0.381335	0.706045	-0.324709	6	32712930	F	II	HLA-DQA2	Body	opensea	Body-opensea
cg19398196	0.219099	0.775184	5.12588	7.3865e-06	0.00335996	3.65144	0.592602	0.811701	-0.219099	7	155504138	R	II	RBM33	Body	opensea	Body-opensea
cg12976832	0.0620228	0.946533	5.12556	7.39433e-06	0.0033615	3.65044	0.894847	0.95687	-0.0620228	19	9253668	F	II	ZNF317	5'UTR	shelf	5'UTR-shelf	chr19:9251139-9251438
cg20082252	0.358733	0.691632	5.12529	7.40062e-06	0.00336233	3.64964	0.392688	0.751421	-0.358733	3	39238161	R	II		IGR	opensea	IGR-opensea
cg08016723	0.234763	0.699499	5.12416	7.4277e-06	0.0033726	3.64618	0.503864	0.738627	-0.234763	9	97697491	R	II	C9orf3	Body	opensea	Body-opensea
cg02932404	0.164199	0.899348	5.12326	7.44942e-06	0.0033799	3.64342	0.762516	0.926714	-0.164199	15	68215615	R	II		IGR	opensea	IGR-opensea
cg03657435	-0.359363	0.337398	-5.12285	7.4593e-06	0.0033799	3.64216	0.636867	0.277504	0.359363	6	147478247	F	II	STXBP5-AS1	Body	opensea	Body-opensea
cg17309090	0.303285	0.837571	5.12281	7.46043e-06	0.0033799	3.64202	0.584833	0.888119	-0.303285	3	189349218	R	II	TP63	5'UTR	opensea	5'UTR-opensea
cg05619176	0.297548	0.766999	5.12275	7.46168e-06	0.0033799	3.64186	0.519042	0.81659	-0.297548	4	184522823	F	II		IGR	opensea	IGR-opensea
cg09021112	0.387458	0.67271	5.11888	7.55575e-06	0.00342046	3.63001	0.349829	0.737286	-0.387458	4	139164790	F	II	SLC7A11	TSS1500	opensea	TSS1500-opensea
cg21263710	-0.284633	0.401902	-5.11857	7.5635e-06	0.00342192	3.62903	0.639097	0.354464	0.284633	18	49865488	F	II	DCC	TSS1500	shelf	TSS1500-shelf	chr18:49868377-49868759
cg14993820	-0.186824	0.118246	-5.11744	7.59123e-06	0.00343241	3.62557	0.273933	0.0871089	0.186824	18	12407732	R	I	SLMO1	TSS200	island	TSS200-island	chr18:12407715-12408242
cg06464452	-0.33288	0.204617	-5.11549	7.6393e-06	0.00345207	3.6196	0.482017	0.149137	0.33288	4	77227879	R	II	STBD1	1stExon	island	1stExon-island	chr4:77227354-77228482
cg11249390	0.147426	0.872499	5.11513	7.64811e-06	0.00345399	3.61851	0.749644	0.89707	-0.147426	6	139306200	R	II	REPS1	Body	shelf	Body-shelf	chr6:139308498-139309559
cg23373142	0.125494	0.879966	5.11462	7.66083e-06	0.00345767	3.61694	0.775388	0.900882	-0.125494	2	233632787	F	II	KCNJ13	3'UTR	opensea	3'UTR-opensea
cg09587627	0.386077	0.707334	5.11314	7.69756e-06	0.00347002	3.61241	0.385603	0.77168	-0.386077	22	41379444	R	II		IGR	opensea	IGR-opensea
cg00073784	0.312918	0.768737	5.11299	7.70115e-06	0.00347002	3.61197	0.507972	0.82089	-0.312918	8	59763860	R	II	TOX	Body	opensea	Body-opensea
cg12279076	0.251268	0.815203	5.11296	7.70198e-06	0.00347002	3.61187	0.605813	0.857081	-0.251268	6	68595425	F	II		IGR	opensea	IGR-opensea
cg27564249	-0.129579	0.0975286	-5.11233	7.71773e-06	0.00347504	3.60993	0.205511	0.0759321	0.129579	7	30174235	R	II	MTURN	TSS1500	island	TSS1500-island	chr7:30174230-30176169
cg21078692	0.112067	0.814728	5.1121	7.72331e-06	0.00347548	3.60925	0.721339	0.833405	-0.112067	6	31316724	F	II		IGR	opensea	IGR-opensea
cg22839114	0.383228	0.646466	5.1117	7.7334e-06	0.00347795	3.60801	0.32711	0.710337	-0.383228	12	69024659	F	II	RAP1B	5'UTR	opensea	5'UTR-opensea
cg05182249	-0.28158	0.255324	-5.11085	7.75483e-06	0.00348551	3.6054	0.489974	0.208394	0.28158	14	90527985	F	II	KCNK13	TSS200	island	TSS200-island	chr14:90526696-90528951
cg15218635	0.167412	0.861752	5.11033	7.76789e-06	0.0034893	3.6038	0.722242	0.889654	-0.167412	12	97670124	F	II		IGR	opensea	IGR-opensea
cg19633004	0.185792	0.857318	5.10991	7.77835e-06	0.00349193	3.60253	0.702491	0.888283	-0.185792	5	10704044	R	II	DAP	Body	opensea	Body-opensea
cg01781745	-0.207125	0.11084	-5.10925	7.79509e-06	0.00349579	3.6005	0.283444	0.0763194	0.207125	9	73029065	F	II	KLF9	1stExon	island	1stExon-island	chr9:73027330-73029184
cg15655500	-0.175218	0.105237	-5.1092	7.79623e-06	0.00349579	3.60036	0.251252	0.0760341	0.175218	18	12407812	F	II	SLMO1	TSS200	island	TSS200-island	chr18:12407715-12408242
cg06458946	-0.375359	0.239267	-5.10888	7.80443e-06	0.00349739	3.59936	0.552065	0.176707	0.375359	7	29604944	F	II	PRR15	5'UTR	shore	5'UTR-shore	chr7:29603540-29604793
cg06827060	0.221515	0.689481	5.1064	7.86709e-06	0.00352159	3.5918	0.504886	0.726401	-0.221515	6	68597028	R	I		IGR	opensea	IGR-opensea
cg08986803	0.418913	0.597074	5.10638	7.86776e-06	0.00352159	3.59172	0.24798	0.666893	-0.418913	7	86847333	R	II	TMEM243	Body	shore	Body-shore	chr7:86848911-86850024
cg15334372	-0.181709	0.146666	-5.1053	7.89527e-06	0.00353181	3.58841	0.29809	0.116381	0.181709	16	73096889	R	II		IGR	island	IGR-island	chr16:73096888-73097115
cg11385684	-0.204986	0.133169	-5.10503	7.90215e-06	0.0035328	3.58759	0.30399	0.0990046	0.204986	2	12858604	F	II	TRIB2	1stExon	island	1stExon-island	chr2:12856625-12859019
cg01394927	0.338622	0.765936	5.10467	7.91137e-06	0.00353475	3.58649	0.483752	0.822373	-0.338622	6	168477590	R	II	FRMD1	TSS1500	shore	TSS1500-shore	chr6:168479566-168479809
cg21443699	0.311599	0.800424	5.10449	7.91587e-06	0.00353475	3.58595	0.540758	0.852357	-0.311599	7	142637936	F	II	C7orf34	3'UTR	opensea	3'UTR-opensea
cg02766613	0.384753	0.599136	5.1041	7.92601e-06	0.00353718	3.58474	0.278508	0.663261	-0.384753	15	41200244	R	II		IGR	opensea	IGR-opensea
cg02973773	0.39521	0.702638	5.10286	7.95785e-06	0.0035493	3.58094	0.373297	0.768507	-0.39521	20	36098148	F	II		IGR	opensea	IGR-opensea
cg00391945	0.247515	0.860314	5.10237	7.97039e-06	0.00355279	3.57945	0.654051	0.901566	-0.247515	6	68598790	F	I		IGR	opensea	IGR-opensea
cg01002322	-0.421568	0.437056	-5.10203	7.97931e-06	0.00355467	3.5784	0.788363	0.366795	0.421568	2	6872536	R	II	LINC00487	Body	opensea	Body-opensea
cg00097905	0.1693	0.75681	5.09956	8.04315e-06	0.00358099	3.57085	0.615727	0.785027	-0.1693	15	28506002	R	II	HERC2	Body	opensea	Body-opensea
cg03446508	0.417534	0.513362	5.09938	8.0479e-06	0.003581	3.5703	0.165418	0.582951	-0.417534	14	27065414	R	II	NOVA1	Body	shore	Body-shore	chr14:27066313-27066578
cg01028770	0.0395549	0.931004	5.09781	8.0888e-06	0.00359708	3.5655	0.898041	0.937596	-0.0395549	6	82950999	R	II	IBTK	5'UTR	opensea	5'UTR-opensea
cg21337296	-0.203341	0.271294	-5.09762	8.0939e-06	0.00359723	3.5649	0.440744	0.237403	0.203341	20	1207118	R	I	RAD21L1	5'UTR	island	5'UTR-island	chr20:1206679-1207119
cg00788760	0.364477	0.560859	5.09741	8.0993e-06	0.00359751	3.56427	0.257129	0.621605	-0.364477	22	44682494	F	II	KIAA1644	Body	opensea	Body-opensea
cg17981102	0.353354	0.715643	5.09641	8.12546e-06	0.003607	3.56122	0.421182	0.774535	-0.353354	21	39683147	F	II		IGR	opensea	IGR-opensea
cg16786516	0.244667	0.737321	5.09607	8.13438e-06	0.00360884	3.56018	0.533431	0.778099	-0.244667	6	604617	R	II	EXOC2	Body	opensea	Body-opensea
cg26013099	-0.278155	0.135174	-5.09557	8.14764e-06	0.0036126	3.55864	0.36697	0.0888148	0.278155	16	68482463	F	I	SMPD3	TSS200	island	TSS200-island	chr16:68480864-68482822
cg24984834	0.331772	0.575542	5.09393	8.191e-06	0.0036297	3.55362	0.299065	0.630838	-0.331772	21	26955893	F	II	C21orf71	TSS1500	opensea	TSS1500-opensea
cg08892705	-0.323132	0.258793	-5.09364	8.19869e-06	0.00363098	3.55273	0.52807	0.204937	0.323132	15	99646202	R	I	SYNM	1stExon	island	1stExon-island	chr15:99645030-99646444
cg07484971	0.293626	0.703121	5.09302	8.21509e-06	0.0036361	3.55084	0.458433	0.752059	-0.293626	3	51813646	R	II	IQCF6	TSS1500	opensea	TSS1500-opensea
cg01265660	0.263289	0.809579	5.09247	8.22988e-06	0.00364052	3.54914	0.590171	0.85346	-0.263289	12	95602805	R	II	FGD6	Body	opensea	Body-opensea
cg10252804	0.215293	0.817961	5.09193	8.24408e-06	0.00364467	3.54751	0.63855	0.853843	-0.215293	21	38928363	F	II		IGR	opensea	IGR-opensea
cg25022687	-0.147889	0.134408	-5.09027	8.28858e-06	0.00366219	3.54242	0.257649	0.10976	0.147889	10	118032987	R	II	GFRA1	1stExon	island	1stExon-island	chr10:118030732-118034230
cg11932767	0.168053	0.819275	5.08826	8.34241e-06	0.00368382	3.53629	0.679231	0.847284	-0.168053	6	32864607	R	II	LOC100294145	Body	shore	Body-shore	chr6:32862156-32862785
cg00154333	-0.21398	0.123341	-5.08623	8.39745e-06	0.00370596	3.53007	0.301658	0.0876779	0.21398	10	25012173	F	I	ARHGAP21	5'UTR	island	5'UTR-island	chr10:25011963-25013816
cg19403104	-0.228733	0.163436	-5.08588	8.40692e-06	0.00370797	3.529	0.354047	0.125313	0.228733	19	50031246	R	I	RCN3	1stExon	island	1stExon-island	chr19:50030981-50031300
cg13876206	-0.316229	0.256935	-5.08391	8.46067e-06	0.0037295	3.52297	0.520459	0.20423	0.316229	6	52861201	R	II	GSTA4	TSS1500	shore	TSS1500-shore	chr6:52859565-52859767
cg07243576	0.251684	0.777762	5.08336	8.4758e-06	0.00373229	3.52128	0.568025	0.819709	-0.251684	16	88973245	F	II	CBFA2T3	5'UTR	shelf	5'UTR-shelf	chr16:88975850-88976169
cg23524191	-0.440395	0.477452	-5.08332	8.47688e-06	0.00373229	3.52116	0.844448	0.404053	0.440395	7	1894688	R	II	MAD1L1	Body	shore	Body-shore	chr7:1896090-1896451
cg11366668	0.343387	0.707371	5.08091	8.54311e-06	0.00375926	3.5138	0.421215	0.764602	-0.343387	8	691167	F	II		IGR	shore	IGR-shore	chr8:686830-689496
cg17689712	-0.372342	0.261254	-5.08036	8.55832e-06	0.00376376	3.51212	0.571539	0.199197	0.372342	15	99646048	R	I	SYNM	1stExon	island	1stExon-island	chr15:99645030-99646444
cg12413566	0.323092	0.77398	5.08008	8.56602e-06	0.00376495	3.51126	0.504736	0.827829	-0.323092	3	39235366	R	II	XIRP1	TSS1500	opensea	TSS1500-opensea
cg10637512	-0.40372	0.308551	-5.07957	8.58021e-06	0.00376682	3.5097	0.644985	0.241264	0.40372	15	99645096	F	I	SYNM	TSS200	island	TSS200-island	chr15:99645030-99646444
cg16379311	-0.320196	0.253052	-5.07957	8.58024e-06	0.00376682	3.5097	0.519882	0.199686	0.320196	15	59665233	R	II	MYO1E	TSS200	shore	TSS200-shore	chr15:59663863-59665081
cg16546993	0.364439	0.799736	5.07912	8.59276e-06	0.00377012	3.50832	0.496036	0.860475	-0.364439	22	26859339	F	II	HPS4	Body	opensea	Body-opensea
cg10469423	0.348387	0.583359	5.07883	8.60086e-06	0.00377148	3.50742	0.293036	0.641424	-0.348387	8	15526835	R	II	TUSC3	Body	opensea	Body-opensea
cg13169065	-0.153755	0.0994892	-5.0781	8.62102e-06	0.00377813	3.50521	0.227618	0.0738634	0.153755	2	166650947	F	II	GALNT3	TSS200	island	TSS200-island	chr2:166649909-166650966
cg08309903	0.383836	0.639229	5.07708	8.64962e-06	0.00378841	3.50208	0.319366	0.703201	-0.383836	11	123044924	R	II	CLMP	Body	opensea	Body-opensea
cg06324597	-0.200558	0.133113	-5.0769	8.65451e-06	0.00378841	3.50154	0.300245	0.0996862	0.200558	8	22550040	F	I	EGR3	Body	island	Body-island	chr8:22547486-22553427
cg26501102	-0.307115	0.363399	-5.07657	8.66384e-06	0.0037903	3.50052	0.619328	0.312213	0.307115	9	113682006	R	II	LPAR1	Body	opensea	Body-opensea
cg07513903	0.412119	0.687529	5.0746	8.7193e-06	0.00381167	3.49449	0.344096	0.756216	-0.412119	11	75988333	F	II		IGR	opensea	IGR-opensea
cg05096393	0.1101	0.876338	5.07447	8.7228e-06	0.00381167	3.49411	0.784588	0.894688	-0.1101	10	121566508	R	II	INPP5F	Body	opensea	Body-opensea
cg07645461	-0.233848	0.143982	-5.07259	8.77587e-06	0.00383265	3.48837	0.338855	0.105007	0.233848	13	42535296	F	II	KIAA0564	TSS200	island	TSS200-island	chr13:42534880-42535461
cg05127153	-0.175071	0.21325	-5.07196	8.79392e-06	0.00383831	3.48642	0.359142	0.184071	0.175071	1	6452942	R	I	ACOT7	Body	island	Body-island	chr1:6452814-6454185
cg16238149	-0.185948	0.147443	-5.07177	8.7994e-06	0.00383848	3.48583	0.302399	0.116452	0.185948	13	111173329	F	II		IGR	opensea	IGR-opensea
cg15942921	0.336197	0.547035	5.07092	8.82349e-06	0.00384677	3.48325	0.266871	0.603068	-0.336197	3	111396976	F	II	PLCXD2-AS1	TSS1500	shelf	TSS1500-shelf	chr3:111393190-111393544
cg02560967	-0.367733	0.244039	-5.06984	8.85442e-06	0.00385802	3.47994	0.550484	0.182751	0.367733	9	112403301	R	I	PALM2	Body	island	Body-island	chr9:112402767-112403349
cg14277403	0.341097	0.661754	5.06954	8.86279e-06	0.00385944	3.47904	0.377507	0.718604	-0.341097	9	100748520	R	II	ANP32B	Body	shore	Body-shore	chr9:100744982-100747768
cg09547625	-0.254795	0.199048	-5.06893	8.88043e-06	0.0038649	3.47716	0.411377	0.156582	0.254795	2	235453893	F	I		IGR	opensea	IGR-opensea
cg25799994	-0.219226	0.101627	-5.06572	8.97286e-06	0.00390151	3.46737	0.284315	0.0650892	0.219226	2	166650699	F	II	GALNT3	5'UTR	island	5'UTR-island	chr2:166649909-166650966
cg16909660	0.28752	0.662005	5.0655	8.9795e-06	0.00390151	3.46667	0.422405	0.709926	-0.28752	8	1458558	F	II	DLGAP2	5'UTR	opensea	5'UTR-opensea
cg07162413	0.376693	0.697606	5.06548	8.98005e-06	0.00390151	3.46661	0.383695	0.760388	-0.376693	1	14078292	F	II	PRDM2	Body	shore	Body-shore	chr1:14075267-14076458
cg05983525	0.336595	0.735599	5.0651	8.99088e-06	0.00390396	3.46547	0.455103	0.791698	-0.336595	10	34781230	R	II	PARD3	Body	opensea	Body-opensea
cg14837896	0.132563	0.856713	5.06477	9.00066e-06	0.00390444	3.46444	0.746243	0.878806	-0.132563	5	79330096	R	II	THBS4	TSS1500	shore	TSS1500-shore	chr5:79330928-79331488
cg20432854	0.0807579	0.899563	5.06471	9.00231e-06	0.00390444	3.46427	0.832264	0.913022	-0.0807579	11	117863582	F	II	IL10RA	Body	opensea	Body-opensea
cg17380532	0.284728	0.634812	5.06425	9.01571e-06	0.003908	3.46286	0.397539	0.682267	-0.284728	12	125340859	R	II	SCARB1	Body	opensea	Body-opensea
cg21084284	-0.344768	0.236835	-5.0639	9.0259e-06	0.00390976	3.46179	0.524142	0.179373	0.344768	15	99645231	F	I	SYNM	TSS200	island	TSS200-island	chr15:99645030-99646444
cg01556533	0.425632	0.595984	5.06375	9.03032e-06	0.00390976	3.46133	0.24129	0.666923	-0.425632	19	2594525	F	II	GNG7	5'UTR	opensea	5'UTR-opensea
cg00522333	0.255892	0.834386	5.06358	9.0353e-06	0.00390976	3.46081	0.621143	0.877035	-0.255892	20	25036597	F	II	ACSS1	Body	shore	Body-shore	chr20:25037707-25039211
cg03563220	0.167742	0.895026	5.06305	9.05072e-06	0.00391419	3.45919	0.75524	0.922983	-0.167742	15	66392320	R	II	MEGF11	Body	opensea	Body-opensea
cg19919303	0.392181	0.39924	5.06226	9.07388e-06	0.00392196	3.45678	0.0724223	0.464603	-0.392181	11	129245922	F	I	BARX2	1stExon	island	1stExon-island	chr11:129245108-129246395
cg06231244	-0.168203	0.143478	-5.06093	9.11277e-06	0.00393652	3.45273	0.283648	0.115445	0.168203	1	2460761	R	II	HES5	3'UTR	island	3'UTR-island	chr1:2460760-2462010
cg15475412	-0.228678	0.210608	-5.0594	9.15818e-06	0.00395356	3.44803	0.401173	0.172495	0.228678	2	148602099	R	I	ACVR2A	TSS1500	island	TSS1500-island	chr2:148601280-148602859
cg14284289	-0.135131	0.0903268	-5.05924	9.16268e-06	0.00395356	3.44756	0.202936	0.0678051	0.135131	1	155829430	R	I	SYT11	1stExon	island	1stExon-island	chr1:155829109-155829431
cg06184785	0.0436325	0.928672	5.05805	9.19819e-06	0.00396661	3.44391	0.892312	0.935944	-0.0436325	15	90456924	R	II	C15orf38	TSS1500	shore	TSS1500-shore	chr15:90455562-90456263
cg14806431	0.155357	0.891371	5.05786	9.20382e-06	0.00396677	3.44333	0.761906	0.917264	-0.155357	4	174128053	R	II	GALNT7	Body	opensea	Body-opensea
cg06351537	0.404738	0.662802	5.05756	9.21259e-06	0.00396683	3.44243	0.32552	0.730258	-0.404738	22	49798750	R	I		IGR	island	IGR-island	chr22:49798570-49798784
cg18994254	0.128445	0.80289	5.0575	9.21445e-06	0.00396683	3.44223	0.695852	0.824298	-0.128445	10	104495290	F	I	SFXN2	Body	opensea	Body-opensea
cg17484699	0.463879	0.691647	5.05704	9.22816e-06	0.00397046	3.44083	0.305082	0.76896	-0.463879	4	77507651	F	II	SHROOM3	Body	shore	Body-shore	chr4:77507077-77507339
cg21158528	0.452994	0.621995	5.05665	9.23972e-06	0.00397317	3.43964	0.2445	0.697494	-0.452994	1	211501629	F	II	TRAF5	5'UTR	shore	5'UTR-shore	chr1:211500151-211500636
cg22594309	-0.25879	0.18416	-5.05638	9.24783e-06	0.0039744	3.43881	0.399818	0.141029	0.25879	1	202679504	F	I	SYT2	1stExon	island	1stExon-island	chr1:202678881-202679769
cg09226461	0.20005	0.874791	5.05609	9.2566e-06	0.0039759	3.43792	0.708083	0.908133	-0.20005	13	50204663	F	II	ARL11	Body	opensea	Body-opensea
cg01612060	0.123669	0.830552	5.05557	9.27212e-06	0.00398031	3.43633	0.727495	0.851164	-0.123669	3	130812541	F	II	NEK11	Body	opensea	Body-opensea
cg16604391	0.3547	0.665735	5.05536	9.27833e-06	0.00398071	3.4357	0.370152	0.724851	-0.3547	12	125359749	R	II		IGR	opensea	IGR-opensea
cg03893872	0.342045	0.76491	5.05501	9.2887e-06	0.00398289	3.43464	0.479872	0.821918	-0.342045	1	210501634	R	II	HHAT	TSS1500	shore	TSS1500-shore	chr1:210502133-210502793
cg04981010	0.216129	0.749985	5.05311	9.34593e-06	0.00400516	3.42883	0.569878	0.786007	-0.216129	20	61298156	F	II	LOC100127888	TSS200	opensea	TSS200-opensea
cg14313178	0.280551	0.768358	5.05261	9.36118e-06	0.00400942	3.42729	0.534566	0.815117	-0.280551	6	42983264	F	II	KLHDC3	5'UTR	shore	5'UTR-shore	chr6:42981408-42982077
cg12258454	0.359501	0.68099	5.05075	9.4174e-06	0.00403121	3.42163	0.381406	0.740907	-0.359501	3	125985563	R	II		IGR	shore	IGR-shore	chr3:125986044-125986727
cg10511850	0.439577	0.675662	5.04992	9.4429e-06	0.00403984	3.41907	0.309349	0.748925	-0.439577	1	76540999	F	II	ST6GALNAC3	Body	shore	Body-shore	chr1:76540147-76540653
cg18148376	0.145774	0.870053	5.04938	9.45917e-06	0.00404451	3.41744	0.748574	0.894348	-0.145774	1	9633602	F	II	SLC25A33	Body	opensea	Body-opensea
cg07192717	-0.311682	0.245678	-5.04819	9.49582e-06	0.00405788	3.41378	0.505413	0.193731	0.311682	20	33463908	R	II	ACSS2	5'UTR	shore	5'UTR-shore	chr20:33464156-33464645
cg11373604	-0.182513	0.135674	-5.04507	9.59169e-06	0.00409542	3.40428	0.287768	0.105255	0.182513	11	2291260	F	I	ASCL2	1stExon	island	1stExon-island	chr11:2290104-2292932
cg04841442	-0.30539	0.274018	-5.04498	9.59451e-06	0.00409542	3.404	0.52851	0.22312	0.30539	20	33463910	R	II	ACSS2	5'UTR	shore	5'UTR-shore	chr20:33464156-33464645
cg26772934	-0.315053	0.449587	-5.04451	9.60912e-06	0.00409934	3.40256	0.712132	0.397078	0.315053	11	121288587	R	II		IGR	opensea	IGR-opensea
cg17359787	0.324639	0.675191	5.04336	9.64488e-06	0.00411227	3.39905	0.404659	0.729297	-0.324639	9	96299230	R	II	FAM120A	Body	opensea	Body-opensea
cg03500646	-0.309104	0.501106	-5.04298	9.65679e-06	0.00411503	3.39788	0.758693	0.449589	0.309104	6	33134220	R	II	COL11A2	Body	opensea	Body-opensea
cg20146967	0.233396	0.792975	5.04025	9.74219e-06	0.00414907	3.38955	0.598478	0.831875	-0.233396	22	35822357	F	II		IGR	shelf	IGR-shelf	chr22:35820095-35820302
cg11322630	0.184822	0.878175	5.0392	9.77536e-06	0.00416085	3.38634	0.724157	0.908978	-0.184822	12	92887123	F	II		IGR	opensea	IGR-opensea
cg23278267	-0.152963	0.107393	-5.03839	9.80097e-06	0.00416878	3.38386	0.234862	0.0818989	0.152963	1	202679165	F	I	SYT2	5'UTR	island	5'UTR-island	chr1:202678881-202679769
cg09358400	0.352557	0.63881	5.03826	9.80503e-06	0.00416878	3.38347	0.345013	0.69757	-0.352557	15	89179232	R	II	ISG20	5'UTR	opensea	5'UTR-opensea
cg19212550	0.173242	0.559551	5.03802	9.8126e-06	0.00416908	3.38274	0.415183	0.588425	-0.173242	10	101767908	F	II	DNMBP	5'UTR	opensea	5'UTR-opensea
cg18315040	-0.15974	0.128329	-5.03786	9.81764e-06	0.00416908	3.38226	0.261445	0.101705	0.15974	15	99640746	R	I		IGR	island	IGR-island	chr15:99640592-99641026
cg21231789	-0.338394	0.216072	-5.03771	9.82229e-06	0.00416908	3.38181	0.498068	0.159673	0.338394	14	90528199	F	I	KCNK13	5'UTR	island	5'UTR-island	chr14:90526696-90528951
cg09450660	0.096982	0.901257	5.03701	9.84454e-06	0.00417547	3.37967	0.820438	0.91742	-0.096982	8	39971691	R	II		IGR	opensea	IGR-opensea
cg19055716	0.417339	0.66586	5.03689	9.8484e-06	0.00417547	3.3793	0.318078	0.735417	-0.417339	20	36042385	R	II		IGR	opensea	IGR-opensea
cg25710709	0.258382	0.66261	5.03569	9.88663e-06	0.00418932	3.37563	0.447292	0.705673	-0.258382	7	127324346	R	II	SND1	Body	opensea	Body-opensea
cg27008316	-0.159635	0.16094	-5.03531	9.8989e-06	0.00419217	3.37446	0.293969	0.134334	0.159635	12	34753697	F	II		IGR	opensea	IGR-opensea
cg17346177	-0.372505	0.226778	-5.0331	9.96978e-06	0.00421982	3.36771	0.537199	0.164693	0.372505	6	56820087	F	I	BEND6	5'UTR	island	5'UTR-island	chr6:56818873-56820308
cg10693042	-0.300446	0.242927	-5.03265	9.98411e-06	0.00422352	3.36635	0.493299	0.192853	0.300446	1	230561554	R	I	PGBD5	1stExon	island	1stExon-island	chr1:230561103-230562702
cg05657132	0.303459	0.696525	5.03158	1.00188e-05	0.00423581	3.36307	0.443643	0.747102	-0.303459	2	207999053	R	II	KLF7	TSS200	opensea	TSS200-opensea
cg07337602	0.426155	0.663592	5.03063	1.00495e-05	0.00424642	3.36018	0.308463	0.734618	-0.426155	3	186714361	R	II	ST6GAL1	5'UTR	opensea	5'UTR-opensea
cg23249207	-0.212367	0.157055	-5.02736	1.01561e-05	0.00428905	3.3502	0.334028	0.121661	0.212367	11	117747636	F	II	FXYD6	1stExon	island	1stExon-island	chr11:117747102-117747717
cg26961386	-0.182932	0.268483	-5.02686	1.01724e-05	0.00429353	3.34869	0.420926	0.237994	0.182932	18	24129930	F	I	KCTD1	TSS1500	island	TSS1500-island	chr18:24126780-24131138
cg04484234	-0.398606	0.245645	-5.0263	1.0191e-05	0.004299	3.34695	0.577816	0.179211	0.398606	17	37183452	R	I		IGR	opensea	IGR-opensea
cg24499764	-0.293949	0.234843	-5.02591	1.02038e-05	0.00430199	3.34577	0.4798	0.185851	0.293949	5	127996330	R	II		IGR	opensea	IGR-opensea
cg02295992	-0.443384	0.464075	-5.0252	1.02272e-05	0.00430945	3.3436	0.833561	0.390177	0.443384	1	205255619	R	II		IGR	opensea	IGR-opensea
cg25310833	0.0614806	0.905578	5.024	1.02666e-05	0.00432366	3.33996	0.854344	0.915825	-0.0614806	3	42307961	F	II	CCK	TSS1500	shore	TSS1500-shore	chr3:42306149-42307520
cg24698222	-0.147445	0.109953	-5.02306	1.02979e-05	0.00433439	3.33709	0.232823	0.0853785	0.147445	9	87327111	R	II	NTRK2	Body	opensea	Body-opensea
cg07432009	0.211102	0.827401	5.0216	1.03465e-05	0.00435246	3.33263	0.651483	0.862585	-0.211102	1	1815199	F	II	GNB1	5'UTR	opensea	5'UTR-opensea
cg08321127	0.35987	0.728504	5.02129	1.0357e-05	0.00435441	3.33168	0.428612	0.788482	-0.35987	20	52631321	F	II	BCAS1	Body	opensea	Body-opensea
cg26658617	0.379222	0.640827	5.01932	1.04229e-05	0.00437946	3.32567	0.324808	0.70403	-0.379222	1	1858949	R	II	CFAP74	Body	shore	Body-shore	chr1:1859246-1859523
cg17469019	-0.454339	0.379451	-5.01917	1.04281e-05	0.00437946	3.3252	0.758067	0.303728	0.454339	1	117452517	R	II	PTGFRN	TSS200	island	TSS200-island	chr1:117452203-117453452
cg19505668	-0.288214	0.284756	-5.01856	1.04486e-05	0.00438416	3.32335	0.524934	0.23672	0.288214	6	152992436	R	II		IGR	opensea	IGR-opensea
cg13950540	0.329864	0.770042	5.01839	1.04542e-05	0.00438416	3.32284	0.495155	0.825019	-0.329864	11	113733204	F	II	USP28	Body	opensea	Body-opensea
cg17268111	0.273669	0.770613	5.01809	1.04642e-05	0.00438416	3.32193	0.542555	0.816225	-0.273669	6	12163817	F	II	HIVEP1	Body	opensea	Body-opensea
cg24575245	-0.345273	0.231259	-5.01798	1.04682e-05	0.00438416	3.32158	0.518987	0.173713	0.345273	11	110581872	F	I	ARHGAP20	Body	island	Body-island	chr11:110581839-110583883
cg13884741	-0.38705	0.281127	-5.01797	1.04684e-05	0.00438416	3.32156	0.603668	0.216618	0.38705	7	95238341	F	II		IGR	opensea	IGR-opensea
cg11170068	0.187187	0.809265	5.01767	1.04786e-05	0.004386	3.32064	0.653276	0.840463	-0.187187	19	18082025	F	II	KCNN1	5'UTR	shelf	5'UTR-shelf	chr19:18077752-18078259
cg26648735	-0.255238	0.270125	-5.01604	1.05337e-05	0.00440665	3.31567	0.482823	0.227586	0.255238	21	40351741	F	II		IGR	opensea	IGR-opensea
cg15710856	0.119464	0.808801	5.01557	1.05499e-05	0.00441095	3.31423	0.709248	0.828712	-0.119464	15	63510452	R	II	RAB8B	Body	opensea	Body-opensea
cg14882669	-0.371668	0.288759	-5.01396	1.06046e-05	0.00443138	3.30933	0.598482	0.226814	0.371668	7	28996420	F	II	TRIL	1stExon	island	1stExon-island	chr7:28995305-28998541
cg23012934	-0.410854	0.530919	-5.01348	1.06211e-05	0.0044347	3.30786	0.873298	0.462443	0.410854	6	123017968	R	II	PKIB	5'UTR	opensea	5'UTR-opensea
cg20080006	-0.352929	0.244738	-5.01325	1.0629e-05	0.0044347	3.30716	0.538846	0.185917	0.352929	3	149376040	F	I	WWTR1	5'UTR	island	5'UTR-island	chr3:149374709-149376300
cg17369196	0.275817	0.715393	5.01322	1.06301e-05	0.0044347	3.30706	0.485545	0.761362	-0.275817	6	32784487	F	II	HLA-DOB	Body	opensea	Body-opensea
cg20760116	-0.367676	0.231933	-5.0124	1.06583e-05	0.00444401	3.30455	0.53833	0.170654	0.367676	3	13324924	F	II		IGR	island	IGR-island	chr3:13323438-13324929
cg02295856	0.355742	0.753868	5.01117	1.07006e-05	0.00445916	3.30081	0.457417	0.813159	-0.355742	16	1758935	R	II	MAPK8IP3	Body	opensea	Body-opensea
cg20728364	-0.195409	0.151682	-5.00933	1.07643e-05	0.00448322	3.2952	0.314522	0.119113	0.195409	18	24129927	F	I	KCTD1	TSS1500	island	TSS1500-island	chr18:24126780-24131138
cg02201012	0.252242	0.84944	5.00847	1.07942e-05	0.00448978	3.29257	0.639239	0.891481	-0.252242	4	5055867	R	II	STK32B	Body	shore	Body-shore	chr4:5053230-5054092
cg03319070	0.310176	0.761632	5.00846	1.07945e-05	0.00448978	3.29255	0.503152	0.813328	-0.310176	12	125345167	R	II	SCARB1	Body	shelf	Body-shelf	chr12:125347784-125348688
cg20954179	-0.240507	0.242846	-5.00826	1.08016e-05	0.00448978	3.29193	0.443269	0.202761	0.240507	4	175138488	F	II		IGR	shelf	IGR-shelf	chr4:175135259-175135496
cg04396567	-0.231513	0.171992	-5.00819	1.08038e-05	0.00448978	3.29173	0.364919	0.133406	0.231513	7	69289519	R	II	AUTS2	Body	opensea	Body-opensea
cg14415629	-0.320429	0.200265	-5.00794	1.08127e-05	0.00449099	3.29096	0.467289	0.14686	0.320429	11	33033607	F	II		IGR	shelf	IGR-shelf	chr11:33037206-33037917
cg20675044	-0.106385	0.0748756	-5.00764	1.08229e-05	0.00449279	3.29006	0.16353	0.0571448	0.106385	1	6550674	R	I	PLEKHG5	5'UTR	island	5'UTR-island	chr1:6550083-6551115
cg15734436	0.405121	0.588333	5.00709	1.08421e-05	0.00449827	3.28838	0.250732	0.655853	-0.405121	6	33047185	R	II	HLA-DPB1	Body	shore	Body-shore	chr6:33048416-33048814
cg19002350	-0.171634	0.151227	-5.00609	1.08773e-05	0.00451038	3.28532	0.294255	0.122621	0.171634	14	100413518	F	II		IGR	opensea	IGR-opensea
cg01971149	0.159826	0.862477	5.00564	1.08932e-05	0.00451451	3.28394	0.729289	0.889115	-0.159826	5	179181715	R	II	MAML1	Body	opensea	Body-opensea
cg18851966	0.32451	0.530896	5.00516	1.091e-05	0.004519	3.28248	0.260471	0.584981	-0.32451	10	1091023	F	II	IDI1	Body	shelf	Body-shelf	chr10:1094337-1095594
cg12474981	0.379086	0.62289	5.00471	1.09258e-05	0.0045215	3.28112	0.306985	0.686071	-0.379086	19	48751505	R	II	CARD8	5'UTR	opensea	5'UTR-opensea
cg16028986	-0.23375	0.140919	-5.00455	1.09315e-05	0.0045215	3.28062	0.33571	0.10196	0.23375	2	74881292	F	II	SEMA4F	TSS200	shore	TSS200-shore	chr2:74881359-74882019
cg26631131	-0.385922	0.397789	-5.00424	1.09422e-05	0.0045215	3.27969	0.71939	0.333468	0.385922	19	45240591	F	II		IGR	opensea	IGR-opensea
cg21366673	0.379991	0.618337	5.0041	1.09471e-05	0.0045215	3.27927	0.301678	0.681669	-0.379991	6	30459512	R	II	HLA-E	Body	shore	Body-shore	chr6:30457369-30458175
cg26525342	-0.128504	0.088136	-5.00406	1.09488e-05	0.0045215	3.27913	0.195222	0.0667187	0.128504	16	3221466	R	II		IGR	shore	IGR-shore	chr16:3220438-3221356
cg10106857	-0.350921	0.278027	-5.00397	1.0952e-05	0.0045215	3.27885	0.570461	0.21954	0.350921	6	16320655	F	II	ATXN1	Body	opensea	Body-opensea
cg07395648	0.082881	0.83959	5.00342	1.09714e-05	0.00452704	3.27717	0.770523	0.853403	-0.082881	5	131743802	R	II		IGR	shelf	IGR-shelf	chr5:131746225-131746876
cg01423811	0.276103	0.777173	5.00303	1.0985e-05	0.00452936	3.276	0.547087	0.82319	-0.276103	2	142037701	F	II	LRP1B	Body	opensea	Body-opensea
cg06308522	0.100289	0.888631	5.00292	1.0989e-05	0.00452936	3.27566	0.805057	0.905346	-0.100289	1	225768784	R	II	ENAH	Body	opensea	Body-opensea
cg06119564	0.397334	0.59581	5.00231	1.10107e-05	0.00453433	3.2738	0.264698	0.662032	-0.397334	1	27297530	R	II		IGR	opensea	IGR-opensea
cg06026160	-0.431845	0.338255	-5.00224	1.10131e-05	0.00453433	3.27359	0.698126	0.26628	0.431845	21	34766787	R	II		IGR	opensea	IGR-opensea
cg06209210	-0.08995	0.0725733	-5.00143	1.10418e-05	0.00454368	3.27113	0.147532	0.0575816	0.08995	16	3070916	R	II	TNFRSF12A	Body	island	Body-island	chr16:3070095-3071305
cg03952609	-0.0621369	0.0656373	-5.00098	1.1058e-05	0.00454787	3.26974	0.117418	0.0552812	0.0621369	9	134113323	R	II		IGR	opensea	IGR-opensea
cg05390555	-0.255398	0.239911	-5.00046	1.10764e-05	0.00455163	3.26817	0.452743	0.197345	0.255398	2	74881012	F	II	SEMA4F	TSS1500	shore	TSS1500-shore	chr2:74881359-74882019
cg22909537	-0.376889	0.249068	-5.00026	1.10836e-05	0.00455163	3.26755	0.563142	0.186253	0.376889	14	69726916	R	I	GALNT16	5'UTR	island	5'UTR-island	chr14:69726250-69728393
cg18743754	0.384696	0.663102	5.00006	1.10909e-05	0.00455163	3.26693	0.342522	0.727219	-0.384696	3	194460137	F	II	LOC100507391	Body	opensea	Body-opensea
cg14746032	0.160993	0.895078	4.99991	1.1096e-05	0.00455163	3.26649	0.760918	0.921911	-0.160993	6	47221036	R	II	TNFRSF21	Body	opensea	Body-opensea
cg27325694	-0.238863	0.220026	-4.99988	1.10973e-05	0.00455163	3.26639	0.419078	0.180215	0.238863	5	172940317	F	II		IGR	opensea	IGR-opensea
cg02403715	0.144477	0.859503	4.99957	1.11082e-05	0.00455362	3.26546	0.739105	0.883582	-0.144477	17	65434928	F	II	PITPNC1	Body	opensea	Body-opensea
cg11009736	-0.354684	0.412833	-4.99875	1.11376e-05	0.00456224	3.26296	0.708403	0.353719	0.354684	2	119699682	R	II	MARCO	TSS200	opensea	TSS200-opensea
cg22845754	-0.129194	0.110845	-4.99865	1.11413e-05	0.00456224	3.26264	0.218507	0.0893127	0.129194	2	220119405	F	II	TUBA4A	TSS200	shore	TSS200-shore	chr2:220117937-220119334
cg08564487	-0.320826	0.295813	-4.99788	1.1169e-05	0.00456778	3.2603	0.563168	0.242342	0.320826	17	75319751	R	II	SEPT9	5'UTR	opensea	5'UTR-opensea
cg17001799	0.34712	0.771689	4.99786	1.11697e-05	0.00456778	3.26024	0.482422	0.829542	-0.34712	8	28914551	R	II		IGR	opensea	IGR-opensea
cg18787514	0.303468	0.71318	4.99774	1.11741e-05	0.00456778	3.25987	0.46029	0.763758	-0.303468	13	78565332	F	II	LINC01069	Body	opensea	Body-opensea
cg10318492	0.144376	0.864163	4.99754	1.11811e-05	0.00456778	3.25927	0.74385	0.888226	-0.144376	13	41185714	R	II	FOXO1	Body	opensea	Body-opensea
cg04968900	-0.179046	0.131386	-4.99721	1.11933e-05	0.00456778	3.25824	0.280591	0.101545	0.179046	11	117747390	R	I	FXYD6	1stExon	island	1stExon-island	chr11:117747102-117747717
cg23181590	0.288637	0.809262	4.99698	1.12013e-05	0.00456778	3.25757	0.568731	0.857368	-0.288637	8	81788187	R	II	ZNF704	TSS1500	shore	TSS1500-shore	chr8:81786253-81786464
cg19939250	0.271043	0.740877	4.99697	1.12018e-05	0.00456778	3.25753	0.515008	0.786051	-0.271043	10	106096153	F	II		IGR	shore	IGR-shore	chr10:106097595-106098556
cg01627992	0.276916	0.692379	4.99693	1.12032e-05	0.00456778	3.2574	0.461615	0.738531	-0.276916	19	30432160	R	II	URI1	TSS1500	shore	TSS1500-shore	chr19:30433004-30433865
cg05370977	0.193	0.752214	4.99665	1.12135e-05	0.00456913	3.25653	0.591381	0.784381	-0.193	17	47070311	R	II		IGR	shelf	IGR-shelf	chr17:47072820-47076042
cg02747341	0.195183	0.799967	4.9965	1.12186e-05	0.00456913	3.2561	0.637315	0.832497	-0.195183	16	2110688	F	II	TSC2	Body	shelf	Body-shelf	chr16:2112868-2113171
cg19828062	0.443281	0.59416	4.99609	1.12335e-05	0.0045727	3.25485	0.224759	0.66804	-0.443281	13	41172346	F	II	FOXO1	Body	opensea	Body-opensea
cg26702929	-0.192397	0.116336	-4.99514	1.12679e-05	0.004582	3.25196	0.276666	0.0842695	0.192397	8	21988147	R	I	HR	1stExon	island	1stExon-island	chr8:21987532-21989013
cg04489243	0.270112	0.798231	4.99513	1.12684e-05	0.004582	3.25191	0.573137	0.843249	-0.270112	3	189349129	F	II	TP63	TSS200	opensea	TSS200-opensea
cg01963464	0.181839	0.764186	4.99435	1.12968e-05	0.00458903	3.24954	0.612653	0.794492	-0.181839	2	228339337	F	II	AGFG1	Body	shore	Body-shore	chr2:228336752-228337875
cg15071487	0.327274	0.723848	4.99432	1.12979e-05	0.00458903	3.24945	0.45112	0.778394	-0.327274	6	120039145	F	II		IGR	opensea	IGR-opensea
cg04761414	0.25842	0.838889	4.99414	1.13043e-05	0.00458911	3.24891	0.623539	0.881959	-0.25842	12	133278889	R	II	PXMP2	Body	opensea	Body-opensea
cg18612612	0.32331	0.649667	4.99398	1.13102e-05	0.00458911	3.24841	0.380242	0.703552	-0.32331	7	134483685	R	II	CALD1	5'UTR	opensea	5'UTR-opensea
cg02205013	0.33579	0.777936	4.99379	1.1317e-05	0.0045894	3.24785	0.498111	0.833901	-0.33579	16	1758798	R	II	MAPK8IP3	Body	opensea	Body-opensea
cg19974599	-0.206981	0.102187	-4.99331	1.13346e-05	0.00459404	3.24638	0.274671	0.06769	0.206981	11	102980366	F	II	DYNC2H1	1stExon	opensea	1stExon-opensea
cg19808978	-0.260065	0.177906	-4.99155	1.13991e-05	0.00461773	3.24101	0.394627	0.134562	0.260065	19	50031273	R	I	RCN3	1stExon	island	1stExon-island	chr19:50030981-50031300
cg22910768	-0.28165	0.274285	-4.98989	1.14603e-05	0.00464001	3.23595	0.508994	0.227344	0.28165	5	154407248	F	II		IGR	opensea	IGR-opensea
cg22146018	-0.363465	0.269954	-4.98901	1.14928e-05	0.00465067	3.23328	0.572841	0.209376	0.363465	9	117716409	R	II		IGR	opensea	IGR-opensea
cg13442241	0.120174	0.50041	4.98774	1.15398e-05	0.00466723	3.22941	0.400265	0.520439	-0.120174	8	109477031	R	II	EMC2	Body	opensea	Body-opensea
cg03354554	-0.133443	0.120849	-4.98741	1.15524e-05	0.00466962	3.22838	0.232052	0.0986088	0.133443	11	9781412	F	II		IGR	shore	IGR-shore	chr11:9779592-9780470
cg06586046	-0.300018	0.406353	-4.98725	1.15581e-05	0.00466962	3.22791	0.656368	0.35635	0.300018	17	78038103	R	II	CCDC40	Body	shore	Body-shore	chr17:78039291-78039547
cg00119117	-0.21263	0.162792	-4.98676	1.15764e-05	0.00467451	3.22642	0.339983	0.127353	0.21263	20	20349621	R	II	INSM1	1stExon	island	1stExon-island	chr20:20344400-20350605
cg03532094	0.20915	0.764643	4.98658	1.15833e-05	0.00467479	3.22585	0.590352	0.799501	-0.20915	22	49764466	R	II		IGR	shore	IGR-shore	chr22:49764995-49765272
cg04202945	-0.388084	0.502887	-4.98595	1.16067e-05	0.00468157	3.22395	0.826291	0.438206	0.388084	5	127675452	R	II	FBN2	Body	opensea	Body-opensea
cg15921239	0.204042	0.772685	4.9858	1.16125e-05	0.00468157	3.22347	0.60265	0.806692	-0.204042	6	35765215	R	II	CLPS	TSS200	opensea	TSS200-opensea
cg00689330	0.245092	0.773016	4.9847	1.16534e-05	0.00469555	3.22015	0.568773	0.813865	-0.245092	13	50024281	F	II	SETDB2	TSS1500	opensea	TSS1500-opensea
cg15871797	-0.0608345	0.0752132	-4.98393	1.16826e-05	0.00470304	3.21779	0.125909	0.0650741	0.0608345	14	101139695	R	II		IGR	opensea	IGR-opensea
cg05917419	0.295346	0.737061	4.98388	1.16845e-05	0.00470304	3.21763	0.490939	0.786285	-0.295346	5	124013536	R	II	ZNF608	Body	opensea	Body-opensea
cg13879875	-0.115503	0.0759866	-4.98228	1.17446e-05	0.00472475	3.21278	0.172239	0.0567361	0.115503	22	39640959	F	I	PDGFB	TSS200	island	TSS200-island	chr22:39638219-39640966
cg27146849	0.124283	0.80845	4.98211	1.17513e-05	0.00472491	3.21224	0.704881	0.829164	-0.124283	21	40242294	R	II		IGR	opensea	IGR-opensea
cg24384331	0.227235	0.73677	4.98166	1.17682e-05	0.00472863	3.21088	0.547408	0.774642	-0.227235	8	142183860	F	II	DENND3	Body	shore	Body-shore	chr8:142183432-142183767
cg05736393	-0.195544	0.328966	-4.98153	1.17731e-05	0.00472863	3.21049	0.491919	0.296376	0.195544	2	74775957	R	I	LOXL3	Body	shore	Body-shore	chr2:74776016-74776897
cg12975061	0.1075	0.819603	4.98104	1.17917e-05	0.00473177	3.20899	0.73002	0.837519	-0.1075	16	78541427	F	II	WWOX	Body	opensea	Body-opensea
cg23744121	0.251923	0.690243	4.98068	1.18054e-05	0.00473177	3.2079	0.480307	0.732231	-0.251923	15	28247065	R	II	OCA2	Body	shore	Body-shore	chr15:28248569-28249166
cg02956148	-0.0960407	0.127424	-4.9806	1.18086e-05	0.00473177	3.20764	0.207458	0.111417	0.0960407	17	36762611	F	II	SRCIN1	TSS1500	island	TSS1500-island	chr17:36762334-36763118
cg01474265	0.34963	0.751393	4.98058	1.18094e-05	0.00473177	3.20758	0.460035	0.809665	-0.34963	5	14225711	F	II	TRIO	Body	opensea	Body-opensea
cg14196225	-0.133959	0.147301	-4.9805	1.18122e-05	0.00473177	3.20735	0.258933	0.124974	0.133959	4	57522762	F	I	HOPX	5'UTR	shore	5'UTR-shore	chr4:57521621-57522703
cg12796332	0.342137	0.636005	4.97964	1.18449e-05	0.00474236	3.20474	0.350891	0.693028	-0.342137	1	63906933	R	II	ITGB3BP	3'UTR	opensea	3'UTR-opensea
cg00689423	0.394665	0.61698	4.97925	1.186e-05	0.00474589	3.20353	0.288092	0.682758	-0.394665	14	34426618	R	II		IGR	opensea	IGR-opensea
cg07091220	0.325295	0.570539	4.97868	1.18818e-05	0.00475028	3.2018	0.29946	0.624754	-0.325295	4	146752115	F	II	ZNF827	Body	opensea	Body-opensea
cg21821887	0.156222	0.767665	4.9786	1.1885e-05	0.00475028	3.20155	0.637479	0.793702	-0.156222	1	100643882	F	II	LRRC39	TSS200	opensea	TSS200-opensea
cg17546469	-0.210507	0.174077	-4.97847	1.18899e-05	0.00475028	3.20115	0.349499	0.138992	0.210507	7	97501417	F	II	ASNS	1stExon	island	1stExon-island	chr7:97501183-97501919
cg01542143	0.375357	0.692025	4.97804	1.19061e-05	0.00475425	3.19986	0.379228	0.754584	-0.375357	4	3240754	F	II	HTT	Body	opensea	Body-opensea
cg00616129	-0.153984	0.0794845	-4.97748	1.19279e-05	0.00475831	3.19814	0.207804	0.0538205	0.153984	12	10827014	F	II	STYK1	TSS200	shore	TSS200-shore	chr12:10826531-10826786
cg14515585	0.202755	0.878265	4.97745	1.19289e-05	0.00475831	3.19806	0.709302	0.912057	-0.202755	19	18081590	R	II	KCNN1	5'UTR	shelf	5'UTR-shelf	chr19:18077752-18078259
cg00409309	0.334325	0.703579	4.97697	1.19474e-05	0.00476316	3.1966	0.424975	0.7593	-0.334325	6	32783551	F	II	HLA-DOB	Body	opensea	Body-opensea
cg03115705	0.375412	0.62918	4.97609	1.19813e-05	0.00477418	3.19391	0.316337	0.691749	-0.375412	12	79279417	F	II	SYT1	5'UTR	opensea	5'UTR-opensea
cg13720639	0.442401	0.490645	4.97562	1.19993e-05	0.00477884	3.19249	0.121978	0.564379	-0.442401	14	72061746	F	II	SIPA1L1	Body	opensea	Body-opensea
cg11433190	-0.282703	0.262418	-4.97476	1.20326e-05	0.00478819	3.18987	0.498004	0.215301	0.282703	5	140207358	F	II	PCDHA6	TSS200	shore	TSS200-shore	chr5:140208753-140209957
cg21075140	-0.299446	0.37284	-4.97469	1.20355e-05	0.00478819	3.18965	0.622378	0.322932	0.299446	4	19458803	R	II		IGR	opensea	IGR-opensea
cg00825967	0.426677	0.559768	4.97408	1.20591e-05	0.00479506	3.18779	0.204204	0.630881	-0.426677	16	88990454	F	II	CBFA2T3	5'UTR	shelf	5'UTR-shelf	chr16:88994137-88994442
cg05228141	0.273554	0.658421	4.97353	1.20804e-05	0.00480072	3.18613	0.43046	0.704013	-0.273554	2	109787435	F	II	SH3RF3	Body	opensea	Body-opensea
cg09780180	-0.230217	0.214653	-4.97339	1.20861e-05	0.00480072	3.18568	0.406501	0.176284	0.230217	16	73097903	R	I		IGR	shore	IGR-shore	chr16:73099812-73100791
cg23831005	-0.275963	0.314107	-4.97319	1.20938e-05	0.00480128	3.18507	0.544076	0.268113	0.275963	4	106588191	R	II	ARHGEF38	Body	opensea	Body-opensea
cg15082983	0.348864	0.673313	4.97184	1.21466e-05	0.00481968	3.18096	0.382593	0.731457	-0.348864	17	39894780	F	II		IGR	shelf	IGR-shelf	chr17:39889956-39891489
cg25495024	0.237642	0.78414	4.97157	1.2157e-05	0.00482129	3.18015	0.586105	0.823747	-0.237642	17	9189607	F	I	STX8	Body	opensea	Body-opensea
cg01257799	-0.233594	0.189134	-4.97106	1.21771e-05	0.0048267	3.17859	0.383796	0.150202	0.233594	11	118753476	F	II	CXCR5	TSS1500	opensea	TSS1500-opensea
cg03111285	-0.223032	0.146674	-4.97039	1.22034e-05	0.00483327	3.17655	0.332534	0.109502	0.223032	1	230561693	F	I		IGR	island	IGR-island	chr1:230561103-230562702
cg13506653	-0.356349	0.225424	-4.97031	1.22064e-05	0.00483327	3.17631	0.522382	0.166032	0.356349	4	54965863	F	I	GSX2	TSS1500	shore	TSS1500-shore	chr4:54966163-54968063
cg05664175	0.0618287	0.938224	4.96949	1.22386e-05	0.00484349	3.17382	0.8867	0.948529	-0.0618287	16	2648415	R	II	PDPK1	3'UTR	opensea	3'UTR-opensea
cg20613259	0.333989	0.614124	4.96931	1.22458e-05	0.00484379	3.17327	0.3358	0.669789	-0.333989	10	104868306	F	II	NT5C2	Body	opensea	Body-opensea
cg03844499	-0.160931	0.133019	-4.96878	1.22668e-05	0.00484955	3.17165	0.267128	0.106197	0.160931	7	30174576	F	I	MTURN	5'UTR	island	5'UTR-island	chr7:30174230-30176169
cg07426499	0.308809	0.772644	4.96846	1.22795e-05	0.00485203	3.17067	0.515304	0.824112	-0.308809	10	15293980	F	II	FAM171A1	Body	opensea	Body-opensea
cg19198568	-0.361169	0.310142	-4.96702	1.23366e-05	0.00487202	3.16629	0.611116	0.249947	0.361169	7	28997866	F	II	TRIL	5'UTR	island	5'UTR-island	chr7:28995305-28998541
cg00326902	0.29306	0.621249	4.9642	1.24489e-05	0.00491382	3.15772	0.377033	0.670093	-0.29306	6	117747649	R	II	ROS1	TSS1500	opensea	TSS1500-opensea
cg05017639	-0.32575	0.448034	-4.96372	1.24683e-05	0.0049189	3.15625	0.719493	0.393743	0.32575	16	13330599	R	II	SHISA9	3'UTR	opensea	3'UTR-opensea
cg17254125	-0.404859	0.341703	-4.96348	1.2478e-05	0.00492016	3.15551	0.679086	0.274227	0.404859	1	117452525	R	I	PTGFRN	TSS200	island	TSS200-island	chr1:117452203-117453452
cg22471075	0.464148	0.660492	4.96263	1.25121e-05	0.00492926	3.15293	0.273702	0.73785	-0.464148	22	49765229	F	I		IGR	island	IGR-island	chr22:49764995-49765272
cg06177794	0.296319	0.739991	4.96258	1.25141e-05	0.00492926	3.15278	0.493059	0.789378	-0.296319	8	19808531	R	II	LPL	Body	opensea	Body-opensea
cg10448011	-0.327051	0.264858	-4.96231	1.25248e-05	0.00493089	3.15197	0.5374	0.21035	0.327051	8	130599581	R	II	CCDC26	Body	opensea	Body-opensea
cg08877188	0.213402	0.827522	4.9612	1.25699e-05	0.00494607	3.14857	0.649687	0.863089	-0.213402	3	195943579	F	I	OSTalpha	1stExon	opensea	1stExon-opensea
cg22959717	0.287709	0.770047	4.9608	1.25859e-05	0.00494978	3.14737	0.530289	0.817998	-0.287709	7	2306818	F	II	SNX8	Body	opensea	Body-opensea
cg07194762	0.402308	0.641886	4.96013	1.26131e-05	0.00495792	3.14533	0.30663	0.708937	-0.402308	7	101972389	R	II		IGR	opensea	IGR-opensea
cg07868366	-0.121265	0.109694	-4.95967	1.26318e-05	0.00496266	3.14393	0.210748	0.0894829	0.121265	7	55756911	R	II	FKBP9L	Body	opensea	Body-opensea
cg25140190	0.362165	0.708105	4.95817	1.26929e-05	0.00498407	3.13937	0.406301	0.768466	-0.362165	18	13641529	R	II	C18orf1	Body	shore	Body-shore	chr18:13641584-13642415
cg22883321	0.333677	0.731858	4.95772	1.27115e-05	0.0049867	3.13799	0.453793	0.787471	-0.333677	10	93941256	F	II	CPEB3	Body	opensea	Body-opensea
cg09026220	0.108659	0.864776	4.95768	1.27128e-05	0.0049867	3.13789	0.774227	0.882886	-0.108659	17	29399071	F	II		IGR	opensea	IGR-opensea
cg08514311	-0.39902	0.330419	-4.95741	1.27241e-05	0.00498855	3.13705	0.662935	0.263915	0.39902	16	51416829	F	II		IGR	opensea	IGR-opensea
cg08852255	-0.194235	0.144127	-4.95711	1.27363e-05	0.00499076	3.13614	0.305989	0.111754	0.194235	3	124606181	F	I	ITGB5	TSS200	island	TSS200-island	chr3:124605059-124606729
cg18633587	0.25338	0.818353	4.95501	1.28226e-05	0.00502195	3.12976	0.607203	0.860583	-0.25338	3	48016946	R	II	MAP4	Body	opensea	Body-opensea
cg04634316	0.235035	0.812492	4.95415	1.28583e-05	0.00503333	3.12713	0.61663	0.851665	-0.235035	10	81094282	R	II		IGR	opensea	IGR-opensea
cg11421927	0.0793446	0.852398	4.95359	1.28815e-05	0.00503978	3.12543	0.786277	0.865622	-0.0793446	11	85437589	F	II	SYTL2	TSS200	opensea	TSS200-opensea
cg15060258	0.264004	0.798653	4.95335	1.28915e-05	0.0050411	3.12469	0.57865	0.842654	-0.264004	1	167632998	F	II	RCSD1	Body	opensea	Body-opensea
cg25832824	-0.135271	0.120286	-4.95245	1.29288e-05	0.00505306	3.12196	0.233011	0.0977407	0.135271	12	108733253	R	I	CMKLR1	TSS200	opensea	TSS200-opensea
cg08326593	-0.106633	0.134372	-4.95072	1.30007e-05	0.00507855	3.11671	0.223232	0.1166	0.106633	1	205230617	R	II	TMCC2	Body	opensea	Body-opensea
cg09621610	0.228543	0.81984	4.95038	1.30151e-05	0.00508154	3.11567	0.629387	0.85793	-0.228543	17	28074897	F	II	SSH2	Body	opensea	Body-opensea
cg15025123	0.0950424	0.761206	4.94964	1.30461e-05	0.005091	3.11342	0.682004	0.777046	-0.0950424	15	90803245	R	II	CIB1	Body	opensea	Body-opensea
cg03428611	0.352426	0.698267	4.94942	1.30552e-05	0.00509193	3.11276	0.404578	0.757005	-0.352426	12	94702899	R	II	CEP83	Body	opensea	Body-opensea
cg15160492	-0.105667	0.100617	-4.94913	1.30676e-05	0.00509412	3.11187	0.188673	0.0830054	0.105667	13	52108693	R	II		IGR	opensea	IGR-opensea
cg09999719	0.205904	0.829651	4.94821	1.31063e-05	0.00510657	3.10907	0.658065	0.863969	-0.205904	3	190245110	R	II	IL1RAP	5'UTR	opensea	5'UTR-opensea
cg14950344	0.153045	0.888187	4.94804	1.31137e-05	0.00510681	3.10854	0.760649	0.913694	-0.153045	17	44810162	F	II	NSF	Body	opensea	Body-opensea
cg01145600	-0.323284	0.236317	-4.94748	1.31371e-05	0.00511329	3.10685	0.505721	0.182436	0.323284	6	53412916	R	I		IGR	island	IGR-island	chr6:53412728-53413077
cg17526770	0.259707	0.782819	4.94707	1.31545e-05	0.00511742	3.1056	0.566396	0.826103	-0.259707	3	195943636	R	II	OSTalpha	Body	opensea	Body-opensea
cg14442455	-0.201947	0.164333	-4.94674	1.31686e-05	0.00512029	3.10459	0.332622	0.130675	0.201947	10	15726980	R	II	ITGA8	Body	opensea	Body-opensea
cg04886595	-0.268643	0.313707	-4.94653	1.31772e-05	0.00512098	3.10397	0.537577	0.268933	0.268643	17	27332879	R	I	SEZ6	1stExon	island	1stExon-island	chr17:27332268-27333188
cg07583296	0.11367	0.809879	4.94558	1.32176e-05	0.00513402	3.10108	0.715154	0.828824	-0.11367	19	6002914	R	I	RFX2	Body	island	Body-island	chr19:6002691-6002938
cg15098975	0.377587	0.560132	4.94542	1.32243e-05	0.00513402	3.1006	0.245476	0.623063	-0.377587	8	1305973	R	II		IGR	shelf	IGR-shelf	chr8:1308107-1308499
cg08933505	-0.26942	0.178511	-4.94496	1.32441e-05	0.00513907	3.09918	0.403027	0.133608	0.26942	1	214724899	F	I	PTPN14	TSS1500	island	TSS1500-island	chr1:214724104-214725056
cg09533293	-0.122042	0.0949425	-4.94297	1.3329e-05	0.00516936	3.09314	0.196644	0.0746021	0.122042	15	60689670	F	II	ANXA2	5'UTR	shore	5'UTR-shore	chr15:60689749-60690430
cg17608456	0.0999387	0.848505	4.9399	1.34612e-05	0.00521794	3.08381	0.765223	0.865161	-0.0999387	10	14599023	R	II	FAM107B	5'UTR	opensea	5'UTR-opensea
cg02592957	0.291516	0.778426	4.93866	1.3515e-05	0.00523611	3.08004	0.535496	0.827012	-0.291516	3	189999465	F	II		IGR	opensea	IGR-opensea
cg17238233	0.35235	0.670198	4.93844	1.35247e-05	0.00523717	3.07936	0.376573	0.728923	-0.35235	8	132911293	R	II		IGR	opensea	IGR-opensea
cg13300689	-0.15445	0.118713	-4.93807	1.35408e-05	0.00524072	3.07824	0.247421	0.0929712	0.15445	12	9826503	R	II	CLEC2D	Body	opensea	Body-opensea
cg14260998	0.403758	0.699642	4.93771	1.35565e-05	0.00524411	3.07714	0.363177	0.766936	-0.403758	1	5940474	R	II	NPHP4	Body	shelf	Body-shelf	chr1:5937157-5937392
cg03196458	0.365399	0.536086	4.93635	1.3616e-05	0.00526442	3.07301	0.231586	0.596985	-0.365399	7	3237599	F	II		IGR	opensea	IGR-opensea
cg03244036	-0.135605	0.114324	-4.9357	1.36444e-05	0.0052727	3.07104	0.227328	0.0917232	0.135605	17	1958034	R	II	HIC1	TSS1500	island	TSS1500-island	chr17:1952919-1962328
cg25381253	0.43837	0.673583	4.93536	1.36593e-05	0.00527574	3.07001	0.308275	0.746645	-0.43837	5	77178418	F	II		IGR	opensea	IGR-opensea
cg06307336	0.169283	0.874884	4.93306	1.37606e-05	0.00531027	3.06302	0.733815	0.903098	-0.169283	18	39608614	R	II	PIK3C3	Body	opensea	Body-opensea
cg22802166	0.323503	0.756357	4.933	1.37636e-05	0.00531027	3.06281	0.486771	0.810274	-0.323503	13	21375761	F	II	XPO4	Body	opensea	Body-opensea
cg27656995	0.424095	0.629735	4.93286	1.37697e-05	0.00531027	3.06239	0.276322	0.700417	-0.424095	5	8839609	F	II	LOC101929284	TSS1500	opensea	TSS1500-opensea
cg18679544	-0.201577	0.172378	-4.93216	1.38005e-05	0.00531941	3.06029	0.340359	0.138782	0.201577	10	72432482	F	I	ADAMTS14	TSS200	island	TSS200-island	chr10:72432242-72432738
cg07328317	-0.269472	0.29876	-4.93194	1.38105e-05	0.00532054	3.0596	0.52332	0.253848	0.269472	4	174429872	F	II		IGR	shore	IGR-shore	chr4:174430386-174430861
cg07636295	-0.228539	0.173059	-4.93134	1.3837e-05	0.00532803	3.05779	0.363508	0.134969	0.228539	20	656446	F	I	SCRT2	5'UTR	island	5'UTR-island	chr20:655880-656604
cg08636203	0.289662	0.749812	4.93098	1.38533e-05	0.00533159	3.05668	0.508428	0.798089	-0.289662	13	113428332	R	II	ATP11A	Body	shore	Body-shore	chr13:113429177-113429393
cg08729573	-0.295674	0.376443	-4.93035	1.38811e-05	0.00533878	3.05478	0.622838	0.327164	0.295674	18	74476651	R	II		IGR	opensea	IGR-opensea
cg06024187	0.161152	0.848586	4.93024	1.38861e-05	0.00533878	3.05444	0.714293	0.875445	-0.161152	2	236391727	F	II		IGR	opensea	IGR-opensea
cg18828546	0.435414	0.657643	4.92956	1.39163e-05	0.00534768	3.05238	0.294799	0.730212	-0.435414	18	53525324	R	II		IGR	opensea	IGR-opensea
cg14566508	0.419903	0.72216	4.929	1.39415e-05	0.00535464	3.05068	0.372241	0.792144	-0.419903	19	39384767	R	II	SIRT2	Body	opensea	Body-opensea
cg02486096	-0.245898	0.247394	-4.92785	1.3993e-05	0.00537168	3.04719	0.452309	0.206411	0.245898	19	57373324	R	II		IGR	shelf	IGR-shelf	chr19:57375842-57376422
cg01578875	0.486907	0.588117	4.92739	1.40137e-05	0.00537515	3.04579	0.182362	0.669269	-0.486907	4	146804010	R	I	ZNF827	Body	opensea	Body-opensea
cg27075679	0.302124	0.768592	4.9272	1.40225e-05	0.00537515	3.0452	0.516822	0.818946	-0.302124	1	63186797	R	II		IGR	opensea	IGR-opensea
cg20955567	0.4237	0.574551	4.92716	1.40244e-05	0.00537515	3.04507	0.221468	0.645167	-0.4237	9	102629999	R	II		IGR	opensea	IGR-opensea
cg19462228	0.229955	0.664554	4.92702	1.40305e-05	0.00537515	3.04466	0.472925	0.70288	-0.229955	7	99103801	F	II	ZKSCAN5	Body	shore	Body-shore	chr7:99102154-99102968
cg11351670	0.193525	0.817805	4.92595	1.40787e-05	0.00539088	3.04142	0.656534	0.850059	-0.193525	9	124122768	F	II	STOM	Body	opensea	Body-opensea
cg00188270	0.294096	0.718106	4.92561	1.40942e-05	0.00539405	3.04038	0.473026	0.767122	-0.294096	17	64726431	F	II	PRKCA	Body	opensea	Body-opensea
cg20936707	-0.282382	0.287909	-4.92518	1.4114e-05	0.00539891	3.03905	0.523227	0.240845	0.282382	1	248020337	F	II	TRIM58	TSS200	island	TSS200-island	chr1:248020330-248021252
cg00582309	0.0754396	0.881734	4.92355	1.41881e-05	0.0054245	3.03411	0.818868	0.894308	-0.0754396	19	28296934	R	II		IGR	island	IGR-island	chr19:28296843-28297103
cg12208777	0.225511	0.862567	4.92196	1.42604e-05	0.00544732	3.0293	0.674642	0.900152	-0.225511	19	18185283	R	II	IL12RB1	Body	opensea	Body-opensea
cg08256030	0.277172	0.734724	4.92193	1.42622e-05	0.00544732	3.02918	0.503748	0.780919	-0.277172	20	61297760	F	II	SLCO4A1-AS1	Body	opensea	Body-opensea
cg02015876	-0.294064	0.238244	-4.9215	1.42819e-05	0.00545002	3.02788	0.483297	0.189233	0.294064	15	99645435	F	I	SYNM	1stExon	island	1stExon-island	chr15:99645030-99646444
cg18128536	0.32299	0.631641	4.92146	1.42837e-05	0.00545002	3.02776	0.362482	0.685473	-0.32299	17	47092178	R	I	IGF2BP1	Body	island	Body-island	chr17:47091973-47092211
cg20206302	0.26866	0.813329	4.92066	1.43203e-05	0.00546125	3.02534	0.589446	0.858105	-0.26866	1	87523983	R	II	HS2ST1	Body	opensea	Body-opensea
cg09293534	0.356107	0.613666	4.91947	1.43753e-05	0.00547134	3.02172	0.31691	0.673017	-0.356107	16	11004059	F	II	CIITA	Body	shelf	Body-shelf	chr16:11000779-11001033
cg16435879	-0.314632	0.17573	-4.91946	1.43759e-05	0.00547134	3.02168	0.437923	0.123291	0.314632	4	77227529	R	I	STBD1	TSS200	island	TSS200-island	chr4:77227354-77228482
cg14955976	-0.294668	0.374927	-4.91926	1.43849e-05	0.00547134	3.02109	0.620483	0.325815	0.294668	11	41040030	R	II		IGR	opensea	IGR-opensea
cg24310463	0.254563	0.830929	4.91921	1.43874e-05	0.00547134	3.02092	0.618793	0.873356	-0.254563	8	82007335	F	II	PAG1	5'UTR	opensea	5'UTR-opensea
cg26209793	-0.216673	0.225302	-4.91915	1.43899e-05	0.00547134	3.02076	0.405864	0.18919	0.216673	19	14888015	F	II	ADGRE2	5'UTR	opensea	5'UTR-opensea
cg14073839	0.0914713	0.891777	4.91914	1.43903e-05	0.00547134	3.02073	0.815551	0.907023	-0.0914713	14	76668648	F	II	C14orf118	3'UTR	opensea	3'UTR-opensea
cg18785042	0.361777	0.599598	4.91829	1.44297e-05	0.00548357	3.01815	0.298117	0.659895	-0.361777	17	62984706	F	II		IGR	opensea	IGR-opensea
cg06036309	-0.36075	0.481944	-4.91801	1.44427e-05	0.00548573	3.0173	0.782568	0.421819	0.36075	7	137441911	R	II	DGKI	Body	opensea	Body-opensea
cg14288287	0.395735	0.628037	4.91662	1.45075e-05	0.00550757	3.01307	0.298258	0.693993	-0.395735	10	14633741	R	II	FAM107B	5'UTR	opensea	5'UTR-opensea
cg04807245	-0.160822	0.154805	-4.91604	1.45345e-05	0.00551504	3.01131	0.288823	0.128001	0.160822	16	28986660	F	II	SPNS1	5'UTR	island	5'UTR-island	chr16:28985881-28986661
cg14914552	0.278176	0.600693	4.91452	1.46059e-05	0.00553936	3.00668	0.36888	0.647056	-0.278176	8	97340188	R	II	PTDSS1	Body	opensea	Body-opensea
cg19776833	0.386527	0.699486	4.91413	1.46239e-05	0.00554343	3.00551	0.37738	0.763907	-0.386527	3	71057616	F	II	FOXP1	Body	opensea	Body-opensea
cg03337886	0.17339	0.821729	4.91395	1.46324e-05	0.00554387	3.00496	0.677237	0.850627	-0.17339	13	110436740	F	II	IRS2	1stExon	island	1stExon-island	chr13:110434466-110440180
cg06178310	0.436341	0.647351	4.91378	1.46403e-05	0.00554408	3.00445	0.283734	0.720075	-0.436341	3	190105653	R	II	CLDN16	TSS200	opensea	TSS200-opensea
cg20712569	0.452034	0.688902	4.91296	1.46789e-05	0.00555591	3.00196	0.312207	0.764241	-0.452034	9	18824402	R	II	ADAMTSL1	Body	opensea	Body-opensea
cg00837548	0.241384	0.677892	4.91258	1.46968e-05	0.00555786	3.00081	0.476738	0.718123	-0.241384	4	189972887	F	II		IGR	opensea	IGR-opensea
cg07545081	-0.389938	0.444494	-4.91254	1.46988e-05	0.00555786	3.00068	0.769443	0.379505	0.389938	10	126308381	F	II	FAM53B	3'UTR	opensea	3'UTR-opensea
cg12827812	0.418644	0.57481	4.91231	1.47098e-05	0.00555923	2.99998	0.225941	0.644584	-0.418644	21	27352541	F	II	APP	Body	opensea	Body-opensea
cg27520549	0.41004	0.721067	4.91196	1.47262e-05	0.00556264	2.99892	0.379367	0.789407	-0.41004	3	38346525	R	II	SLC22A14	TSS1500	opensea	TSS1500-opensea
[truncated: 3,208 more rows]

## Sheet: TCF3-PBX1
	logFC	AveExpr	t	P.Value	adj.P.Val	B	BALL_AVG	TCF3_PBX1_AVG	deltaBeta	CHR	MAPINFO	Strand	Type	gene	feature	cgi	feat.cgi	UCSC_Islands_Name
cg12183594	-0.728443	0.876609	-72.573	4.14638e-45	3.13092e-39	60.8418	0.928641	0.200198	-0.728443	7	148802155	R	I	ZNF425	Body	shore	Body-shore	chr7:148801209-148802074
cg20859099	-0.790982	0.850979	-69.7196	2.13745e-44	8.06992e-39	60.5288	0.907477	0.116495	-0.790982	2	240082138	R	II	HDAC4	Body	opensea	Body-opensea
cg26673903	-0.777612	0.85832	-62.8141	1.5122e-42	3.8062e-37	59.6161	0.913864	0.136251	-0.777612	7	120974682	F	II	WNT16	Body	shelf	Body-shelf	chr7:120969587-120970743
cg21819129	-0.682679	0.881322	-56.0689	1.54785e-40	2.92194e-35	58.4447	0.930084	0.247405	-0.682679	8	1617756	R	I	DLGAP2	Body	island	Body-island	chr8:1617605-1617869
cg14611757	-0.576241	0.905001	-54.8038	3.91664e-40	5.9149e-35	58.1853	0.946161	0.369921	-0.576241	11	1012211	F	I	AP2A2	3'UTR	shore	3'UTR-shore	chr11:1010479-1010753
cg01261206	-0.750016	0.874808	-53.585	9.77239e-40	1.22985e-34	57.9215	0.928381	0.178364	-0.750016	11	1011281	R	II	AP2A2	3'UTR	shore	3'UTR-shore	chr11:1009403-1009649
cg13210578	-0.702672	0.84519	-52.4231	2.38123e-39	2.56866e-34	57.6563	0.895381	0.192709	-0.702672	8	140846800	F	II	TRAPPC9	Body	opensea	Body-opensea
cg00954625	-0.79145	0.870465	-49.1029	3.38677e-38	3.19668e-33	56.8167	0.926997	0.135548	-0.79145	11	75927404	F	II		IGR	opensea	IGR-opensea
cg05137378	-0.633399	0.835663	-45.4148	7.98826e-37	6.70213e-32	55.7171	0.880906	0.247507	-0.633399	1	58393137	R	II	DAB1	5'UTR	opensea	5'UTR-opensea
cg26182922	-0.596705	0.895595	-43.7042	3.76645e-36	2.84404e-31	55.1363	0.938216	0.341511	-0.596705	7	157468132	F	II	PTPRN2	Body	opensea	Body-opensea
cg22548735	-0.744614	0.855831	-43.0767	6.75048e-36	4.63389e-31	54.9106	0.909017	0.164403	-0.744614	2	235308413	F	II		IGR	opensea	IGR-opensea
cg13532359	-0.729624	0.864511	-42.4272	1.24563e-35	7.83813e-31	54.6693	0.916627	0.187004	-0.729624	9	139107810	F	II	QSOX2	Body	opensea	Body-opensea
cg22907977	-0.670212	0.877717	-40.478	8.27676e-35	4.80751e-30	53.8953	0.925589	0.255377	-0.670212	17	72810940	F	II	TMEM104	Body	opensea	Body-opensea
cg25763735	-0.689726	0.844603	-39.9469	1.40775e-34	7.59276e-30	53.6705	0.893869	0.204144	-0.689726	14	64668906	F	II	SYNE2	Body	opensea	Body-opensea
cg06029567	-0.771645	0.848212	-38.6823	5.12454e-34	2.57969e-29	53.1095	0.90333	0.131685	-0.771645	3	49315408	R	II	USP4	3'UTR	shore	3'UTR-shore	chr3:49314437-49314815
cg18319533	-0.592723	0.722844	-37.3528	2.08288e-33	9.82985e-29	52.4777	0.765182	0.172459	-0.592723	11	1011315	R	I	AP2A2	3'UTR	shore	3'UTR-shore	chr11:1009403-1009649
cg02300939	-0.676523	0.872897	-36.8818	3.46207e-33	1.53777e-28	52.2428	0.92122	0.244697	-0.676523	9	27395623	F	II	MOB3B	Body	opensea	Body-opensea
cg03548761	-0.603028	0.81151	-36.4507	5.54131e-33	2.32457e-28	52.0225	0.854583	0.251555	-0.603028	20	23754809	R	II		IGR	opensea	IGR-opensea
cg21063332	-0.709369	0.838353	-36.1882	7.39877e-33	2.94042e-28	51.8858	0.889023	0.179654	-0.709369	2	95682920	F	II		IGR	opensea	IGR-opensea
cg18599162	-0.583659	0.911386	-34.8623	3.28514e-32	1.2403e-27	51.1643	0.953076	0.369416	-0.583659	15	31217417	F	II	MTMR15	Body	opensea	Body-opensea
cg13913654	-0.80844	0.85265	-32.7443	3.98234e-31	1.43193e-26	49.8953	0.910395	0.101955	-0.80844	9	137650095	R	II	COL5A1	Body	opensea	Body-opensea
cg12345178	-0.720384	0.840821	-32.4696	5.56476e-31	1.90997e-26	49.7193	0.892277	0.171893	-0.720384	2	27804954	F	II	ZNF512	TSS1500	shore	TSS1500-shore	chr2:27805754-27806078
cg27650089	-0.621208	0.821078	-31.225	2.61971e-30	8.6006e-26	48.8862	0.86545	0.244242	-0.621208	16	88783645	R	I	FAM38A	Body	shore	Body-shore	chr16:88781806-88782517
cg02826685	-0.329904	0.883626	-29.0564	4.48529e-29	1.41118e-24	47.2821	0.907191	0.577287	-0.329904	4	1009808	R	II	FGFRL1	Body	shelf	Body-shelf	chr4:1005930-1006282
cg25633955	-0.624773	0.879772	-28.9399	5.25299e-29	1.58484e-24	47.19	0.924399	0.299626	-0.624773	8	1616622	F	II	DLGAP2	Body	island	Body-island	chr8:1616521-1616876
cg14656952	-0.681179	0.851802	-28.9119	5.45703e-29	1.58484e-24	47.1678	0.900458	0.219279	-0.681179	8	130975934	R	II	FAM49B	Body	opensea	Body-opensea
cg09476019	-0.571036	0.851937	-28.7244	7.04743e-29	1.97093e-24	47.0179	0.892725	0.321689	-0.571036	2	240044117	F	II	HDAC4	Body	shelf	Body-shelf	chr2:240046200-240046736
cg04537900	-0.378398	0.886616	-28.2369	1.38018e-28	3.72203e-24	46.6203	0.913645	0.535247	-0.378398	22	43036334	R	II	CYB5R3	5'UTR	opensea	5'UTR-opensea
cg07879706	-0.612506	0.850054	-28.2041	1.44451e-28	3.76119e-24	46.5931	0.893804	0.281298	-0.612506	17	9103670	R	II	NTN1	Body	opensea	Body-opensea
cg16391792	-0.756067	0.83976	-27.892	2.23447e-28	5.62413e-24	46.3319	0.893765	0.137698	-0.756067	15	58723657	R	II	LIPC	TSS1500	opensea	TSS1500-opensea
cg14809731	-0.751422	0.844325	-27.8069	2.51862e-28	6.13485e-24	46.2598	0.897998	0.146576	-0.751422	2	20760611	R	II		IGR	opensea	IGR-opensea
cg19027451	-0.692229	0.759335	-27.2002	5.97115e-28	1.409e-23	45.735	0.80878	0.116551	-0.692229	11	75927141	R	II		IGR	opensea	IGR-opensea
cg17099815	-0.485884	0.878655	-26.8016	1.06292e-27	2.43214e-23	45.3794	0.913361	0.427477	-0.485884	15	31217407	F	I	MTMR15	Body	opensea	Body-opensea
cg15615985	-0.602711	0.854031	-26.0777	3.08959e-27	6.86159e-23	44.7112	0.897082	0.294371	-0.602711	9	97851611	F	II		IGR	shelf	IGR-shelf	chr9:97848140-97848525
cg21690645	-0.614201	0.867171	-25.8562	4.30459e-27	9.28683e-23	44.5008	0.911043	0.296842	-0.614201	13	30098278	F	II	SLC7A1	Body	opensea	Body-opensea
cg10280743	-0.744182	0.820855	-25.2108	1.14838e-26	2.40871e-22	43.8708	0.874011	0.129829	-0.744182	6	89257520	F	II		IGR	opensea	IGR-opensea
cg13295333	-0.728416	0.838236	-25.0354	1.50502e-26	3.07146e-22	43.6953	0.890266	0.16185	-0.728416	2	235007063	F	II		IGR	opensea	IGR-opensea
cg23464202	-0.734575	0.849055	-24.5536	3.19158e-26	6.34199e-22	43.2029	0.901525	0.166949	-0.734575	8	142201250	R	II	DENND3	Body	opensea	Body-opensea
cg24607299	-0.472031	0.828129	-24.4755	3.60938e-26	6.9883e-22	43.1217	0.861846	0.389814	-0.472031	3	128753024	F	II	EFCC1	ExonBnd	opensea	ExonBnd-opensea
cg09154567	-0.716253	0.83925	-24.4426	3.80215e-26	7.17749e-22	43.0873	0.890411	0.174158	-0.716253	22	44239861	R	II	SULT4A1	Body	opensea	Body-opensea
cg01659631	-0.499609	0.866236	-24.0937	6.62001e-26	1.19063e-21	42.7189	0.901922	0.402313	-0.499609	12	104228785	R	II	NT5DC3	Body	opensea	Body-opensea
cg03923016	-0.639404	0.811454	-24.0935	6.62252e-26	1.19063e-21	42.7186	0.857126	0.217722	-0.639404	2	240081770	F	II	HDAC4	Body	opensea	Body-opensea
cg04496304	-0.591039	0.848978	-23.861	9.62112e-26	1.68951e-21	42.4685	0.891195	0.300156	-0.591039	8	1441539	F	I		IGR	island	IGR-island	chr8:1441370-1441581
cg25333529	-0.694158	0.83871	-23.7563	1.13952e-25	1.95557e-21	42.3547	0.888292	0.194135	-0.694158	7	73536420	F	II	LIMK1	3'UTR	opensea	3'UTR-opensea
cg25135084	-0.682471	0.822613	-23.0434	3.67036e-25	6.15884e-21	41.5594	0.871361	0.18889	-0.682471	7	148801711	R	II	ZNF425	Body	island	Body-island	chr7:148801209-148802074
cg10970132	-0.5679	0.798243	-22.5179	8.86923e-25	1.4559e-20	40.9496	0.838807	0.270907	-0.5679	12	131509213	R	II	ADGRD1	Body	opensea	Body-opensea
cg07986158	-0.430984	0.891826	-22.468	9.65411e-25	1.55102e-20	40.8906	0.922611	0.491627	-0.430984	19	17627156	F	II	PGLS	Body	shelf	Body-shelf	chr19:17622317-17623316
cg23124919	-0.531097	0.776508	-22.3475	1.18524e-24	1.86452e-20	40.7474	0.814444	0.283347	-0.531097	5	134015344	R	II	SEC24A	Body	opensea	Body-opensea
cg06354544	-0.685504	0.852883	-22.0425	2.00098e-24	3.08354e-20	40.3799	0.901848	0.216344	-0.685504	9	136303727	R	II	ADAMTS13	Body	opensea	Body-opensea
cg02298612	-0.717879	0.846965	-22.0197	2.08125e-24	3.1431e-20	40.3522	0.898242	0.180364	-0.717879	16	75528459	R	II	CHST6	5'UTR	shore	5'UTR-shore	chr16:75528624-75529437
cg06909384	0.280137	0.0875218	21.8809	2.6472e-24	3.91941e-20	40.1823	0.067512	0.347649	0.280137	17	75450700	R	II	SEPT9	Body	shelf	Body-shelf	chr17:75447477-75447821
cg27457482	-0.779249	0.865408	-21.8472	2.8071e-24	4.07623e-20	40.1408	0.921069	0.14182	-0.779249	7	4878583	F	II	RADIL	Body	shelf	Body-shelf	chr7:4874104-4875095
cg03454669	-0.517584	0.893411	-21.5965	4.35129e-24	6.19935e-20	39.8294	0.930381	0.412798	-0.517584	2	10192479	F	I	KLF11	Body	opensea	Body-opensea
cg11439378	-0.70017	0.818986	-21.5629	4.61592e-24	6.36013e-20	39.7873	0.868998	0.168828	-0.70017	4	1207634	R	II	CTBP1-AS	Body	shore	Body-shore	chr4:1205817-1206203
cg13455842	-0.504401	0.727132	-21.5608	4.63261e-24	6.36013e-20	39.7848	0.76316	0.25876	-0.504401	9	714269	R	I	KANK1	Body	opensea	Body-opensea
cg11966432	-0.734429	0.872255	-21.1863	8.99675e-24	1.21311e-19	39.3091	0.924714	0.190284	-0.734429	8	1617616	R	II	DLGAP2	Body	island	Body-island	chr8:1617605-1617869
cg25253636	-0.586158	0.871956	-20.9828	1.2958e-23	1.71659e-19	39.0456	0.913825	0.327666	-0.586158	1	24908643	F	I	NCMAP	5'UTR	opensea	5'UTR-opensea
cg07339138	-0.764732	0.839639	-20.7237	2.07074e-23	2.69588e-19	38.7052	0.894263	0.129531	-0.764732	3	42820274	R	II		IGR	opensea	IGR-opensea
cg13684223	-0.54545	0.844529	-20.6688	2.28822e-23	2.92852e-19	38.6324	0.88349	0.338039	-0.54545	20	25471528	F	II	NINL	Body	opensea	Body-opensea
cg19032799	-0.423757	0.882378	-20.3833	3.86143e-23	4.8596e-19	38.2493	0.912646	0.488889	-0.423757	5	136983354	F	I	MIR874	TSS200	opensea	TSS200-opensea
cg22548258	-0.666577	0.795823	-20.3606	4.02688e-23	4.98473e-19	38.2185	0.843435	0.176859	-0.666577	15	26017462	F	II	ATP10A	Body	opensea	Body-opensea
cg02194211	-0.681568	0.835089	-20.1424	6.03334e-23	7.34801e-19	37.9204	0.883773	0.202204	-0.681568	3	58652346	F	II	FAM3D	1stExon	opensea	1stExon-opensea
cg06757383	-0.715505	0.854343	-20.0126	7.68853e-23	9.21523e-19	37.7409	0.905451	0.189946	-0.715505	1	2008579	R	I	PRKCZ	Body	shelf	Body-shelf	chr1:2005179-2005565
cg16315623	-0.712284	0.83015	-19.5727	1.76439e-22	2.0817e-18	37.1216	0.881027	0.168743	-0.712284	9	128982206	F	II		IGR	shelf	IGR-shelf	chr9:128984863-128985281
cg08417516	-0.564176	0.852176	-19.4124	2.39735e-22	2.78498e-18	36.8914	0.892474	0.328298	-0.564176	7	144351441	F	II	TPK1	Body	opensea	Body-opensea
cg06724812	-0.566947	0.902132	-19.3004	2.97324e-22	3.40164e-18	36.7291	0.942629	0.375682	-0.566947	11	13148116	R	II		IGR	opensea	IGR-opensea
cg17638856	-0.652878	0.858012	-19.252	3.26435e-22	3.67896e-18	36.6586	0.904646	0.251768	-0.652878	8	1617868	F	II	DLGAP2	Body	island	Body-island	chr8:1617605-1617869
cg07620129	-0.675001	0.781923	-19.1541	3.94553e-22	4.38127e-18	36.5153	0.830137	0.155137	-0.675001	7	148800763	R	II	ZNF425	Body	shore	Body-shore	chr7:148801209-148802074
cg20294155	-0.726131	0.840578	-18.8309	7.41605e-22	8.11571e-18	36.0356	0.892444	0.166313	-0.726131	10	133750461	R	II	PPP2R2D	5'UTR	shore	5'UTR-shore	chr10:133751399-133751634
cg21047938	-0.49103	0.87426	-18.8052	7.80076e-22	8.41476e-18	35.997	0.909333	0.418303	-0.49103	2	10192422	F	I	KLF11	Body	opensea	Body-opensea
cg01743020	-0.712022	0.853902	-18.7395	8.87926e-22	9.44326e-18	35.898	0.904761	0.19274	-0.712022	2	1886086	F	I	MYT1L	Body	opensea	Body-opensea
cg06054715	-0.548951	0.805407	-18.6919	9.75319e-22	1.02286e-17	35.8262	0.844618	0.295667	-0.548951	9	140292845	F	II	EXD3	5'UTR	shore	5'UTR-shore	chr9:140292992-140293487
cg15172966	-0.815022	0.857653	-18.5458	1.30338e-21	1.34819e-17	35.6038	0.915869	0.100847	-0.815022	12	32590145	F	II		IGR	opensea	IGR-opensea
cg02076713	-0.695867	0.83255	-18.4083	1.7147e-21	1.74968e-17	35.3928	0.882255	0.186387	-0.695867	2	107974827	R	II		IGR	opensea	IGR-opensea
cg25247177	-0.559808	0.888249	-18.3962	1.75689e-21	1.76883e-17	35.374	0.928235	0.368427	-0.559808	19	3698223	F	I	PIP5K1C	Body	island	Body-island	chr19:3697837-3698378
cg20134767	-0.716898	0.861091	-18.1935	2.64138e-21	2.62434e-17	35.0589	0.912298	0.1954	-0.716898	20	137948	R	II	DEFB127	TSS200	opensea	TSS200-opensea
cg20673068	-0.743476	0.834893	-18.1326	2.98717e-21	2.92936e-17	34.9635	0.887998	0.144522	-0.743476	3	194789137	R	II	XXYLT1	3'UTR	shelf	3'UTR-shelf	chr3:194785977-194786549
cg15388413	-0.654296	0.868031	-18.0675	3.40922e-21	3.30038e-17	34.8609	0.914766	0.26047	-0.654296	2	238243595	F	II	COL6A3	Body	opensea	Body-opensea
cg00672445	-0.599532	0.817153	-18.0324	3.66142e-21	3.49966e-17	34.8055	0.859977	0.260445	-0.599532	8	1616925	F	II	DLGAP2	Body	shore	Body-shore	chr8:1617605-1617869
cg21531654	-0.654229	0.851308	-17.7494	6.53407e-21	6.16733e-17	34.3537	0.898039	0.243809	-0.654229	7	155834151	F	II		IGR	opensea	IGR-opensea
cg11960784	-0.559367	0.85874	-17.5809	9.25615e-21	8.59628e-17	34.0806	0.898695	0.339328	-0.559367	18	12987221	F	II	SEH1L	3'UTR	shelf	3'UTR-shelf	chr18:12991061-12991696
cg14557508	-0.721317	0.84301	-17.5768	9.33514e-21	8.59628e-17	34.0739	0.894532	0.173215	-0.721317	14	73024730	F	II	RGS6	Body	opensea	Body-opensea
cg13005514	-0.51793	0.739726	-17.5654	9.55983e-21	8.69712e-17	34.0552	0.776721	0.25879	-0.51793	2	240081575	F	II	HDAC4	Body	opensea	Body-opensea
cg18494188	-0.664684	0.798471	-17.5337	1.02104e-20	9.17836e-17	34.0035	0.845948	0.181265	-0.664684	20	58154487	R	II		IGR	shore	IGR-shore	chr20:58152280-58152847
cg07684553	-0.793884	0.860147	-17.5041	1.08573e-20	9.64509e-17	33.9551	0.916853	0.122969	-0.793884	1	2031262	R	II	PRKCZ	5'UTR	opensea	5'UTR-opensea
cg14380097	-0.624647	0.851605	-17.3944	1.36526e-20	1.19872e-16	33.7746	0.896222	0.271575	-0.624647	2	121561397	F	II	GLI2	Body	opensea	Body-opensea
cg11315021	-0.591518	0.788338	-17.2754	1.75209e-20	1.52069e-16	33.5775	0.830589	0.239072	-0.591518	6	168580545	R	I		IGR	opensea	IGR-opensea
cg10208934	-0.719496	0.843711	-17.2411	1.88326e-20	1.61596e-16	33.5204	0.895104	0.175608	-0.719496	2	27805334	F	II	ZNF512	TSS1500	shore	TSS1500-shore	chr2:27805754-27806078
cg02606010	-0.746708	0.850033	-17.2019	2.04534e-20	1.73532e-16	33.455	0.903369	0.156661	-0.746708	1	2292609	F	II	MORN1	Body	opensea	Body-opensea
cg03356545	-0.571077	0.77611	-17.1401	2.33088e-20	1.9556e-16	33.3514	0.816901	0.245824	-0.571077	10	131403144	R	II	MGMT	Body	opensea	Body-opensea
cg23336810	-0.671783	0.791404	-17.0982	2.54681e-20	2.11329e-16	33.281	0.839389	0.167606	-0.671783	21	43936497	F	II	SLC37A1	5'UTR	shore	5'UTR-shore	chr21:43933589-43934832
cg06668564	-0.455132	0.875102	-17.0343	2.91705e-20	2.39419e-16	33.1732	0.907611	0.452479	-0.455132	3	18077131	F	II		IGR	opensea	IGR-opensea
cg12537587	-0.637193	0.788993	-17.0292	2.9488e-20	2.39423e-16	33.1646	0.834507	0.197314	-0.637193	12	121946616	R	II	KDM2B	Body	opensea	Body-opensea
cg00609296	-0.60553	0.828326	-16.7014	5.94906e-20	4.77885e-16	32.6042	0.871579	0.266049	-0.60553	2	3461755	R	I	TTC15	Body	island	Body-island	chr2:3461654-3461863
cg21202857	-0.505872	0.829137	-16.6477	6.68083e-20	5.31019e-16	32.5112	0.865271	0.359399	-0.505872	19	2758809	F	II	SGTA	Body	shore	Body-shore	chr19:2757566-2757856
cg18950228	-0.715911	0.866567	-16.5756	7.8109e-20	6.14374e-16	32.3857	0.917703	0.201792	-0.715911	11	16863246	R	II	PLEKHA7	Body	opensea	Body-opensea
cg16434511	-0.460289	0.844714	-16.5522	8.21798e-20	6.34145e-16	32.3449	0.877592	0.417303	-0.460289	2	3151078	R	I		IGR	opensea	IGR-opensea
cg15346493	-0.660096	0.828607	-16.5515	8.23022e-20	6.34145e-16	32.3437	0.875757	0.215661	-0.660096	3	170359029	R	II		IGR	opensea	IGR-opensea
cg09913171	-0.596151	0.823554	-16.4584	1.00791e-19	7.6876e-16	32.1806	0.866136	0.269985	-0.596151	12	133010946	F	I		IGR	shore	IGR-shore	chr12:133009744-133009973
cg25718645	-0.654322	0.82491	-16.4345	1.06173e-19	7.9457e-16	32.1387	0.871647	0.217325	-0.654322	2	217124214	R	II	MARCH4	Body	opensea	Body-opensea
cg17029059	-0.724804	0.821541	-16.4341	1.0628e-19	7.9457e-16	32.1379	0.873313	0.148508	-0.724804	2	217124227	R	II	MARCH4	Body	opensea	Body-opensea
cg03410916	-0.724252	0.832932	-16.3034	1.41488e-19	1.04743e-15	31.9069	0.884664	0.160413	-0.724252	11	1013781	R	II	MUC6	Body	shelf	Body-shelf	chr11:1010479-1010753
cg27322699	-0.585012	0.76353	-16.2946	1.4426e-19	1.05757e-15	31.8913	0.805316	0.220304	-0.585012	14	96369800	F	II		IGR	opensea	IGR-opensea
cg24782468	0.267796	0.0744563	16.2183	1.70606e-19	1.23869e-15	31.7555	0.055328	0.323124	0.267796	4	40175425	R	II		IGR	opensea	IGR-opensea
cg08104130	-0.688412	0.870395	-16.2108	1.73466e-19	1.24746e-15	31.7421	0.919568	0.231155	-0.688412	20	60733814	F	II	SS18L1	ExonBnd	opensea	ExonBnd-opensea
cg04788439	-0.568231	0.832212	-16.1995	1.77843e-19	1.25598e-15	31.7219	0.8728	0.304569	-0.568231	15	22970810	F	II	CYFIP1	Body	opensea	Body-opensea
cg06081580	-0.625941	0.817635	-16.1992	1.77977e-19	1.25598e-15	31.7213	0.862345	0.236404	-0.625941	16	85517323	R	I		IGR	shore	IGR-shore	chr16:85519109-85519357
cg13986498	-0.374525	0.746971	-16.1935	1.80226e-19	1.26008e-15	31.7111	0.773722	0.399198	-0.374525	13	24917418	F	II		IGR	shelf	IGR-shelf	chr13:24914548-24915100
cg23468026	-0.58876	0.837753	-16.0301	2.58809e-19	1.7929e-15	31.4174	0.879807	0.291047	-0.58876	6	168580503	R	I		IGR	opensea	IGR-opensea
cg20294870	-0.729736	0.850826	-16.0084	2.71636e-19	1.86465e-15	31.3781	0.90295	0.173213	-0.729736	2	3200316	F	II	TSSC1	Body	opensea	Body-opensea
cg13831636	-0.361792	0.911799	-16.0009	2.76226e-19	1.87908e-15	31.3644	0.937641	0.575849	-0.361792	1	11412513	R	II		IGR	opensea	IGR-opensea
cg15136492	-0.565467	0.768992	-15.9614	3.01644e-19	2.03366e-15	31.2928	0.809382	0.243916	-0.565467	6	168580512	R	I		IGR	opensea	IGR-opensea
cg11225947	-0.391203	0.884876	-15.881	3.60984e-19	2.4122e-15	31.1464	0.912819	0.521616	-0.391203	10	43729252	F	II	RASGEF1A	5'UTR	shelf	5'UTR-shelf	chr10:43724528-43725613
cg16886476	-0.710219	0.86334	-15.8718	3.68475e-19	2.44065e-15	31.1297	0.914069	0.203851	-0.710219	10	3680116	F	II		IGR	opensea	IGR-opensea
cg20086916	-0.52062	0.772129	-15.7671	4.6613e-19	3.06064e-15	30.9377	0.809316	0.288696	-0.52062	7	4759814	R	II	FOXK1	Body	shore	Body-shore	chr7:4757802-4758037
cg23946394	-0.735718	0.824426	-15.7618	4.71792e-19	3.07112e-15	30.9278	0.876977	0.141259	-0.735718	9	134924497	F	II	MED27	Body	opensea	Body-opensea
cg25032499	-0.444631	0.524416	-15.7171	5.21767e-19	3.3674e-15	30.8454	0.556176	0.111544	-0.444631	2	27804906	F	II	ZNF512	TSS1500	shore	TSS1500-shore	chr2:27805754-27806078
cg15934104	-0.352096	0.854288	-15.4436	9.70611e-19	6.21107e-15	30.3359	0.879438	0.527341	-0.352096	10	134593236	R	II	INPP5A	Body	island	Body-island	chr10:134593235-134593577
cg05183211	-0.738097	0.817549	-15.4181	1.02896e-18	6.52915e-15	30.2879	0.87027	0.132173	-0.738097	5	174944395	F	II	SFXN1	Body	opensea	Body-opensea
cg17690515	-0.451628	0.841683	-15.3993	1.07407e-18	6.75856e-15	30.2525	0.873942	0.422314	-0.451628	19	1360278	F	II	MUM1	Body	island	Body-island	chr19:1360038-1360347
cg17608529	-0.286807	0.906186	-15.3209	1.28589e-18	8.02454e-15	30.1041	0.926672	0.639865	-0.286807	10	436626	R	I	DIP2C	Body	opensea	Body-opensea
cg23662947	-0.470043	0.849227	-15.2862	1.39263e-18	8.61945e-15	30.0383	0.882802	0.412759	-0.470043	19	10250648	F	I	DNMT1	Body	shelf	Body-shelf	chr19:10252705-10252917
cg26893605	-0.733239	0.844199	-15.1832	1.76618e-18	1.08426e-14	29.8418	0.896573	0.163334	-0.733239	1	230399479	R	II	GALNT2	Body	opensea	Body-opensea
cg04808027	-0.532415	0.889874	-15.1771	1.791e-18	1.09063e-14	29.8303	0.927904	0.395489	-0.532415	11	66102146	F	I	RIN1	Body	island	Body-island	chr11:66102024-66102279
cg26926973	-0.48503	0.876826	-15.1358	1.97059e-18	1.19039e-14	29.7511	0.911471	0.426441	-0.48503	19	1313043	F	I		IGR	island	IGR-island	chr19:1312787-1313528
cg04905070	-0.723298	0.838431	-15.0958	2.16222e-18	1.29578e-14	29.6742	0.890095	0.166797	-0.723298	4	103485468	R	II	NFKB1	Body	opensea	Body-opensea
cg06019810	-0.579427	0.814053	-15.0842	2.22124e-18	1.32068e-14	29.6519	0.85544	0.276013	-0.579427	11	119898360	R	II		IGR	opensea	IGR-opensea
cg22888434	-0.561803	0.861729	-15.0597	2.35146e-18	1.38717e-14	29.6046	0.901858	0.340055	-0.561803	9	116634895	F	II		IGR	shelf	IGR-shelf	chr9:116638594-116638974
cg01154065	-0.459623	0.828548	-15.0256	2.5457e-18	1.49012e-14	29.5387	0.861379	0.401756	-0.459623	3	66455387	F	II	LRIG1	Body	opensea	Body-opensea
cg24965908	-0.699793	0.81413	-15.0159	2.60367e-18	1.51233e-14	29.52	0.864115	0.164323	-0.699793	8	68644030	F	II	CPA6	Body	opensea	Body-opensea
cg07966251	-0.49173	0.902976	-14.985	2.79871e-18	1.61321e-14	29.46	0.9381	0.44637	-0.49173	2	10192518	F	II	KLF11	Body	opensea	Body-opensea
cg11664375	0.641336	0.140101	14.9358	3.13926e-18	1.79579e-14	29.3646	0.0942909	0.735627	0.641336	1	203713227	F	II		IGR	opensea	IGR-opensea
cg00685746	-0.699579	0.871266	-14.9025	3.39389e-18	1.92686e-14	29.2997	0.921236	0.221656	-0.699579	7	148801210	R	II	ZNF425	Body	island	Body-island	chr7:148801209-148802074
cg09578614	-0.381315	0.894891	-14.8492	3.84577e-18	2.16711e-14	29.1956	0.922128	0.540813	-0.381315	16	68405406	F	I	SMPD3	Body	island	Body-island	chr16:68404907-68406273
cg17543469	-0.447616	0.774195	-14.7442	4.92386e-18	2.75407e-14	28.9894	0.806167	0.358551	-0.447616	7	2634897	R	I	IQCE	Body	shelf	Body-shelf	chr7:2632171-2632372
cg24742779	-0.555098	0.865656	-14.6903	5.59255e-18	3.10509e-14	28.883	0.905306	0.350208	-0.555098	1	212229174	F	II	DTL	5'UTR	opensea	5'UTR-opensea
cg11303519	-0.433463	0.879438	-14.679	5.74432e-18	3.16607e-14	28.8607	0.9104	0.476936	-0.433463	19	48773455	R	I	ZNF114	1stExon	shore	1stExon-shore	chr19:48775008-48775341
cg20253807	-0.565472	0.850737	-14.5639	7.54987e-18	4.13108e-14	28.6319	0.891128	0.325657	-0.565472	10	133000130	F	I	TCERG1L	Body	opensea	Body-opensea
cg06504212	-0.75048	0.814146	-14.5579	7.65743e-18	4.15979e-14	28.62	0.867752	0.117272	-0.75048	17	64943604	F	II		IGR	opensea	IGR-opensea
cg04184179	-0.480483	0.782012	-14.501	8.77037e-18	4.73035e-14	28.5062	0.816332	0.335849	-0.480483	5	136983367	F	II	MIR874	TSS200	opensea	TSS200-opensea
cg06941798	-0.327464	0.845958	-14.4961	8.87291e-18	4.75171e-14	28.4964	0.869349	0.541885	-0.327464	2	97589059	R	II	LOC101927053	Body	opensea	Body-opensea
cg26646197	-0.687139	0.847221	-14.4772	9.28199e-18	4.93578e-14	28.4586	0.896302	0.209164	-0.687139	11	1009762	F	II	AP2A2	Body	shore	Body-shore	chr11:1010479-1010753
cg09304457	-0.746964	0.839936	-14.3629	1.22085e-17	6.44658e-14	28.2283	0.89329	0.146327	-0.746964	1	2033165	R	II	PRKCZ	5'UTR	opensea	5'UTR-opensea
cg22795239	-0.406616	0.881264	-14.3418	1.28419e-17	6.73397e-14	28.1857	0.910308	0.503691	-0.406616	7	120965378	R	II	WNT16	TSS200	opensea	TSS200-opensea
cg15438794	-0.740647	0.834279	-14.2913	1.45033e-17	7.55268e-14	28.0833	0.887182	0.146535	-0.740647	11	1012101	R	II	AP2A2	3'UTR	shore	3'UTR-shore	chr11:1010479-1010753
cg23165274	-0.53752	0.832123	-14.2653	1.54432e-17	7.98706e-14	28.0303	0.870517	0.332998	-0.53752	20	55212699	F	II	TFAP2C	Body	opensea	Body-opensea
cg07314168	-0.748543	0.824476	-14.1554	2.01437e-17	1.03473e-13	27.8061	0.877943	0.1294	-0.748543	7	27866203	F	II	TAX1BP1	Body	opensea	Body-opensea
cg21576103	-0.61892	0.807403	-14.0917	2.3521e-17	1.20004e-13	27.6751	0.851612	0.232692	-0.61892	21	36315299	R	II	RUNX1	Body	opensea	Body-opensea
cg00102439	-0.481766	0.87059	-14.0184	2.8119e-17	1.42501e-13	27.5239	0.905001	0.423236	-0.481766	8	1441403	F	II		IGR	island	IGR-island	chr8:1441370-1441581
cg15444217	-0.734921	0.832398	-14.011	2.86297e-17	1.44121e-13	27.5087	0.884892	0.149971	-0.734921	10	133750371	F	II	PPP2R2D	5'UTR	shore	5'UTR-shore	chr10:133751399-133751634
cg00175844	-0.553643	0.755371	-13.9195	3.58179e-17	1.79113e-13	27.3187	0.794916	0.241273	-0.553643	8	141580128	F	II	EIF2C2	Body	opensea	Body-opensea
cg00216676	-0.756409	0.80313	-13.8403	4.35223e-17	2.16208e-13	27.1533	0.857159	0.10075	-0.756409	11	134112382	F	II	VPS26B	Body	opensea	Body-opensea
cg12552319	-0.567836	0.818727	-13.8018	4.78541e-17	2.36173e-13	27.0726	0.859286	0.29145	-0.567836	18	34216174	R	II	FHOD3	Body	opensea	Body-opensea
cg23202483	-0.750319	0.81676	-13.7979	4.83119e-17	2.36884e-13	27.0645	0.870355	0.120035	-0.750319	2	3462026	R	II	TRAPPC12	Body	shore	Body-shore	chr2:3461654-3461863
cg04747523	-0.731765	0.811428	-13.778	5.07423e-17	2.47196e-13	27.0227	0.863697	0.131931	-0.731765	2	64713386	F	II		IGR	opensea	IGR-opensea
cg18860812	-0.611784	0.780259	-13.7615	5.2852e-17	2.54295e-13	26.9881	0.823958	0.212174	-0.611784	4	6423371	R	II	PPP2R2C	Body	opensea	Body-opensea
cg25073705	-0.50231	0.878786	-13.7614	5.2873e-17	2.54295e-13	26.9877	0.914665	0.412355	-0.50231	11	1008290	R	I	AP2A2	Body	island	Body-island	chr11:1007921-1008343
cg03795779	-0.6953	0.851822	-13.7567	5.34884e-17	2.55626e-13	26.9779	0.901486	0.206187	-0.6953	5	14731875	F	II	ANKH	Body	opensea	Body-opensea
cg27442805	-0.471644	0.84009	-13.7204	5.85141e-17	2.77886e-13	26.9014	0.873779	0.402135	-0.471644	6	168615184	R	I		IGR	shore	IGR-shore	chr6:168613132-168613346
cg27094141	-0.742938	0.804433	-13.6976	6.19182e-17	2.92215e-13	26.8532	0.8575	0.114562	-0.742938	15	79309594	R	II	RASGRF1	Body	opensea	Body-opensea
cg01361261	-0.201084	0.903421	-13.6627	6.75123e-17	3.15602e-13	26.7795	0.917784	0.7167	-0.201084	10	436604	R	I	DIP2C	Body	opensea	Body-opensea
cg15685006	-0.599197	0.770748	-13.6615	6.77098e-17	3.15602e-13	26.777	0.813547	0.214351	-0.599197	8	11413043	R	I	BLK	Body	opensea	Body-opensea
cg24272338	-0.590148	0.827273	-13.6325	7.27857e-17	3.3718e-13	26.7153	0.869426	0.279278	-0.590148	5	141694697	R	II	SPRY4	Body	opensea	Body-opensea
cg02750850	-0.162162	0.912516	-13.5976	7.93828e-17	3.65499e-13	26.6413	0.924099	0.761937	-0.162162	3	194078268	F	II	LRRC15	3'UTR	opensea	3'UTR-opensea
cg11336768	-0.606734	0.774424	-13.5609	8.69832e-17	3.98066e-13	26.5632	0.817762	0.211028	-0.606734	10	121439002	R	II		IGR	opensea	IGR-opensea
cg22313080	-0.671861	0.822392	-13.5366	9.24267e-17	4.20429e-13	26.5113	0.870382	0.198522	-0.671861	20	36466362	F	II	CTNNBL1	Body	opensea	Body-opensea
cg01712984	-0.620446	0.773768	-13.5106	9.86378e-17	4.45995e-13	26.4557	0.818085	0.197639	-0.620446	1	246146766	F	II	SMYD3	Body	opensea	Body-opensea
cg15522113	-0.719589	0.820161	-13.4868	1.04696e-16	4.70572e-13	26.4047	0.87156	0.151971	-0.719589	10	79581409	R	II	DLG5	Body	opensea	Body-opensea
cg14377273	-0.484644	0.830556	-13.476	1.0757e-16	4.80628e-13	26.3815	0.865173	0.380529	-0.484644	2	240084219	R	II	HDAC4	Body	opensea	Body-opensea
cg13595415	-0.450995	0.895858	-13.4567	1.12904e-16	5.01493e-13	26.3401	0.928071	0.477077	-0.450995	9	96780753	R	II		IGR	opensea	IGR-opensea
cg09927251	-0.580877	0.832244	-13.327	1.56444e-16	6.90821e-13	26.0605	0.873735	0.292858	-0.580877	2	1886105	F	I	MYT1L	Body	opensea	Body-opensea
cg19776822	-0.665592	0.796376	-13.3205	1.59039e-16	6.98197e-13	26.0464	0.843918	0.178326	-0.665592	3	175115484	F	II	NAALADL2	Body	opensea	Body-opensea
cg00988153	-0.725232	0.863787	-13.3043	1.65692e-16	7.232e-13	26.0112	0.915589	0.190358	-0.725232	21	47155540	R	II		IGR	opensea	IGR-opensea
cg15528676	-0.756928	0.828831	-13.3018	1.66726e-16	7.23533e-13	26.0059	0.882898	0.12597	-0.756928	4	184332641	F	II		IGR	opensea	IGR-opensea
cg15353923	-0.394982	0.793638	-13.269	1.81133e-16	7.81561e-13	25.9347	0.821851	0.426869	-0.394982	12	131518782	F	I	GPR133	Body	shore	Body-shore	chr12:131517267-131517624
cg03271907	-0.712644	0.858749	-13.2547	1.87807e-16	8.05755e-13	25.9036	0.909652	0.197009	-0.712644	10	131412643	R	II	MGMT	Body	opensea	Body-opensea
cg06437171	-0.614966	0.767635	-13.2146	2.07917e-16	8.86992e-13	25.8162	0.811561	0.196595	-0.614966	15	43571912	R	II	TGM7	Body	opensea	Body-opensea
cg01077542	-0.69436	0.813348	-13.1913	2.20586e-16	9.35753e-13	25.7653	0.862945	0.168585	-0.69436	9	130649743	R	II	ST6GALNAC6	3'UTR	shelf	3'UTR-shelf	chr9:130652926-130653160
cg03332810	-0.610038	0.847133	-13.1532	2.42987e-16	1.02456e-12	25.6821	0.890707	0.280669	-0.610038	10	133750606	R	I	PPP2R2D	5'UTR	shore	5'UTR-shore	chr10:133751399-133751634
cg05435315	-0.581315	0.878287	-13.1512	2.44233e-16	1.02456e-12	25.6777	0.91981	0.338495	-0.581315	10	133872448	F	I		IGR	opensea	IGR-opensea
cg13850893	-0.607018	0.847882	-13.1141	2.6847e-16	1.12001e-12	25.5962	0.89124	0.284222	-0.607018	1	176664947	R	II	PAPPA2	Body	opensea	Body-opensea
cg13248604	-0.657231	0.847189	-13.0905	2.85062e-16	1.18269e-12	25.5445	0.894134	0.236903	-0.657231	10	133000153	F	II	TCERG1L	Body	opensea	Body-opensea
cg04110105	0.404862	0.140085	13.0687	3.01403e-16	1.24365e-12	25.4965	0.111166	0.516029	0.404862	3	46395356	F	II	CCR2	5'UTR	opensea	5'UTR-opensea
cg09375422	-0.69986	0.809915	-13.0571	3.10438e-16	1.27397e-12	25.471	0.859905	0.160046	-0.69986	15	101198607	R	II		IGR	opensea	IGR-opensea
cg07482692	-0.659088	0.834483	-13.0411	3.23408e-16	1.31857e-12	25.4357	0.881561	0.222473	-0.659088	8	140743036	R	II	TRAPPC9	3'UTR	shore	3'UTR-shore	chr8:140744199-140744498
cg24150262	-0.447167	0.85495	-13.0395	3.24796e-16	1.31857e-12	25.432	0.88689	0.439723	-0.447167	8	1616656	F	II	DLGAP2	Body	island	Body-island	chr8:1616521-1616876
cg09722789	-0.718346	0.809428	-12.9893	3.69284e-16	1.49115e-12	25.3212	0.860738	0.142392	-0.718346	22	47085209	R	II	CERK	Body	shelf	Body-shelf	chr22:47081750-47082045
cg02478172	-0.225542	0.914277	-12.9763	3.81848e-16	1.53368e-12	25.2923	0.930388	0.704846	-0.225542	7	157468082	F	I	PTPRN2	Body	opensea	Body-opensea
cg26014966	-0.659534	0.860347	-12.8634	5.1058e-16	2.03988e-12	25.0411	0.907457	0.247923	-0.659534	6	53140429	F	II	MIR5685	TSS1500	opensea	TSS1500-opensea
cg25122402	-0.289873	0.911064	-12.8331	5.52124e-16	2.19425e-12	24.9734	0.931769	0.641896	-0.289873	14	101531901	F	I	MIR369	TSS200	island	TSS200-island	chr14:101531643-101532384
cg05362677	-0.623633	0.773648	-12.8015	5.99095e-16	2.36846e-12	24.9027	0.818193	0.19456	-0.623633	21	46414527	R	II	LINC00163	TSS1500	shelf	TSS1500-shelf	chr21:46410338-46410661
cg25362585	-0.593811	0.80537	-12.7961	6.07502e-16	2.38918e-12	24.8906	0.847785	0.253974	-0.593811	1	3320431	F	I	PRDM16	Body	shore	Body-shore	chr1:3321269-3322310
cg11199642	-0.593392	0.786333	-12.7709	6.48545e-16	2.53738e-12	24.834	0.828718	0.235326	-0.593392	14	100405934	F	I	EML1	Body	opensea	Body-opensea
cg16053306	-0.535526	0.867335	-12.7636	6.60888e-16	2.56697e-12	24.8176	0.905587	0.370061	-0.535526	3	171941812	F	II	FNDC3B	Body	opensea	Body-opensea
cg20362529	-0.517216	0.844347	-12.7624	6.62905e-16	2.56697e-12	24.815	0.881291	0.364075	-0.517216	4	3451104	R	I	HGFAC	Body	shore	Body-shore	chr4:3449650-3449995
cg17322000	-0.743296	0.814137	-12.7315	7.18197e-16	2.76688e-12	24.7455	0.86723	0.123933	-0.743296	8	144408126	F	II	TOP1MT	Body	opensea	Body-opensea
cg27377353	0.56891	0.165495	12.7126	7.54339e-16	2.89137e-12	24.7029	0.124858	0.693769	0.56891	8	81993869	R	II	PAG1	5'UTR	opensea	5'UTR-opensea
cg01120289	-0.419352	0.876977	-12.6754	8.31021e-16	3.1692e-12	24.6189	0.906931	0.487579	-0.419352	2	240725308	F	I		IGR	opensea	IGR-opensea
cg17759816	-0.310717	0.785931	-12.6673	8.48759e-16	3.20655e-12	24.6006	0.808125	0.497408	-0.310717	19	1313033	F	I		IGR	island	IGR-island	chr19:1312787-1313528
cg22424078	-0.653561	0.785543	-12.667	8.49307e-16	3.20655e-12	24.6	0.832226	0.178665	-0.653561	12	121946599	R	II	KDM2B	Body	opensea	Body-opensea
cg22940815	0.575213	0.17995	12.6537	8.79219e-16	3.30297e-12	24.5699	0.138863	0.714076	0.575213	7	36301103	R	II	EEPD1	Body	opensea	Body-opensea
cg05231344	-0.416758	0.78593	-12.65	8.87912e-16	3.31764e-12	24.5614	0.815699	0.39894	-0.416758	2	240084236	F	II	HDAC4	Body	opensea	Body-opensea
cg17507485	-0.750998	0.836746	-12.6482	8.91912e-16	3.31764e-12	24.5575	0.890388	0.13939	-0.750998	10	79581377	R	II	DLG5	Body	opensea	Body-opensea
cg08293322	-0.638368	0.760079	-12.6095	9.86834e-16	3.65273e-12	24.4696	0.805676	0.167309	-0.638368	10	79581412	F	II	DLG5	Body	opensea	Body-opensea
cg06398873	0.335513	0.117427	12.5999	1.01176e-15	3.72671e-12	24.4479	0.093462	0.428975	0.335513	20	46122394	F	II		IGR	opensea	IGR-opensea
cg12492557	-0.273838	0.884103	-12.5909	1.03579e-15	3.79673e-12	24.4275	0.903662	0.629824	-0.273838	7	155027909	R	II		IGR	opensea	IGR-opensea
cg08884247	-0.715486	0.838494	-12.5703	1.09322e-15	3.98785e-12	24.3806	0.8896	0.174114	-0.715486	17	36957996	R	II	CCDC49	3'UTR	shore	3'UTR-shore	chr17:36955256-36956380
cg16641876	-0.742057	0.813381	-12.5223	1.23956e-15	4.49995e-12	24.2712	0.866385	0.124328	-0.742057	2	3461655	R	II	TTC15	Body	island	Body-island	chr2:3461654-3461863
cg06586578	-0.528492	0.829581	-12.5143	1.2659e-15	4.57357e-12	24.2529	0.86733	0.338838	-0.528492	10	134550058	F	I	INPP5A	Body	shore	Body-shore	chr10:134549623-134549876
cg27421915	-0.692261	0.838239	-12.4826	1.37579e-15	4.94695e-12	24.1804	0.887687	0.195425	-0.692261	3	172371007	F	II	NCEH1	5'UTR	opensea	5'UTR-opensea
cg20839554	-0.71361	0.789364	-12.4775	1.39411e-15	4.98905e-12	24.1689	0.840336	0.126726	-0.71361	11	1012937	R	II	MUC6	3'UTR	shelf	3'UTR-shelf	chr11:1009403-1009649
cg10728717	-0.491022	0.833948	-12.4748	1.40402e-15	5.00083e-12	24.1627	0.869021	0.377999	-0.491022	7	69885219	F	II	AUTS2	Body	opensea	Body-opensea
cg06444895	-0.643798	0.795536	-12.4582	1.46682e-15	5.19997e-12	24.1246	0.841521	0.197723	-0.643798	18	53132185	R	II	TCF4	Body	opensea	Body-opensea
cg21083175	-0.538755	0.859448	-12.4089	1.67004e-15	5.89274e-12	24.0115	0.897931	0.359176	-0.538755	11	63679088	F	II	RCOR2	3'UTR	shore	3'UTR-shore	chr11:63679403-63679638
cg19988480	-0.533137	0.856918	-12.3755	1.82388e-15	6.40563e-12	23.9346	0.894999	0.361862	-0.533137	10	78737234	F	II	KCNMA1-AS1	Body	opensea	Body-opensea
cg02214672	-0.535812	0.859202	-12.3593	1.90379e-15	6.65532e-12	23.8971	0.897474	0.361662	-0.535812	5	141818393	F	II	LOC101926941	Body	opensea	Body-opensea
cg21461308	-0.726027	0.8001	-12.3542	1.92967e-15	6.7147e-12	23.8853	0.851959	0.125932	-0.726027	16	87754019	F	II	KLHDC4	Body	island	Body-island	chr16:87754008-87754285
cg19944840	-0.258794	0.909832	-12.3474	1.96471e-15	6.80526e-12	23.8696	0.928317	0.669524	-0.258794	14	101531905	F	I	MIR369	TSS200	island	TSS200-island	chr14:101531643-101532384
cg10837685	-0.62965	0.824447	-12.309	2.17478e-15	7.4985e-12	23.7809	0.869422	0.239772	-0.62965	15	22968612	R	II	CYFIP1	Body	opensea	Body-opensea
cg24187758	-0.689514	0.779059	-12.2702	2.41045e-15	8.27328e-12	23.691	0.82831	0.138796	-0.689514	7	4878701	F	II	RADIL	Body	shelf	Body-shelf	chr7:4874104-4875095
cg23053742	0.436868	0.171414	12.2549	2.50978e-15	8.57524e-12	23.6556	0.140209	0.577078	0.436868	8	71564125	R	II	LACTB2	Body	opensea	Body-opensea
cg24290487	-0.541463	0.86798	-12.2315	2.67098e-15	9.08492e-12	23.6012	0.906656	0.365193	-0.541463	11	119763422	F	II		IGR	opensea	IGR-opensea
cg19317830	0.383658	0.123776	12.2203	2.75194e-15	9.31043e-12	23.5751	0.0963719	0.48003	0.383658	3	11675660	R	II	VGLL4	Body	opensea	Body-opensea
cg20010418	-0.669354	0.77302	-12.2189	2.76194e-15	9.31043e-12	23.5719	0.820831	0.151477	-0.669354	16	84856130	R	II	CRISPLD2	5'UTR	shelf	5'UTR-shelf	chr16:84853348-84853714
cg02492205	-0.441475	0.88365	-12.1992	2.91051e-15	9.76765e-12	23.526	0.915183	0.473709	-0.441475	16	30016775	F	I	INO80E	3'UTR	opensea	3'UTR-opensea
cg20749584	-0.43429	0.842653	-12.1511	3.30853e-15	1.10543e-11	23.4138	0.873674	0.439383	-0.43429	11	66102055	F	I	RIN1	Body	island	Body-island	chr11:66102024-66102279
cg27320069	-0.659098	0.814469	-12.1259	3.53946e-15	1.17738e-11	23.3546	0.861547	0.20245	-0.659098	2	3458355	F	II	TRAPPC12	Body	shelf	Body-shelf	chr2:3461654-3461863
cg08266464	-0.676712	0.813722	-12.0822	3.97811e-15	1.31748e-11	23.2522	0.862059	0.185346	-0.676712	22	30101280	R	II		IGR	opensea	IGR-opensea
cg25832123	-0.415508	0.857875	-12.04	4.45434e-15	1.46721e-11	23.153	0.887554	0.472047	-0.415508	7	158818053	F	II	LOC154822	Body	shore	Body-shore	chr7:158816092-158816409
cg02599390	-0.520132	0.8674	-12.0388	4.46907e-15	1.46721e-11	23.1501	0.904552	0.38442	-0.520132	2	487728	R	II		IGR	opensea	IGR-opensea
cg17118867	-0.517144	0.862677	-12.0031	4.91761e-15	1.60748e-11	23.0661	0.899616	0.382472	-0.517144	2	58984947	F	II	LINC01122	Body	opensea	Body-opensea
cg14022183	-0.592328	0.82883	-11.9535	5.61947e-15	1.82707e-11	22.9489	0.871139	0.278811	-0.592328	4	187729190	F	II		IGR	opensea	IGR-opensea
cg16008054	-0.535413	0.723124	-11.9519	5.64371e-15	1.82707e-11	22.9451	0.761368	0.225955	-0.535413	8	1441386	F	II		IGR	island	IGR-island	chr8:1441370-1441581
cg00352652	-0.512211	0.852988	-11.9507	5.66196e-15	1.82707e-11	22.9422	0.889575	0.377364	-0.512211	16	88547533	R	I	ZFPM1	Body	opensea	Body-opensea
cg20702527	-0.676297	0.76723	-11.9359	5.89286e-15	1.88934e-11	22.9071	0.815537	0.13924	-0.676297	2	240086087	F	I	HDAC4	Body	opensea	Body-opensea
cg15087907	-0.428877	0.832947	-11.9352	5.905e-15	1.88934e-11	22.9053	0.863581	0.434704	-0.428877	10	3169259	F	I	PFKP	Body	opensea	Body-opensea
cg24618238	-0.618186	0.792763	-11.8727	6.98959e-15	2.22693e-11	22.7569	0.836919	0.218733	-0.618186	16	21676715	F	II		IGR	opensea	IGR-opensea
cg24378775	-0.588591	0.840011	-11.851	7.41145e-15	2.35142e-11	22.7053	0.882053	0.293462	-0.588591	4	187741545	R	II		IGR	opensea	IGR-opensea
cg05208619	-0.650504	0.73263	-11.7876	8.80176e-15	2.78083e-11	22.5539	0.779094	0.12859	-0.650504	3	13252098	F	II		IGR	opensea	IGR-opensea
cg08560387	0.674682	0.145512	11.7858	8.84583e-15	2.78311e-11	22.5495	0.0973208	0.772003	0.674682	10	82247853	R	II	TSPAN14	5'UTR	opensea	5'UTR-opensea
cg18263587	-0.480612	0.806691	-11.7716	9.19382e-15	2.8806e-11	22.5154	0.84102	0.360408	-0.480612	11	1326508	F	I	TOLLIP	Body	shelf	Body-shelf	chr11:1330390-1331498
cg21487095	0.22366	0.108661	11.7455	9.86779e-15	3.07899e-11	22.4531	0.0926849	0.316345	0.22366	12	75872377	R	II		IGR	opensea	IGR-opensea
cg16319126	-0.710647	0.834852	-11.7389	1.00463e-14	3.12179e-11	22.4372	0.885613	0.174966	-0.710647	1	227153225	R	II	ADCK3	Body	opensea	Body-opensea
cg00647140	-0.678111	0.784287	-11.7036	1.10626e-14	3.42352e-11	22.3522	0.832723	0.154613	-0.678111	7	10742287	R	II		IGR	opensea	IGR-opensea
cg18553213	-0.732386	0.77835	-11.6871	1.15704e-14	3.56605e-11	22.3126	0.830663	0.0982769	-0.732386	17	4065331	F	II		IGR	opensea	IGR-opensea
cg03753813	-0.62741	0.794498	-11.6639	1.23265e-14	3.78362e-11	22.2567	0.839313	0.211903	-0.62741	1	116088501	R	II		IGR	opensea	IGR-opensea
cg19680672	-0.703848	0.808263	-11.6612	1.24174e-14	3.79608e-11	22.2502	0.858538	0.154689	-0.703848	10	131412579	R	II	MGMT	Body	opensea	Body-opensea
cg01024069	-0.654438	0.846214	-11.6568	1.25688e-14	3.82688e-11	22.2395	0.892959	0.238521	-0.654438	14	104158878	F	II	KLC1	Body	opensea	Body-opensea
cg19173421	-0.300787	0.898284	-11.6519	1.27381e-14	3.86285e-11	22.2277	0.919769	0.618982	-0.300787	7	107202516	F	II	COG5	Body	shore	Body-shore	chr7:107204114-107204797
cg05447556	-0.55785	0.777444	-11.6364	1.3288e-14	4.0135e-11	22.1903	0.817291	0.25944	-0.55785	22	38377633	F	II	SOX10	Body	shore	Body-shore	chr22:38379093-38379964
cg17813524	-0.681002	0.771199	-11.6194	1.39221e-14	4.18827e-11	22.1491	0.819842	0.13884	-0.681002	5	14415171	R	II	TRIO	Body	opensea	Body-opensea
cg00803563	-0.687389	0.790913	-11.6068	1.44096e-14	4.30191e-11	22.1187	0.840012	0.152623	-0.687389	14	20941481	F	II	PNP	Body	opensea	Body-opensea
cg17813164	-0.549953	0.812082	-11.6067	1.44138e-14	4.30191e-11	22.1184	0.851365	0.301412	-0.549953	7	75550364	F	II	POR	5'UTR	opensea	5'UTR-opensea
cg26716839	-0.718446	0.815296	-11.5982	1.47524e-14	4.38565e-11	22.0979	0.866613	0.148167	-0.718446	12	121146848	R	II	UNC119B	TSS1500	shore	TSS1500-shore	chr12:121148239-121148853
cg00507321	-0.459945	0.81902	-11.5877	1.51817e-14	4.4947e-11	22.0726	0.851874	0.391928	-0.459945	7	97859024	F	II	TECPR1	Body	opensea	Body-opensea
cg02582619	-0.521572	0.806787	-11.5864	1.52383e-14	4.4947e-11	22.0693	0.844042	0.32247	-0.521572	6	15524614	R	I	DTNBP1	Body	opensea	Body-opensea
cg10890403	-0.535911	0.707658	-11.5547	1.66195e-14	4.88303e-11	21.9925	0.745938	0.210026	-0.535911	12	132336407	R	II		IGR	shore	IGR-shore	chr12:132334377-132334786
cg16361144	-0.399393	0.717283	-11.4913	1.97873e-14	5.79123e-11	21.8381	0.745811	0.346419	-0.399393	7	4878508	R	II	RADIL	Body	shelf	Body-shelf	chr7:4874104-4875095
cg02118390	-0.565342	0.871285	-11.4574	2.17248e-14	6.33373e-11	21.7553	0.911666	0.346325	-0.565342	6	167051744	F	I	RPS6KA2	Body	opensea	Body-opensea
cg16957940	-0.64749	0.848567	-11.4286	2.35181e-14	6.83018e-11	21.685	0.894816	0.247327	-0.64749	3	124792406	F	II		IGR	opensea	IGR-opensea
cg09146084	-0.476483	0.804138	-11.4179	2.42219e-14	7.00764e-11	21.6589	0.838172	0.36169	-0.476483	1	9426052	F	II	SPSB1	Body	shore	Body-shore	chr1:9427507-9427734
cg27391655	-0.599057	0.831991	-11.4086	2.48511e-14	7.16221e-11	21.6361	0.874781	0.275723	-0.599057	4	7293316	R	II	SORCS2	Body	opensea	Body-opensea
cg13963604	-0.554716	0.710434	-11.4005	2.54199e-14	7.29828e-11	21.616	0.750057	0.195341	-0.554716	15	22970082	R	II	CYFIP1	Body	opensea	Body-opensea
cg23018481	-0.61073	0.85176	-11.3821	2.67406e-14	7.6484e-11	21.5711	0.895384	0.284654	-0.61073	5	55652595	F	II		IGR	opensea	IGR-opensea
cg19072915	-0.629227	0.740983	-11.3689	2.77387e-14	7.90393e-11	21.5386	0.785928	0.156701	-0.629227	17	80770257	F	II	TBCD	Body	shelf	Body-shelf	chr17:80772792-80773003
cg15219347	0.283252	0.0820015	11.3608	2.83702e-14	8.05348e-11	21.5186	0.0617691	0.345022	0.283252	19	17489311	R	II	PLVAP	TSS1500	shore	TSS1500-shore	chr19:17487895-17488125
cg06173481	-0.515221	0.839179	-11.3269	3.11646e-14	8.81362e-11	21.4352	0.875981	0.36076	-0.515221	1	153658650	R	I	NPR1	Body	shelf	Body-shelf	chr1:153662203-153662439
cg24961786	-0.202725	0.911247	-11.3118	3.24967e-14	9.15605e-11	21.398	0.925728	0.723002	-0.202725	9	79378369	R	II	PCA3	TSS1500	opensea	TSS1500-opensea
cg03261757	-0.567708	0.859253	-11.3094	3.27152e-14	9.17517e-11	21.3921	0.899803	0.332095	-0.567708	1	245297683	R	II		IGR	opensea	IGR-opensea
cg25675409	-0.408851	0.810534	-11.3084	3.28076e-14	9.17517e-11	21.3896	0.839738	0.430887	-0.408851	19	58893475	R	II	ZNF837	TSS1500	shore	TSS1500-shore	chr19:58891834-58892641
cg02650128	-0.393102	0.748532	-11.2765	3.58484e-14	9.98859e-11	21.3108	0.776611	0.383509	-0.393102	5	132556650	R	I	FSTL4	Body	opensea	Body-opensea
cg03555782	-0.708003	0.792036	-11.271	3.63995e-14	1.00908e-10	21.2973	0.842608	0.134605	-0.708003	14	77182234	F	II		IGR	opensea	IGR-opensea
cg08068314	-0.537952	0.75466	-11.2694	3.65651e-14	1.00908e-10	21.2932	0.793085	0.255133	-0.537952	11	65216922	R	II		IGR	opensea	IGR-opensea
cg04471935	-0.697102	0.811961	-11.2688	3.6622e-14	1.00908e-10	21.2919	0.861754	0.164652	-0.697102	12	131518518	F	I	GPR133	Body	shore	Body-shore	chr12:131517267-131517624
cg12362118	0.531218	0.190211	11.2675	3.67498e-14	1.00908e-10	21.2888	0.152267	0.683485	0.531218	3	148995174	F	II		IGR	opensea	IGR-opensea
cg02371767	-0.652546	0.767279	-11.2601	3.75197e-14	1.02649e-10	21.2703	0.813889	0.161343	-0.652546	20	25476040	F	II	NINL	Body	opensea	Body-opensea
cg19689198	-0.489653	0.807519	-11.2359	4.01326e-14	1.09401e-10	21.2105	0.842494	0.352841	-0.489653	2	232158514	R	II	ARMC9	Body	opensea	Body-opensea
cg25017349	-0.405758	0.834052	-11.2266	4.11907e-14	1.11881e-10	21.1873	0.863035	0.457276	-0.405758	6	131745773	R	II		IGR	opensea	IGR-opensea
cg20707774	-0.705667	0.779939	-11.2126	4.2829e-14	1.15914e-10	21.1526	0.830344	0.124677	-0.705667	1	203149828	F	II	CHI3L1	Body	opensea	Body-opensea
cg01376469	-0.514227	0.808982	-11.2111	4.30105e-14	1.1599e-10	21.1489	0.845712	0.331485	-0.514227	22	50634745	R	II	TRABD	Body	shore	Body-shore	chr22:50636305-50636997
cg01880148	0.662711	0.208347	11.181	4.67739e-14	1.2569e-10	21.0742	0.16101	0.823722	0.662711	18	56355280	R	II	MALT1	Body	opensea	Body-opensea
cg07842265	-0.38759	0.845418	-11.1432	5.19932e-14	1.3922e-10	20.9801	0.873103	0.485513	-0.38759	3	49315355	R	II	USP4	3'UTR	shore	3'UTR-shore	chr3:49314437-49314815
cg00782772	-0.73725	0.811863	-11.1324	5.3578e-14	1.42956e-10	20.9533	0.864524	0.127274	-0.73725	16	87754076	F	I	KLHDC4	Body	island	Body-island	chr16:87754008-87754285
cg27630690	-0.509169	0.716951	-11.1134	5.65088e-14	1.50245e-10	20.9059	0.753321	0.244151	-0.509169	11	69530495	F	I		IGR	opensea	IGR-opensea
cg27366882	-0.63148	0.841455	-11.1078	5.74055e-14	1.52094e-10	20.8918	0.886561	0.255081	-0.63148	3	133540807	R	II		IGR	opensea	IGR-opensea
cg02022431	-0.667831	0.78615	-11.1003	5.86161e-14	1.54758e-10	20.8733	0.833852	0.166021	-0.667831	16	56465079	F	II	NUDT21	3'UTR	opensea	3'UTR-opensea
cg03544453	-0.744093	0.843921	-11.0798	6.20874e-14	1.63352e-10	20.822	0.89707	0.152977	-0.744093	3	124769499	R	II	HEG1	Body	opensea	Body-opensea
cg14286208	-0.685571	0.823601	-11.0732	6.3254e-14	1.65844e-10	20.8054	0.87257	0.186999	-0.685571	14	20903445	F	II	KLHL33	5'UTR	island	5'UTR-island	chr14:20903395-20903720
cg10899725	-0.74696	0.798918	-11.0572	6.6164e-14	1.72873e-10	20.7653	0.852272	0.105312	-0.74696	2	64713291	F	II		IGR	opensea	IGR-opensea
cg13803101	-0.395939	0.813471	-11.0414	6.91574e-14	1.80071e-10	20.7258	0.841752	0.445813	-0.395939	10	1197923	F	II		IGR	opensea	IGR-opensea
cg02756948	-0.471846	0.876419	-11.0251	7.24036e-14	1.87876e-10	20.6849	0.910122	0.438277	-0.471846	18	77019660	F	II	ATP9B	Body	opensea	Body-opensea
cg21625737	-0.668952	0.748828	-11.0196	7.35425e-14	1.90178e-10	20.671	0.79661	0.127658	-0.668952	11	1011049	R	II	AP2A2	3'UTR	shore	3'UTR-shore	chr11:1009403-1009649
cg20410334	0.362	0.127925	11.0027	7.71222e-14	1.98754e-10	20.6286	0.102068	0.464068	0.362	1	203713784	R	II		IGR	opensea	IGR-opensea
cg04959527	-0.541949	0.78203	-10.9992	7.78944e-14	2.00061e-10	20.6197	0.82074	0.278791	-0.541949	18	3251560	R	II	MYL12A	5'UTR	shelf	5'UTR-shelf	chr18:3247293-3248257
cg03434972	-0.61938	0.8125	-10.9956	7.86809e-14	2.01396e-10	20.6107	0.856742	0.237362	-0.61938	2	121561562	F	II	GLI2	Body	opensea	Body-opensea
cg21041579	-0.302374	0.84356	-10.942	9.15294e-14	2.33492e-10	20.4756	0.865158	0.562784	-0.302374	14	95907997	F	II	C14orf49	Body	opensea	Body-opensea
cg22341002	0.357156	0.0929598	10.9131	9.93073e-14	2.5248e-10	20.4028	0.0674486	0.424605	0.357156	17	37975698	R	II	IKZF3	Body	opensea	Body-opensea
cg23773649	-0.690829	0.782571	-10.906	1.01321e-13	2.56737e-10	20.3848	0.831916	0.141087	-0.690829	20	31474609	R	II		IGR	opensea	IGR-opensea
cg25952103	-0.737826	0.787315	-10.8972	1.03868e-13	2.6231e-10	20.3626	0.840016	0.10219	-0.737826	22	48256074	R	II		IGR	opensea	IGR-opensea
cg02970442	0.265692	0.0821897	10.8754	1.10483e-13	2.78085e-10	20.3074	0.0632117	0.328904	0.265692	2	207911815	R	II		IGR	opensea	IGR-opensea
cg19433860	-0.491634	0.818888	-10.8423	1.21365e-13	3.04459e-10	20.2234	0.854005	0.362371	-0.491634	21	45822237	F	II	TRPM2	Body	opensea	Body-opensea
cg06640568	-0.615238	0.742729	-10.8388	1.22549e-13	3.06413e-10	20.2147	0.786675	0.171437	-0.615238	2	159583636	F	II		IGR	opensea	IGR-opensea
cg02662281	-0.703509	0.782313	-10.8244	1.27683e-13	3.18196e-10	20.178	0.832564	0.129055	-0.703509	8	140846669	R	II	TRAPPC9	Body	opensea	Body-opensea
cg11579428	-0.527593	0.723207	-10.819	1.29653e-13	3.22042e-10	20.1643	0.760892	0.233299	-0.527593	2	3208650	F	II	TSSC1	Body	opensea	Body-opensea
cg20358574	-0.186298	0.899705	-10.8154	1.30969e-13	3.24243e-10	20.1553	0.913012	0.726714	-0.186298	1	201110643	F	II	TMEM9	Body	opensea	Body-opensea
cg19390794	-0.30588	0.874717	-10.811	1.32623e-13	3.27265e-10	20.1441	0.896566	0.590686	-0.30588	8	118282943	R	II		IGR	opensea	IGR-opensea
cg16676676	-0.311826	0.892357	-10.7832	1.43537e-13	3.53044e-10	20.0733	0.91463	0.602804	-0.311826	1	228558987	F	I	OBSCN	Body	island	Body-island	chr1:228558945-228559246
cg27433031	-0.273833	0.86153	-10.76	1.53357e-13	3.75972e-10	20.014	0.88109	0.607257	-0.273833	2	240080328	F	II	HDAC4	Body	opensea	Body-opensea
cg06872286	-0.476183	0.751245	-10.7535	1.56198e-13	3.81698e-10	19.9976	0.785258	0.309075	-0.476183	10	124606645	F	II	CUZD1	TSS1500	opensea	TSS1500-opensea
cg06164804	-0.681986	0.777303	-10.7425	1.61173e-13	3.92586e-10	19.9695	0.826016	0.14403	-0.681986	2	240044389	R	II	HDAC4	Body	shore	Body-shore	chr2:240046200-240046736
cg11543196	-0.732005	0.815665	-10.7307	1.66681e-13	4.04695e-10	19.9394	0.867951	0.135946	-0.732005	17	36958457	F	II	CCDC49	Body	shelf	Body-shelf	chr17:36955256-36956380
cg08805214	-0.584331	0.810196	-10.6959	1.84069e-13	4.4548e-10	19.8504	0.851934	0.267604	-0.584331	3	197835938	F	II		IGR	shelf	IGR-shelf	chr3:197831806-197832760
cg03469484	-0.545584	0.679586	-10.6942	1.85008e-13	4.46322e-10	19.8459	0.718556	0.172972	-0.545584	2	3456162	R	II	TTC15	Body	shelf	Body-shelf	chr2:3452346-3452582
cg20387395	-0.464255	0.651286	-10.6904	1.87011e-13	4.47715e-10	19.8362	0.684447	0.220192	-0.464255	15	58878673	R	II		IGR	opensea	IGR-opensea
cg11228127	-0.443517	0.865597	-10.6898	1.87332e-13	4.47715e-10	19.8347	0.897277	0.45376	-0.443517	1	7553810	F	II	CAMTA1	Body	opensea	Body-opensea
cg22610233	0.278534	0.102819	10.6897	1.87364e-13	4.47715e-10	19.8345	0.0829242	0.361458	0.278534	3	18767508	R	II		IGR	opensea	IGR-opensea
cg02762710	-0.705694	0.797629	-10.6826	1.91204e-13	4.55449e-10	19.8163	0.848036	0.142342	-0.705694	19	10244258	F	II	DNMT1	3'UTR	opensea	3'UTR-opensea
cg04330546	-0.720768	0.854782	-10.6711	1.9758e-13	4.69159e-10	19.7869	0.906266	0.185498	-0.720768	2	3460286	F	II	TTC15	Body	shore	Body-shore	chr2:3461654-3461863
cg20017590	-0.505133	0.840386	-10.6697	1.98407e-13	4.69644e-10	19.7832	0.876467	0.371335	-0.505133	2	54852195	R	II	SPTBN1	Body	shelf	Body-shelf	chr2:54856098-54856487
cg22862205	0.367852	0.13027	10.6399	2.16055e-13	5.09658e-10	19.7067	0.103995	0.471847	0.367852	6	137710675	F	II		IGR	opensea	IGR-opensea
cg12575511	-0.625043	0.81668	-10.6389	2.16661e-13	5.09658e-10	19.7042	0.861326	0.236283	-0.625043	7	2040851	F	II	MAD1L1	Body	shelf	Body-shelf	chr7:2044583-2044788
cg21481658	-0.305709	0.853233	-10.6335	2.20043e-13	5.16006e-10	19.6903	0.87507	0.56936	-0.305709	17	33396459	F	II	RFFL	Body	opensea	Body-opensea
cg20796496	0.673994	0.190117	10.6241	2.26038e-13	5.27465e-10	19.6662	0.141974	0.815969	0.673994	4	40243766	F	II	RHOH	5'UTR	opensea	5'UTR-opensea
cg10982443	-0.676447	0.853744	-10.6237	2.26327e-13	5.27465e-10	19.665	0.902062	0.225615	-0.676447	14	20903611	F	I	KLHL33	5'UTR	island	5'UTR-island	chr14:20903395-20903720
cg17247149	-0.438338	0.881021	-10.5874	2.51145e-13	5.83505e-10	19.5716	0.912331	0.473993	-0.438338	3	66455638	F	I	LRIG1	Body	opensea	Body-opensea
cg10678565	-0.545114	0.77664	-10.579	2.57255e-13	5.95867e-10	19.55	0.815576	0.270462	-0.545114	14	105723423	R	II	BRF1	Body	opensea	Body-opensea
cg24924525	-0.717599	0.753023	-10.5657	2.67258e-13	6.17145e-10	19.5158	0.80428	0.0866808	-0.717599	6	6517012	F	II	LY86-AS1	Body	opensea	Body-opensea
cg07068968	-0.478621	0.781357	-10.5607	2.71144e-13	6.24207e-10	19.5028	0.815544	0.336923	-0.478621	2	159793889	R	II		IGR	opensea	IGR-opensea
cg09019048	0.314096	0.126334	10.5367	2.90534e-13	6.66814e-10	19.4407	0.103898	0.417995	0.314096	21	36848120	F	II	LOC100506403	Body	opensea	Body-opensea
cg17121449	-0.718372	0.774022	-10.5332	2.93476e-13	6.71525e-10	19.4317	0.825335	0.106963	-0.718372	11	61041329	F	II	VWCE	Body	opensea	Body-opensea
cg16682773	-0.502189	0.791669	-10.5282	2.97747e-13	6.7924e-10	19.4187	0.82754	0.325351	-0.502189	12	131299710	F	II	STX2	Body	shelf	Body-shelf	chr12:131303093-131303836
cg11673268	-0.498847	0.873423	-10.5267	2.99022e-13	6.80093e-10	19.4149	0.909055	0.410208	-0.498847	12	131540855	F	II	ADGRD1	Body	opensea	Body-opensea
cg04400455	-0.522952	0.80837	-10.5127	3.11291e-13	7.05872e-10	19.3787	0.845724	0.322772	-0.522952	16	66295788	R	II		IGR	opensea	IGR-opensea
cg01211727	-0.596516	0.713887	-10.505	3.18249e-13	7.19487e-10	19.3589	0.756496	0.159979	-0.596516	2	20725762	F	II		IGR	opensea	IGR-opensea
cg24855836	-0.591094	0.809399	-10.5005	3.22424e-13	7.26751e-10	19.3471	0.85162	0.260525	-0.591094	14	100100786	F	II		IGR	opensea	IGR-opensea
cg12832157	-0.589506	0.806952	-10.4981	3.24642e-13	7.29572e-10	19.341	0.849059	0.259553	-0.589506	3	4885491	F	II	ITPR1	Body	opensea	Body-opensea
cg02430348	-0.313671	0.909389	-10.4718	3.50253e-13	7.84794e-10	19.2727	0.931794	0.618123	-0.313671	11	58987422	R	II		IGR	opensea	IGR-opensea
cg25723477	-0.718076	0.821971	-10.4088	4.20189e-13	9.38709e-10	19.1089	0.873262	0.155186	-0.718076	1	86377377	R	II	COL24A1	Body	opensea	Body-opensea
cg15710545	0.347953	0.0940295	10.4011	4.29652e-13	9.57019e-10	19.0888	0.0691757	0.417129	0.347953	6	32578114	F	II		IGR	opensea	IGR-opensea
cg06288127	-0.690154	0.807481	-10.3957	4.36383e-13	9.69154e-10	19.0748	0.856778	0.166625	-0.690154	2	3330031	F	II	TSSC1	Body	opensea	Body-opensea
cg02655824	-0.750335	0.85745	-10.3947	4.37704e-13	9.69236e-10	19.0721	0.911046	0.160711	-0.750335	6	167051714	F	II	RPS6KA2	Body	opensea	Body-opensea
cg01309153	-0.229247	0.81208	-10.3745	4.64057e-13	1.02459e-09	19.0194	0.828454	0.599207	-0.229247	9	136224666	F	II	SURF1	TSS1500	shore	TSS1500-shore	chr9:136223347-136223966
cg02852670	-0.628934	0.768606	-10.3416	5.10554e-13	1.12396e-09	18.9334	0.81353	0.184596	-0.628934	14	20903410	F	I	KLHL33	5'UTR	island	5'UTR-island	chr14:20903395-20903720
cg16495798	-0.509947	0.856178	-10.3242	5.36889e-13	1.1785e-09	18.8881	0.892602	0.382655	-0.509947	19	52091581	F	II	ZNF175	Body	opensea	Body-opensea
cg27581871	-0.290714	0.874405	-10.3041	5.6929e-13	1.246e-09	18.8353	0.89517	0.604456	-0.290714	16	542535	F	II	RAB11FIP3	Body	opensea	Body-opensea
cg17624003	0.470991	0.130621	10.3001	5.75876e-13	1.25677e-09	18.8249	0.096979	0.56797	0.470991	5	76145838	R	II	S100Z	1stExon	opensea	1stExon-opensea
cg07134252	-0.719777	0.79903	-10.2958	5.83057e-13	1.26877e-09	18.8137	0.850443	0.130666	-0.719777	6	168581459	R	II		IGR	opensea	IGR-opensea
cg04283136	0.46605	0.131131	10.284	6.03535e-13	1.30956e-09	18.7826	0.0978414	0.563891	0.46605	4	141664717	F	II	TBC1D9	Body	opensea	Body-opensea
cg13496790	-0.353987	0.899186	-10.2685	6.31403e-13	1.36611e-09	18.7419	0.924471	0.570484	-0.353987	3	66455738	F	I	LRIG1	Body	opensea	Body-opensea
cg03256904	-0.619511	0.781883	-10.2662	6.35657e-13	1.37138e-09	18.7358	0.826134	0.206624	-0.619511	1	3696735	F	II		IGR	opensea	IGR-opensea
cg08537816	-0.723142	0.780694	-10.2558	6.55078e-13	1.40925e-09	18.7087	0.832347	0.109206	-0.723142	20	25475700	F	II	NINL	Body	opensea	Body-opensea
cg09297642	-0.599669	0.712181	-10.2355	6.9497e-13	1.49083e-09	18.6553	0.755015	0.155346	-0.599669	17	78397620	R	II	ENDOV	Body	opensea	Body-opensea
cg25266170	-0.689721	0.770581	-10.2301	7.06158e-13	1.51053e-09	18.6409	0.819846	0.130126	-0.689721	21	36295888	F	II	RUNX1	Body	opensea	Body-opensea
cg21236169	-0.433343	0.86423	-10.2147	7.38433e-13	1.57511e-09	18.6006	0.895183	0.46184	-0.433343	7	17702433	R	II		IGR	opensea	IGR-opensea
cg23868752	-0.564911	0.648775	-10.199	7.73254e-13	1.64474e-09	18.559	0.689126	0.124215	-0.564911	2	30548843	F	II		IGR	opensea	IGR-opensea
cg26992245	-0.70047	0.784716	-10.1908	7.91803e-13	1.67946e-09	18.5376	0.83475	0.13428	-0.70047	8	29848579	R	II		IGR	opensea	IGR-opensea
cg23663539	-0.444954	0.856665	-10.1826	8.11029e-13	1.71542e-09	18.5159	0.888447	0.443493	-0.444954	1	227153359	R	II	ADCK3	ExonBnd	opensea	ExonBnd-opensea
cg25028855	-0.527104	0.772834	-10.1706	8.40082e-13	1.77191e-09	18.4841	0.810484	0.28338	-0.527104	8	28560486	F	II	EXTL3	5'UTR	shore	5'UTR-shore	chr8:28558588-28559960
cg08818337	-0.631764	0.820392	-10.1456	9.03728e-13	1.90085e-09	18.4182	0.865518	0.233755	-0.631764	5	149962501	F	II		IGR	opensea	IGR-opensea
cg15600299	-0.537778	0.852131	-10.142	9.13256e-13	1.91201e-09	18.4087	0.890544	0.352767	-0.537778	5	149969097	F	II		IGR	opensea	IGR-opensea
cg19479609	0.182317	0.0930239	10.1417	9.14102e-13	1.91201e-09	18.4078	0.0800012	0.262319	0.182317	2	208390216	F	II		IGR	shelf	IGR-shelf	chr2:208393955-208395024
cg15609410	-0.61848	0.784523	-10.1326	9.38906e-13	1.95847e-09	18.3836	0.828701	0.210221	-0.61848	3	15328890	R	II	SH3BP5	Body	opensea	Body-opensea
cg08404091	-0.616003	0.84648	-10.1298	9.46568e-13	1.96901e-09	18.3763	0.89048	0.274477	-0.616003	2	220728384	R	II		IGR	opensea	IGR-opensea
cg00039070	-0.510448	0.865383	-10.1285	9.50194e-13	1.97112e-09	18.3728	0.901844	0.391396	-0.510448	7	133167057	F	II	EXOC4	Body	opensea	Body-opensea
cg15364476	-0.758775	0.816821	-10.1252	9.59494e-13	1.98496e-09	18.364	0.871019	0.112244	-0.758775	2	232143905	R	II	ARMC9	Body	opensea	Body-opensea
cg21191224	-0.540861	0.82411	-10.1203	9.73177e-13	2.00777e-09	18.3512	0.862743	0.321881	-0.540861	22	47099176	F	II	CERK	Body	shore	Body-shore	chr22:47097188-47097601
cg09075307	-0.423606	0.828857	-10.1188	9.77673e-13	2.01155e-09	18.3471	0.859115	0.435509	-0.423606	12	132547245	R	I	EP400	Body	opensea	Body-opensea
cg16696035	-0.562773	0.79627	-10.1045	1.0196e-12	2.09211e-09	18.3091	0.836468	0.273695	-0.562773	17	17126176	R	I	FLCN	Body	shore	Body-shore	chr17:17124698-17124931
cg26598758	-0.609013	0.816141	-10.1019	1.02713e-12	2.10185e-09	18.3025	0.859642	0.250629	-0.609013	2	235245868	R	II		IGR	opensea	IGR-opensea
cg01832294	-0.461515	0.839668	-10.0976	1.04033e-12	2.12312e-09	18.2909	0.872634	0.411118	-0.461515	12	131535503	R	II	GPR133	Body	opensea	Body-opensea
cg11406128	0.409215	0.12187	10.0941	1.05105e-12	2.1392e-09	18.2817	0.0926407	0.501856	0.409215	15	73044953	F	II	ADPGK	Body	opensea	Body-opensea
cg26302779	-0.373719	0.858878	-10.0878	1.07055e-12	2.17304e-09	18.265	0.885572	0.511853	-0.373719	3	21583894	F	II	ZNF385D-AS1	TSS1500	opensea	TSS1500-opensea
cg24086366	-0.34385	0.845392	-10.0849	1.0799e-12	2.18613e-09	18.2572	0.869953	0.526103	-0.34385	1	60235189	R	II		IGR	opensea	IGR-opensea
cg06598163	-0.651459	0.798764	-10.0594	1.16386e-12	2.34981e-09	18.1894	0.845297	0.193838	-0.651459	21	43965159	F	II	SLC37A1	Body	opensea	Body-opensea
cg06410158	-0.465159	0.748159	-10.0199	1.30693e-12	2.63163e-09	18.0845	0.781385	0.316226	-0.465159	10	134549036	F	II	INPP5A	Body	shore	Body-shore	chr10:134549623-134549876
cg05195559	-0.703711	0.795205	-9.98633	1.44295e-12	2.89779e-09	17.9949	0.84547	0.141759	-0.703711	2	187383871	F	II		IGR	opensea	IGR-opensea
cg24038588	-0.636228	0.818094	-9.97719	1.48234e-12	2.96901e-09	17.9705	0.863539	0.22731	-0.636228	11	111565772	F	II	SIK2	Body	opensea	Body-opensea
cg10243591	-0.179785	0.919717	-9.96865	1.52018e-12	3.03673e-09	17.9477	0.932559	0.752774	-0.179785	14	21656260	R	I		IGR	opensea	IGR-opensea
cg08410533	0.686686	0.249618	9.96723	1.52655e-12	3.04141e-09	17.9439	0.200569	0.887255	0.686686	10	375830	R	II	DIP2C	Body	shelf	Body-shelf	chr10:372932-373159
cg12736787	-0.634605	0.818762	-9.96313	1.54511e-12	3.07029e-09	17.9329	0.864091	0.229486	-0.634605	1	180889759	R	II	KIAA1614	Body	opensea	Body-opensea
cg20558463	0.748582	0.205663	9.96202	1.55018e-12	3.07228e-09	17.93	0.152192	0.900774	0.748582	1	232714982	R	II		IGR	opensea	IGR-opensea
cg10309609	-0.69182	0.795834	-9.93673	1.67033e-12	3.30173e-09	17.8624	0.845249	0.153429	-0.69182	8	144408081	F	II	TOP1MT	Body	opensea	Body-opensea
cg10075405	-0.291032	0.918026	-9.90897	1.81318e-12	3.57475e-09	17.788	0.938814	0.647782	-0.291032	14	102685893	R	II	WDR20	Body	opensea	Body-opensea
cg15167367	0.466871	0.145005	9.9032	1.84438e-12	3.6268e-09	17.7725	0.111657	0.578528	0.466871	2	113933123	R	II	PSD4	5'UTR	opensea	5'UTR-opensea
cg22247748	-0.706302	0.779312	-9.86687	2.05383e-12	4.02816e-09	17.675	0.829762	0.12346	-0.706302	2	134326204	R	II	NCKAP5	TSS200	opensea	TSS200-opensea
cg15003139	-0.724351	0.784457	-9.86446	2.06856e-12	4.04654e-09	17.6685	0.836196	0.111845	-0.724351	10	3679950	F	II		IGR	opensea	IGR-opensea
cg17738454	0.507605	0.193381	9.837	2.24399e-12	4.37838e-09	17.5947	0.157124	0.664729	0.507605	15	38426688	R	II		IGR	opensea	IGR-opensea
cg18492839	-0.171184	0.592872	-9.83344	2.26779e-12	4.41341e-09	17.5851	0.605099	0.433916	-0.171184	13	20138761	F	I		IGR	shore	IGR-shore	chr13:20138855-20139323
cg16555304	-0.460394	0.846833	-9.82362	2.33488e-12	4.53229e-09	17.5586	0.879718	0.419325	-0.460394	4	7387443	F	II	SORCS2	Body	opensea	Body-opensea
cg08730816	-0.576132	0.838901	-9.81068	2.42629e-12	4.69766e-09	17.5238	0.880054	0.303922	-0.576132	11	44656688	F	II		IGR	opensea	IGR-opensea
cg11461472	-0.356158	0.870872	-9.76617	2.76956e-12	5.34857e-09	17.4036	0.896312	0.540153	-0.356158	5	1764354	F	I		IGR	opensea	IGR-opensea
cg10575488	-0.566266	0.818885	-9.75057	2.90116e-12	5.58842e-09	17.3615	0.859332	0.293066	-0.566266	20	9378659	R	II	PLCB4	Body	opensea	Body-opensea
cg11010976	-0.519936	0.856085	-9.74012	2.99287e-12	5.75041e-09	17.3332	0.893224	0.373288	-0.519936	8	1910190	F	II		IGR	opensea	IGR-opensea
cg05815405	-0.697411	0.780759	-9.73884	3.00433e-12	5.75778e-09	17.3297	0.830574	0.133163	-0.697411	17	65809308	F	II		IGR	opensea	IGR-opensea
cg19534769	-0.372803	0.88626	-9.73552	3.03419e-12	5.80029e-09	17.3207	0.912889	0.540085	-0.372803	4	3451126	R	I	HGFAC	Body	shore	Body-shore	chr4:3449650-3449995
cg00478390	-0.343251	0.815446	-9.7302	3.08272e-12	5.87818e-09	17.3063	0.839964	0.496713	-0.343251	7	150703765	R	II	NOS3	Body	shore	Body-shore	chr7:150705759-150706129
cg24716664	-0.341569	0.88805	-9.72427	3.13764e-12	5.96782e-09	17.2903	0.912447	0.570878	-0.341569	11	1006121	R	I	AP2A2	Body	shore	Body-shore	chr11:1007921-1008343
cg02435525	-0.595743	0.707519	-9.71564	3.21948e-12	6.1081e-09	17.2669	0.750072	0.15433	-0.595743	20	62668469	R	II	LINC00176	Body	shore	Body-shore	chr20:62669304-62670730
cg05181516	-0.514917	0.825386	-9.71097	3.26463e-12	6.17823e-09	17.2542	0.862166	0.347249	-0.514917	7	158818108	R	II	LOC154822	Body	shore	Body-shore	chr7:158816092-158816409
cg00273764	-0.691466	0.730654	-9.68755	3.50085e-12	6.60871e-09	17.1907	0.780044	0.0885787	-0.691466	7	101160104	R	II	COL26A1	Body	opensea	Body-opensea
cg16023306	-0.451144	0.785761	-9.66748	3.71718e-12	6.9996e-09	17.1362	0.817986	0.366842	-0.451144	19	30106588	R	II	POP4	Body	opensea	Body-opensea
cg23150833	0.214397	0.0898187	9.66257	3.77216e-12	7.08545e-09	17.1229	0.0745046	0.288902	0.214397	9	110523456	F	II		IGR	opensea	IGR-opensea
cg15047134	-0.676093	0.795257	-9.65094	3.90558e-12	7.31785e-09	17.0913	0.843549	0.167456	-0.676093	11	69530439	F	II		IGR	opensea	IGR-opensea
cg06568506	-0.218173	0.914533	-9.63948	4.04175e-12	7.55425e-09	17.0601	0.930117	0.711944	-0.218173	16	27473774	F	I	GTF3C1	Body	opensea	Body-opensea
cg00234200	-0.67331	0.747372	-9.63066	4.14976e-12	7.73697e-09	17.0361	0.795466	0.122156	-0.67331	15	58723769	R	II	LIPC	TSS1500	opensea	TSS1500-opensea
cg20481104	-0.425638	0.864087	-9.62899	4.17055e-12	7.75659e-09	17.0315	0.894489	0.468851	-0.425638	6	167127053	F	II	RPS6KA2	Body	opensea	Body-opensea
cg06566384	-0.624124	0.722462	-9.62241	4.25358e-12	7.89156e-09	17.0136	0.767042	0.142919	-0.624124	10	134316400	F	II		IGR	shelf	IGR-shelf	chr10:134319304-134320146
cg21080869	-0.373705	0.783013	-9.61714	4.32119e-12	7.97787e-09	16.9993	0.809706	0.436002	-0.373705	2	27805239	R	II	ZNF512	TSS1500	shore	TSS1500-shore	chr2:27805754-27806078
cg24623694	0.242058	0.0902141	9.61714	4.32123e-12	7.97787e-09	16.9993	0.0729242	0.314982	0.242058	19	40919760	F	II	PRX	TSS1500	opensea	TSS1500-opensea
cg23997477	-0.526203	0.848901	-9.58839	4.7099e-12	8.67423e-09	16.9209	0.886487	0.360284	-0.526203	7	44325329	R	II	CAMK2B	Body	opensea	Body-opensea
cg09889848	0.377785	0.162965	9.5803	4.82557e-12	8.86564e-09	16.8988	0.135981	0.513766	0.377785	10	370009	F	I	DIP2C	Body	shore	Body-shore	chr10:367469-369416
cg21512773	-0.355528	0.792783	-9.57052	4.96931e-12	9.10756e-09	16.8721	0.818178	0.462649	-0.355528	2	128381745	F	II	MYO7B	Body	island	Body-island	chr2:128381585-128381890
cg02109507	-0.506389	0.826963	-9.55478	5.20963e-12	9.5249e-09	16.8291	0.863134	0.356745	-0.506389	17	15554603	F	II	TRIM16	Body	opensea	Body-opensea
cg01781251	-0.558569	0.833595	-9.54777	5.32038e-12	9.70389e-09	16.8099	0.873493	0.314924	-0.558569	17	73947567	R	II	ACOX1	Body	opensea	Body-opensea
cg25604246	0.180282	0.101476	9.54364	5.38689e-12	9.80152e-09	16.7986	0.0885984	0.268881	0.180282	12	121570559	F	II	P2RX7	TSS200	opensea	TSS200-opensea
cg03031761	-0.577822	0.824051	-9.52238	5.74228e-12	1.0423e-08	16.7404	0.865324	0.287502	-0.577822	2	3425969	F	II	TRAPPC12	Body	opensea	Body-opensea
cg02849766	-0.580766	0.791489	-9.50081	6.12708e-12	1.10936e-08	16.6813	0.832972	0.252206	-0.580766	19	15559119	R	II	MIR1470	TSS1500	opensea	TSS1500-opensea
cg07064604	-0.216005	0.916898	-9.50005	6.14107e-12	1.10936e-08	16.6792	0.932326	0.716322	-0.216005	14	76211444	F	II	TTLL5	ExonBnd	opensea	ExonBnd-opensea
cg14817749	-0.594687	0.772748	-9.49723	6.19339e-12	1.11614e-08	16.6715	0.815226	0.220539	-0.594687	15	22918094	R	II	CYFIP1	5'UTR	opensea	5'UTR-opensea
cg19283290	-0.569457	0.716126	-9.48874	6.35366e-12	1.1423e-08	16.6482	0.756801	0.187344	-0.569457	11	31724710	R	II	ELP4	Body	opensea	Body-opensea
cg19889044	-0.471179	0.774164	-9.48425	6.44012e-12	1.15509e-08	16.6359	0.80782	0.336641	-0.471179	12	131535403	R	II	GPR133	Body	opensea	Body-opensea
cg15011899	0.452429	0.174098	9.47948	6.53341e-12	1.16439e-08	16.6228	0.141782	0.594211	0.452429	13	111854118	R	II	ARHGEF7	Body	opensea	Body-opensea
cg12804104	-0.432727	0.798027	-9.47944	6.53421e-12	1.16439e-08	16.6227	0.828936	0.396209	-0.432727	2	45557351	F	II		IGR	opensea	IGR-opensea
cg01633120	-0.568346	0.807694	-9.47923	6.53825e-12	1.16439e-08	16.6221	0.84829	0.279944	-0.568346	14	94399186	R	II		IGR	opensea	IGR-opensea
cg24133771	-0.79112	0.833588	-9.47745	6.57336e-12	1.16789e-08	16.6172	0.890096	0.0989765	-0.79112	17	80769004	R	II	TBCD	Body	shelf	Body-shelf	chr17:80772792-80773003
cg23388085	-0.504464	0.813387	-9.47288	6.66459e-12	1.18132e-08	16.6047	0.84942	0.344957	-0.504464	6	1595741	F	I		IGR	shelf	IGR-shelf	chr6:1599090-1599402
cg26500302	-0.27152	0.856404	-9.46392	6.84691e-12	1.21079e-08	16.5801	0.875798	0.604278	-0.27152	12	109181748	F	II	SSH1	3'UTR	opensea	3'UTR-opensea
cg15934368	-0.39141	0.829864	-9.45402	7.05418e-12	1.24453e-08	16.5529	0.857821	0.466411	-0.39141	2	240044021	R	I	HDAC4	Body	shelf	Body-shelf	chr2:240046200-240046736
cg21610110	-0.66843	0.783458	-9.44777	7.18846e-12	1.26527e-08	16.5357	0.831203	0.162773	-0.66843	9	136580710	R	II	SARDH	Body	opensea	Body-opensea
cg07522234	-0.52186	0.720684	-9.44605	7.22583e-12	1.26889e-08	16.5309	0.757959	0.2361	-0.52186	6	167048903	F	II	RPS6KA2	Body	opensea	Body-opensea
cg21275526	-0.441423	0.843667	-9.43982	7.36281e-12	1.28994e-08	16.5138	0.875197	0.433775	-0.441423	16	30075088	F	II	ALDOA	TSS1500	shore	TSS1500-shore	chr16:30076310-30077872
cg05832094	-0.664675	0.796849	-9.43787	7.40639e-12	1.29457e-08	16.5084	0.844326	0.179651	-0.664675	20	45188337	F	II	SLC13A3	3'UTR	opensea	3'UTR-opensea
cg02020454	-0.471572	0.790838	-9.42106	7.79181e-12	1.35879e-08	16.4622	0.824522	0.35295	-0.471572	4	80904209	F	II	ANTXR2	Body	opensea	Body-opensea
cg19760072	-0.223561	0.837651	-9.41791	7.86611e-12	1.36859e-08	16.4535	0.85362	0.630059	-0.223561	3	42699933	F	I	ZBTB47	Body	shore	Body-shore	chr3:42700092-42700355
cg06623962	-0.168578	0.927028	-9.41208	8.00586e-12	1.3897e-08	16.4374	0.93907	0.770492	-0.168578	11	134019391	R	II	JAM3	3'UTR	opensea	3'UTR-opensea
cg10175910	-0.356791	0.863419	-9.40079	8.28355e-12	1.43461e-08	16.4063	0.888904	0.532113	-0.356791	8	142198858	F	II	DENND3	Body	opensea	Body-opensea
cg20200071	-0.571986	0.828276	-9.39367	8.46389e-12	1.46249e-08	16.3867	0.869132	0.297146	-0.571986	1	26530312	F	II		IGR	opensea	IGR-opensea
cg06686805	-0.371657	0.804836	-9.37778	8.88016e-12	1.53091e-08	16.3429	0.831383	0.459725	-0.371657	6	168615208	R	I		IGR	shore	IGR-shore	chr6:168613132-168613346
cg13599441	0.624529	0.201571	9.37216	9.03251e-12	1.55363e-08	16.3274	0.156962	0.781491	0.624529	4	6927590	F	II	TBC1D14	Body	shore	Body-shore	chr4:6925211-6925591
cg24362952	0.501705	0.134865	9.36109	9.34022e-12	1.59876e-08	16.2968	0.099029	0.600734	0.501705	1	109189641	R	II		IGR	opensea	IGR-opensea
cg09413029	-0.632495	0.825973	-9.36051	9.35657e-12	1.59876e-08	16.2952	0.871151	0.238656	-0.632495	10	97152467	R	II	SORBS1	Body	opensea	Body-opensea
cg07281647	-0.531539	0.734724	-9.36044	9.35842e-12	1.59876e-08	16.295	0.772691	0.241152	-0.531539	8	141580048	R	I	EIF2C2	Body	opensea	Body-opensea
cg25252839	-0.604666	0.724257	-9.3569	9.45931e-12	1.61235e-08	16.2852	0.767447	0.162782	-0.604666	1	235285886	R	II	TOMM20	Body	opensea	Body-opensea
cg13292607	-0.538029	0.70374	-9.34321	9.85969e-12	1.67681e-08	16.2474	0.74217	0.204141	-0.538029	10	126751950	F	I	CTBP2	5'UTR	opensea	5'UTR-opensea
cg16669388	-0.674023	0.753133	-9.33729	1.00379e-11	1.70137e-08	16.231	0.801277	0.127255	-0.674023	9	97877893	R	II	FANCC	Body	opensea	Body-opensea
cg20656868	0.386051	0.12456	9.33681	1.00528e-11	1.70137e-08	16.2297	0.0969844	0.483036	0.386051	19	3177310	F	II	S1PR4	TSS1500	shore	TSS1500-shore	chr19:3178741-3179986
cg13345339	-0.584544	0.746562	-9.33618	1.00717e-11	1.70137e-08	16.2279	0.788315	0.203771	-0.584544	16	12486737	F	II	SNX29	Body	opensea	Body-opensea
cg26310429	-0.597741	0.870768	-9.33022	1.02553e-11	1.72852e-08	16.2114	0.913464	0.315723	-0.597741	17	71024449	R	I	SLC39A11	Body	opensea	Body-opensea
cg01044912	-0.674266	0.768068	-9.32304	1.04808e-11	1.76259e-08	16.1916	0.81623	0.141964	-0.674266	2	110287874	F	II		IGR	opensea	IGR-opensea
cg21878393	-0.248527	0.926315	-9.30937	1.09243e-11	1.8331e-08	16.1537	0.944067	0.69554	-0.248527	14	101531947	F	I	MIR410	TSS1500	island	TSS1500-island	chr14:101531643-101532384
cg05735590	-0.733321	0.812989	-9.30172	1.11809e-11	1.87199e-08	16.1325	0.865369	0.132048	-0.733321	6	36627451	R	II		IGR	shore	IGR-shore	chr6:36628586-36628997
cg20066750	0.218971	0.0887686	9.28745	1.16756e-11	1.95043e-08	16.093	0.0731278	0.292099	0.218971	11	62389892	F	II	B3GAT3	TSS1500	shore	TSS1500-shore	chr11:62389337-62389791
cg15851760	-0.332184	0.843644	-9.28673	1.17011e-11	1.95043e-08	16.091	0.867372	0.535188	-0.332184	16	87349017	F	II	C16orf95	Body	shore	Body-shore	chr16:87350634-87351570
cg03627261	-0.409663	0.840914	-9.28436	1.17858e-11	1.96022e-08	16.0844	0.870176	0.460513	-0.409663	5	53524765	R	II	ARL15	Body	opensea	Body-opensea
cg17655451	-0.506649	0.812653	-9.27502	1.21245e-11	2.01213e-08	16.0585	0.848843	0.342194	-0.506649	5	53959665	F	II		IGR	opensea	IGR-opensea
cg09919982	-0.319865	0.853498	-9.26223	1.26051e-11	2.0873e-08	16.023	0.876345	0.55648	-0.319865	4	3451216	R	II		IGR	shore	IGR-shore	chr4:3449650-3449995
cg06691888	-0.341573	0.799745	-9.25865	1.27429e-11	2.10256e-08	16.013	0.824143	0.48257	-0.341573	10	45775676	F	II		IGR	opensea	IGR-opensea
cg09119017	-0.558553	0.810148	-9.25839	1.27529e-11	2.10256e-08	16.0123	0.850045	0.291491	-0.558553	22	47014442	R	II		IGR	island	IGR-island	chr22:47014288-47014698
cg24990283	0.368078	0.142209	9.24957	1.30994e-11	2.1535e-08	15.9878	0.115917	0.483996	0.368078	8	52874692	F	II		IGR	opensea	IGR-opensea
cg27408345	-0.541334	0.752824	-9.24873	1.31327e-11	2.1535e-08	15.9855	0.791491	0.250157	-0.541334	10	112630738	R	I	LOC282997	TSS200	shore	TSS200-shore	chr10:112631414-112632476
cg13069256	-0.252339	0.852108	-9.24836	1.31475e-11	2.1535e-08	15.9845	0.870133	0.617794	-0.252339	2	3046074	F	II	LINC01250	Body	opensea	Body-opensea
cg00982984	0.103468	0.0650128	9.2469	1.32062e-11	2.15844e-08	15.9804	0.0576223	0.16109	0.103468	15	45493530	F	II	SHF	TSS200	shelf	TSS200-shelf	chr15:45490945-45491252
cg20180513	-0.738418	0.814943	-9.22911	1.39405e-11	2.27352e-08	15.9309	0.867687	0.129269	-0.738418	10	64385683	F	II	ZNF365	5'UTR	opensea	5'UTR-opensea
cg16744320	-0.450616	0.805869	-9.21967	1.43464e-11	2.33469e-08	15.9047	0.838055	0.38744	-0.450616	19	2810501	R	I	THOP1	Body	island	Body-island	chr19:2810141-2810762
cg03894789	-0.548858	0.793328	-9.21845	1.44001e-11	2.33838e-08	15.9013	0.832532	0.283674	-0.548858	5	136983373	F	II	MIR874	TSS200	opensea	TSS200-opensea
cg19635505	-0.622217	0.834185	-9.21679	1.44728e-11	2.34515e-08	15.8967	0.878629	0.256412	-0.622217	14	20903555	F	I	KLHL33	5'UTR	island	5'UTR-island	chr14:20903395-20903720
cg21652807	-0.681616	0.778415	-9.21573	1.45196e-11	2.3477e-08	15.8937	0.827102	0.145486	-0.681616	9	96033508	F	II	WNK2	Body	opensea	Body-opensea
cg06529128	-0.588517	0.683399	-9.20991	1.47792e-11	2.38457e-08	15.8775	0.725436	0.136919	-0.588517	16	84955659	F	II		IGR	opensea	IGR-opensea
cg05839875	0.410728	0.201807	9.18071	1.6154e-11	2.60083e-08	15.7962	0.172469	0.583197	0.410728	5	39203190	R	II	FYB	5'UTR	opensea	5'UTR-opensea
cg00381442	-0.513724	0.749385	-9.17938	1.62198e-11	2.60587e-08	15.7924	0.786079	0.272355	-0.513724	16	85146178	F	I	FAM92B	TSS200	opensea	TSS200-opensea
cg15617609	-0.587136	0.77714	-9.1686	1.67619e-11	2.68724e-08	15.7624	0.819078	0.231942	-0.587136	12	123352774	F	I	VPS37B	Body	shore	Body-shore	chr12:123351641-123351918
cg24235828	-0.394253	0.843207	-9.15622	1.74069e-11	2.77806e-08	15.7278	0.871368	0.477115	-0.394253	4	6423325	R	I	PPP2R2C	Body	opensea	Body-opensea
cg19118856	-0.240156	0.898232	-9.15608	1.74141e-11	2.77806e-08	15.7274	0.915386	0.67523	-0.240156	2	235823250	R	II		IGR	opensea	IGR-opensea
cg16622342	0.458231	0.141605	9.15562	1.74388e-11	2.77806e-08	15.7261	0.108874	0.567105	0.458231	11	10043290	R	II	SBF2	Body	opensea	Body-opensea
cg13411923	-0.453619	0.848187	-9.15292	1.75832e-11	2.79517e-08	15.7186	0.880588	0.426969	-0.453619	12	122396677	F	I	WDR66	Body	opensea	Body-opensea
cg01850575	-0.273975	0.831755	-9.13557	1.85393e-11	2.94096e-08	15.6701	0.851325	0.57735	-0.273975	2	45557425	R	II		IGR	opensea	IGR-opensea
cg12170121	-0.5341	0.804981	-9.13472	1.85878e-11	2.94248e-08	15.6677	0.843131	0.309031	-0.5341	20	31175169	F	II	LOC149950	TSS200	shore	TSS200-shore	chr20:31170740-31173640
cg25076934	0.410024	0.123937	9.12163	1.9346e-11	3.05609e-08	15.6311	0.0946497	0.504674	0.410024	6	88441706	F	II		IGR	opensea	IGR-opensea
cg04891328	-0.568108	0.791543	-9.11328	1.9846e-11	3.12853e-08	15.6078	0.832122	0.264014	-0.568108	8	140786393	F	I	TRAPPC9	Body	opensea	Body-opensea
cg17074637	0.470119	0.17653	9.09901	2.07305e-11	3.26116e-08	15.5679	0.14295	0.613069	0.470119	8	128933431	R	II	PVT1	Body	opensea	Body-opensea
cg00281348	-0.506335	0.766888	-9.07313	2.24388e-11	3.52255e-08	15.4953	0.803055	0.296719	-0.506335	6	138244267	F	II		IGR	opensea	IGR-opensea
cg25758201	-0.498352	0.729975	-9.0619	2.32241e-11	3.63828e-08	15.4638	0.765572	0.267219	-0.498352	22	47027250	F	I	GRAMD4	Body	shore	Body-shore	chr22:47027366-47027910
cg21275932	-0.531233	0.791404	-9.05668	2.35981e-11	3.6892e-08	15.4492	0.82935	0.298116	-0.531233	21	46410877	F	I		IGR	shore	IGR-shore	chr21:46410338-46410661
cg00433990	-0.577325	0.838923	-9.05421	2.37773e-11	3.70954e-08	15.4423	0.880161	0.302836	-0.577325	5	176079339	R	II	TSPAN17	Body	opensea	Body-opensea
cg16549063	-0.205124	0.861447	-9.05142	2.39818e-11	3.73373e-08	15.4344	0.876099	0.670975	-0.205124	1	214337951	R	II		IGR	opensea	IGR-opensea
cg02202742	-0.466082	0.74018	-8.9994	2.81298e-11	4.37052e-08	15.2882	0.773472	0.30739	-0.466082	16	3695595	F	I		IGR	opensea	IGR-opensea
cg09221667	-0.33079	0.836602	-8.98252	2.96267e-11	4.59365e-08	15.2407	0.86023	0.529441	-0.33079	7	98667581	R	II	SMURF1	Body	opensea	Body-opensea
cg25936876	-0.56607	0.791446	-8.97064	3.0728e-11	4.75464e-08	15.2072	0.831879	0.265809	-0.56607	8	6484687	R	II	MCPH1	Body	opensea	Body-opensea
cg15137874	-0.419495	0.859095	-8.96822	3.09572e-11	4.78031e-08	15.2004	0.889058	0.469564	-0.419495	14	21084408	R	II		IGR	opensea	IGR-opensea
cg14605119	-0.29742	0.904144	-8.96617	3.11529e-11	4.80072e-08	15.1946	0.925388	0.627968	-0.29742	10	552556	F	II	DIP2C	Body	opensea	Body-opensea
cg00777451	0.302056	0.102951	8.96227	3.15282e-11	4.84865e-08	15.1836	0.0813753	0.383432	0.302056	22	22231029	F	II		IGR	opensea	IGR-opensea
cg24937582	-0.384809	0.777917	-8.95883	3.18639e-11	4.89032e-08	15.1739	0.805403	0.420594	-0.384809	6	33875167	F	II		IGR	opensea	IGR-opensea
cg11679503	-0.2834	0.887748	-8.95785	3.19603e-11	4.89304e-08	15.1712	0.90799	0.624591	-0.2834	10	119776058	R	II	RAB11FIP2	Body	opensea	Body-opensea
cg10272219	-0.605547	0.756514	-8.95733	3.20112e-11	4.89304e-08	15.1697	0.799768	0.194221	-0.605547	21	46407926	R	II		IGR	island	IGR-island	chr21:46407925-46408143
cg14066075	-0.572722	0.823542	-8.95321	3.24191e-11	4.94538e-08	15.1581	0.864451	0.291729	-0.572722	9	140325583	R	I	NOXA1	Body	shelf	Body-shelf	chr9:140329454-140329710
cg25483707	-0.349934	0.806371	-8.95039	3.27016e-11	4.97842e-08	15.1501	0.831366	0.481432	-0.349934	4	1378952	R	II	UVSSA	Body	opensea	Body-opensea
cg04069381	-0.433228	0.829949	-8.93705	3.40712e-11	5.17648e-08	15.1125	0.860893	0.427665	-0.433228	2	239988451	R	II	HDAC4	Body	island	Body-island	chr2:239988450-239988710
cg09341797	0.378703	0.135266	8.93002	3.48171e-11	5.27918e-08	15.0926	0.108216	0.486919	0.378703	14	62036609	F	II	FLJ22447	TSS1500	opensea	TSS1500-opensea
cg24185492	0.479134	0.218965	8.91391	3.65876e-11	5.53652e-08	15.0471	0.184741	0.663875	0.479134	1	28099116	R	II	STX12	TSS1500	shore	TSS1500-shore	chr1:28099628-28100031
cg20375415	-0.41507	0.790267	-8.90779	3.72842e-11	5.63065e-08	15.0298	0.819915	0.404845	-0.41507	3	194061729	R	II	CPN2	3'UTR	opensea	3'UTR-opensea
cg00063348	-0.534511	0.767489	-8.9055	3.75479e-11	5.65915e-08	15.0233	0.805668	0.271158	-0.534511	5	138287756	F	II	SIL1	Body	opensea	Body-opensea
cg11659384	-0.657724	0.794346	-8.90342	3.77887e-11	5.6841e-08	15.0175	0.841326	0.183602	-0.657724	7	2187920	R	II	MAD1L1	Body	shore	Body-shore	chr7:2185771-2186205
cg00385072	-0.723832	0.785559	-8.90056	3.81241e-11	5.72314e-08	15.0094	0.837262	0.11343	-0.723832	9	134760682	F	II	MED27	Body	opensea	Body-opensea
cg01027957	-0.640833	0.83378	-8.89072	3.92978e-11	5.88764e-08	14.9815	0.879553	0.238721	-0.640833	2	3151359	F	II		IGR	opensea	IGR-opensea
cg17352004	-0.400623	0.831749	-8.88898	3.95087e-11	5.90751e-08	14.9766	0.860365	0.459742	-0.400623	14	51338285	R	II	ABHD12B	TSS1500	shore	TSS1500-shore	chr14:51338712-51339146
cg10551101	-0.479181	0.772483	-8.88774	3.96608e-11	5.91854e-08	14.9731	0.80671	0.327529	-0.479181	2	234739103	F	II	MROH2A	Body	opensea	Body-opensea
cg18560110	-0.381078	0.822521	-8.88113	4.04775e-11	6.0285e-08	14.9544	0.849741	0.468663	-0.381078	7	47850152	F	II	PKD1L1	Body	opensea	Body-opensea
cg05134918	-0.233976	0.90836	-8.88009	4.06065e-11	6.0358e-08	14.9515	0.925072	0.691096	-0.233976	12	132603531	F	II	EP400NL	Body	island	Body-island	chr12:132603367-132603646
cg26986596	-0.31253	0.816255	-8.87556	4.11781e-11	6.10875e-08	14.9386	0.838579	0.526049	-0.31253	16	88874904	R	II	CDT1	3'UTR	shelf	3'UTR-shelf	chr16:88877712-88878936
cg06670676	-0.626758	0.732154	-8.87127	4.17274e-11	6.1781e-08	14.9265	0.776922	0.150165	-0.626758	17	57046254	F	II	PPM1E	Body	opensea	Body-opensea
cg14690328	-0.697675	0.810194	-8.86945	4.19619e-11	6.20065e-08	14.9213	0.860028	0.162352	-0.697675	6	766688	R	II		IGR	opensea	IGR-opensea
cg08390732	-0.507647	0.817515	-8.85664	4.36545e-11	6.43817e-08	14.885	0.853775	0.346128	-0.507647	19	30101243	R	II	POP4	Body	island	Body-island	chr19:30101233-30101452
cg06143453	-0.620651	0.804292	-8.84288	4.55479e-11	6.70431e-08	14.846	0.848624	0.227974	-0.620651	17	17439479	F	II	PEMT	Body	opensea	Body-opensea
cg07443434	-0.604517	0.799652	-8.80697	5.08949e-11	7.47678e-08	14.7441	0.842831	0.238315	-0.604517	7	98449156	R	II	TMEM130	Body	opensea	Body-opensea
cg07648048	-0.37169	0.814021	-8.80288	5.15423e-11	7.55718e-08	14.7325	0.84057	0.46888	-0.37169	19	2810561	R	I	THOP1	Body	island	Body-island	chr19:2810141-2810762
cg21881697	-0.147579	0.873651	-8.79356	5.30499e-11	7.76315e-08	14.706	0.884192	0.736613	-0.147579	9	710102	F	II	KANK1	5'UTR	shelf	5'UTR-shelf	chr9:707021-707420
cg23054637	-0.127741	0.855047	-8.79102	5.34682e-11	7.80923e-08	14.6987	0.864171	0.73643	-0.127741	12	131515293	R	II	GPR133	Body	shore	Body-shore	chr12:131517267-131517624
cg02039634	-0.292971	0.893949	-8.78943	5.3732e-11	7.83261e-08	14.6942	0.914875	0.621904	-0.292971	12	132603558	F	II	EP400NL	Body	island	Body-island	chr12:132603367-132603646
cg12616766	-0.727046	0.787406	-8.78699	5.414e-11	7.87688e-08	14.6873	0.839338	0.112291	-0.727046	1	204919702	R	II	NFASC	Body	opensea	Body-opensea
cg13745082	-0.554013	0.716405	-8.77595	5.60219e-11	8.135e-08	14.6559	0.755977	0.201964	-0.554013	4	8396814	F	II	ACOX3	Body	opensea	Body-opensea
cg25296804	-0.52092	0.786865	-8.77202	5.67069e-11	8.21867e-08	14.6447	0.824074	0.303154	-0.52092	6	167051781	F	II	RPS6KA2	Body	opensea	Body-opensea
cg05534060	-0.758217	0.842897	-8.76747	5.75116e-11	8.31933e-08	14.6318	0.897055	0.138838	-0.758217	17	80768693	R	II	TBCD	Body	shelf	Body-shelf	chr17:80764626-80764842
cg21010569	-0.629029	0.793001	-8.7636	5.82052e-11	8.40356e-08	14.6207	0.837932	0.208903	-0.629029	2	103233596	R	II		IGR	shore	IGR-shore	chr2:103235376-103236554
cg09709522	0.473069	0.152565	8.76103	5.86711e-11	8.45368e-08	14.6134	0.118774	0.591843	0.473069	12	1899970	R	II		IGR	opensea	IGR-opensea
cg24347865	-0.602973	0.813366	-8.76045	5.87763e-11	8.45368e-08	14.6118	0.856435	0.253462	-0.602973	7	30910014	F	II	FAM188B	Body	opensea	Body-opensea
cg15417875	-0.413674	0.856999	-8.75345	6.00644e-11	8.62253e-08	14.5918	0.886547	0.472873	-0.413674	12	122396687	F	I	WDR66	Body	opensea	Body-opensea
cg17203794	-0.531747	0.772473	-8.74879	6.09396e-11	8.73158e-08	14.5785	0.810455	0.278708	-0.531747	9	132039620	R	II		IGR	opensea	IGR-opensea
cg24077588	-0.670651	0.858196	-8.74474	6.17085e-11	8.82499e-08	14.567	0.9061	0.235448	-0.670651	7	2169152	F	II	MAD1L1	Body	opensea	Body-opensea
cg03948822	0.611922	0.222152	8.74386	6.18769e-11	8.83235e-08	14.5645	0.178443	0.790365	0.611922	17	63044306	R	II	GNA13	Body	opensea	Body-opensea
cg07230522	-0.363492	0.850984	-8.74295	6.20514e-11	8.84054e-08	14.5619	0.876948	0.513456	-0.363492	14	103204586	F	II		IGR	opensea	IGR-opensea
cg18043089	0.41891	0.158718	8.7407	6.24854e-11	8.88561e-08	14.5555	0.128795	0.547706	0.41891	8	30181033	F	II		IGR	opensea	IGR-opensea
cg05473692	-0.38079	0.886659	-8.7388	6.28548e-11	8.92135e-08	14.5501	0.913859	0.533068	-0.38079	2	3181364	R	II		IGR	shelf	IGR-shelf	chr2:3184187-3185413
cg14053452	-0.673175	0.786995	-8.73075	6.4445e-11	9.12989e-08	14.5271	0.835079	0.161904	-0.673175	11	47132985	F	II	C11orf49	Body	opensea	Body-opensea
cg24465855	-0.592184	0.780719	-8.71538	6.75908e-11	9.55761e-08	14.4833	0.823018	0.230834	-0.592184	19	58986510	F	II	ZNF446	TSS1500	shore	TSS1500-shore	chr19:58986853-58988049
cg25546888	-0.483457	0.802628	-8.71423	6.78328e-11	9.57391e-08	14.48	0.83716	0.353704	-0.483457	7	157785759	F	I	PTPRN2	Body	opensea	Body-opensea
cg00950947	-0.297833	0.795127	-8.71286	6.81227e-11	9.59688e-08	14.4761	0.816401	0.518568	-0.297833	10	653567	F	II	DIP2C	Body	shore	Body-shore	chr10:652259-652528
cg17975976	-0.326225	0.602733	-8.71153	6.84044e-11	9.61863e-08	14.4723	0.626035	0.29981	-0.326225	19	636839	R	II		IGR	shelf	IGR-shelf	chr19:639150-639400
cg08500811	0.633073	0.201621	8.70269	7.03074e-11	9.86784e-08	14.447	0.156401	0.789474	0.633073	1	235120401	R	II		IGR	opensea	IGR-opensea
cg08209934	-0.343031	0.761018	-8.69649	7.16729e-11	1.00408e-07	14.4294	0.78552	0.442489	-0.343031	16	69966975	R	II	MIR140	TSS200	opensea	TSS200-opensea
cg00507830	-0.578356	0.80571	-8.69335	7.23746e-11	1.01204e-07	14.4204	0.847021	0.268665	-0.578356	2	103233733	R	II		IGR	shore	IGR-shore	chr2:103235376-103236554
cg09108686	0.323859	0.140256	8.68764	7.36708e-11	1.02826e-07	14.4041	0.117123	0.440983	0.323859	1	203582462	F	II		IGR	opensea	IGR-opensea
cg06645120	-0.544236	0.842086	-8.68523	7.42244e-11	1.03407e-07	14.3972	0.88096	0.336725	-0.544236	16	89888817	F	I		IGR	opensea	IGR-opensea
cg15159247	0.548324	0.172681	8.68233	7.48946e-11	1.04149e-07	14.3889	0.133515	0.681839	0.548324	19	2082122	F	II	MOBKL2A	5'UTR	shelf	5'UTR-shelf	chr19:2078162-2078511
cg24155961	-0.599186	0.76611	-8.68045	7.53353e-11	1.04387e-07	14.3835	0.808909	0.209723	-0.599186	2	10615752	R	II		IGR	opensea	IGR-opensea
cg08022364	0.609401	0.201788	8.68041	7.53428e-11	1.04387e-07	14.3834	0.158259	0.767661	0.609401	12	110477306	R	II		IGR	opensea	IGR-opensea
cg02742455	-0.573027	0.730478	-8.65778	8.08351e-11	1.11792e-07	14.3187	0.771409	0.198382	-0.573027	11	66489646	F	I	SPTBN2	TSS1500	opensea	TSS1500-opensea
cg04274128	-0.690063	0.822978	-8.65332	8.19641e-11	1.13146e-07	14.3059	0.872269	0.182206	-0.690063	17	72631810	F	II		IGR	opensea	IGR-opensea
cg06012220	-0.561541	0.719693	-8.64828	8.32587e-11	1.14723e-07	14.2915	0.759803	0.198262	-0.561541	18	13291163	R	II	LDLRAD4	5'UTR	opensea	5'UTR-opensea
cg16219822	-0.300078	0.826659	-8.6467	8.36678e-11	1.15077e-07	14.287	0.848094	0.548015	-0.300078	16	86576341	R	II	MTHFSD	Body	opensea	Body-opensea
cg01396100	-0.617544	0.803274	-8.63634	8.64091e-11	1.18631e-07	14.2573	0.847385	0.22984	-0.617544	7	70083987	R	II	AUTS2	Body	opensea	Body-opensea
cg06389444	-0.547593	0.684973	-8.62325	9.00032e-11	1.23342e-07	14.2198	0.724087	0.176494	-0.547593	17	77474192	F	I	HRNBP3	5'UTR	opensea	5'UTR-opensea
cg06873483	0.170613	0.0692227	8.61615	9.20145e-11	1.25862e-07	14.1994	0.0570361	0.227649	0.170613	6	30761762	R	II		IGR	opensea	IGR-opensea
cg22913839	-0.71806	0.790637	-8.61559	9.21758e-11	1.25862e-07	14.1978	0.841927	0.123867	-0.71806	6	21213928	R	II	CDKAL1	Body	opensea	Body-opensea
cg08292058	-0.523654	0.809346	-8.61115	9.34602e-11	1.27176e-07	14.1851	0.846749	0.323096	-0.523654	19	2807172	R	II	THOP1	Body	shore	Body-shore	chr19:2807224-2808386
cg07058807	-0.448313	0.753936	-8.6111	9.34747e-11	1.27176e-07	14.185	0.785958	0.337645	-0.448313	21	46437676	F	II		IGR	shore	IGR-shore	chr21:46438140-46439343
cg02605091	-0.575376	0.807587	-8.6079	9.44107e-11	1.28218e-07	14.1758	0.848685	0.273309	-0.575376	1	7557510	F	II	CAMTA1	Body	opensea	Body-opensea
cg04004364	-0.340443	0.770315	-8.60386	9.56049e-11	1.29607e-07	14.1642	0.794633	0.454189	-0.340443	12	3476133	F	II		IGR	shore	IGR-shore	chr12:3475010-3475654
cg05394484	0.372959	0.157989	8.59963	9.68729e-11	1.31091e-07	14.1521	0.131349	0.504308	0.372959	13	99964882	R	II	UBAC2	Body	opensea	Body-opensea
cg24761340	-0.598862	0.793028	-8.59434	9.84834e-11	1.33032e-07	14.1369	0.835804	0.236942	-0.598862	2	220695311	R	II		IGR	opensea	IGR-opensea
cg15501662	-0.611241	0.815079	-8.59332	9.8798e-11	1.33218e-07	14.134	0.858739	0.247498	-0.611241	14	21124311	R	II		IGR	opensea	IGR-opensea
cg07190495	-0.534734	0.764066	-8.58873	1.00223e-10	1.34776e-07	14.1208	0.802261	0.267527	-0.534734	22	48369546	F	II		IGR	opensea	IGR-opensea
cg10945555	-0.63624	0.709911	-8.58845	1.0031e-10	1.34776e-07	14.12	0.755356	0.119116	-0.63624	7	133163541	F	II	EXOC4	Body	opensea	Body-opensea
cg09254866	-0.572861	0.723176	-8.57891	1.03336e-10	1.38595e-07	14.0926	0.764095	0.191234	-0.572861	14	105389170	R	II		IGR	opensea	IGR-opensea
cg25961303	-0.668974	0.833041	-8.5734	1.05128e-10	1.40748e-07	14.0768	0.880825	0.211851	-0.668974	1	160634205	F	II		IGR	opensea	IGR-opensea
cg18007559	-0.477244	0.85206	-8.56263	1.08722e-10	1.45302e-07	14.0458	0.886149	0.408905	-0.477244	5	1746649	F	II		IGR	island	IGR-island	chr5:1746369-1747050
cg08444004	-0.673977	0.71812	-8.56158	1.09079e-10	1.45521e-07	14.0428	0.766261	0.0922837	-0.673977	2	240086178	R	II	HDAC4	Body	opensea	Body-opensea
cg08034967	-0.475053	0.811681	-8.54834	1.13679e-10	1.51356e-07	14.0047	0.845613	0.37056	-0.475053	7	150658963	R	II	KCNH2	Body	shelf	Body-shelf	chr7:150655108-150655643
cg20192752	-0.646406	0.830551	-8.54785	1.13853e-10	1.51356e-07	14.0033	0.876723	0.230317	-0.646406	14	20903683	F	I	KLHL33	5'UTR	island	5'UTR-island	chr14:20903395-20903720
cg05249640	-0.414022	0.881062	-8.54716	1.141e-10	1.51418e-07	14.0013	0.910635	0.496613	-0.414022	7	133968785	F	II		IGR	opensea	IGR-opensea
cg22153799	-0.666765	0.822127	-8.54566	1.14636e-10	1.51862e-07	13.997	0.869753	0.202989	-0.666765	7	158819822	F	I		IGR	shelf	IGR-shelf	chr7:158823178-158824316
cg26754350	-0.418868	0.675435	-8.5409	1.16353e-10	1.53785e-07	13.9833	0.705354	0.286487	-0.418868	8	28560723	F	II	EXTL3	5'UTR	shore	5'UTR-shore	chr8:28558588-28559960
cg07708950	0.210474	0.100862	8.54051	1.16495e-10	1.53785e-07	13.9822	0.0858281	0.296302	0.210474	2	153278226	R	II	FMNL2	Body	opensea	Body-opensea
cg06368566	-0.556797	0.775337	-8.53981	1.16748e-10	1.53851e-07	13.9802	0.815109	0.258312	-0.556797	12	92958326	F	II		IGR	opensea	IGR-opensea
cg00830116	-0.145688	0.902969	-8.53377	1.18971e-10	1.56271e-07	13.9628	0.913375	0.767687	-0.145688	3	123199229	F	II		IGR	opensea	IGR-opensea
cg23874102	-0.663011	0.784003	-8.5337	1.18999e-10	1.56271e-07	13.9626	0.831361	0.16835	-0.663011	12	131298716	F	II	STX2	Body	opensea	Body-opensea
cg17120273	-0.426789	0.837886	-8.52625	1.21799e-10	1.59671e-07	13.9412	0.868371	0.441582	-0.426789	10	88428026	F	II	LDB3	TSS1500	opensea	TSS1500-opensea
cg08579540	-0.707245	0.771709	-8.51316	1.26885e-10	1.6605e-07	13.9035	0.822226	0.114981	-0.707245	2	175652652	R	II		IGR	opensea	IGR-opensea
cg20892139	0.429453	0.146657	8.51251	1.27143e-10	1.66099e-07	13.9016	0.115982	0.545435	0.429453	3	128838576	F	II	RAB43	Body	shore	Body-shore	chr3:128839934-128840633
cg24631518	-0.566351	0.764307	-8.51155	1.27525e-10	1.66311e-07	13.8988	0.80476	0.238409	-0.566351	10	73104270	R	II	SLC29A3	Body	opensea	Body-opensea
cg22131683	-0.608753	0.77635	-8.50167	1.31525e-10	1.71232e-07	13.8704	0.819832	0.21108	-0.608753	14	20903959	R	I	KLHL33	TSS200	shore	TSS200-shore	chr14:20903395-20903720
cg09885278	-0.252439	0.886358	-8.49644	1.33693e-10	1.73518e-07	13.8553	0.904389	0.65195	-0.252439	5	1401350	F	II	SLC6A3	Body	opensea	Body-opensea
cg07948432	-0.529873	0.816105	-8.49633	1.33741e-10	1.73518e-07	13.855	0.853953	0.32408	-0.529873	11	66102062	F	II	RIN1	Body	island	Body-island	chr11:66102024-66102279
[truncated: 6,395 more rows]

## Sheet: IGH
	logFC	AveExpr	t	P.Value	adj.P.Val	B	BALL_AVG	IGH_AVG	deltaBeta	CHR	MAPINFO	Strand	Type	gene	feature	cgi	feat.cgi	UCSC_Islands_Name
[truncated: 117 more rows]

[truncated: 2 more sheets: Hiperdiploidy, Triploidy]
