# Supplementary material for: Whole-genome DNA methylation characteristics in pediatric precursor B cell acute lymphoblastic leukemia (BCP ALL)
Source: PLoS One. 2017 Nov 10;12(11):e0187422. doi: 10.1371/journal.pone.0187422 (PMC5695275; doi:10.1371/journal.pone.0187422)
Supplement: S5 Appendix — (XLSX) [file pone.0187422.s005.xlsx]

## Sheet: 500 sites
	logFC	AveExpr	t	P.Value	adj.P.Val	B	Genetic subtype_AVG	BALL_AVG	deltaBeta	moduł	CHR	MAPINFO	Strand	Type	gene	feature	cgi	feat.cgi	UCSC_Islands_Name
cg07716624	0.491188	0.801881	16.3383	1.31221e-19	9.9085e-14	32.5918	0.392558	0.883745	-0.491188	0.491188	16	787123	F	II	NARFL	Body	island	Body-island	chr16:787070-787327
cg18804722	-0.212407	0.182415	-15.3431	1.22317e-18	4.45003e-13	30.6963	0.359421	0.147014	0.212407	0.212407	6	30431770	R	I		IGR	island	IGR-island	chr6:30431562-30432325
cg12868887	-0.537525	0.154764	-15.0682	2.30794e-18	4.45003e-13	30.1511	0.602701	0.0651765	0.537525	0.537525	11	70244470	F	I	CTTN	TSS200	island	TSS200-island	chr11:70244288-70245001
cg22295064	-0.485292	0.152671	-14.9689	2.90874e-18	4.45003e-13	29.9519	0.557081	0.0717889	0.485292	0.485292	11	70244434	F	I	CTTN	TSS1500	island	TSS1500-island	chr11:70244288-70245001
cg15316992	0.546123	0.796365	14.9634	2.94666e-18	4.45003e-13	29.9407	0.341262	0.887386	-0.546123	0.546123	6	89871410	R	II	PM20D2	Body	opensea	Body-opensea
cg24575169	-0.425759	0.143062	-14.5086	8.62149e-18	1.08501e-12	29.0116	0.497861	0.0721025	0.425759	0.425759	11	70244414	F	I	CTTN	TSS1500	island	TSS1500-island	chr11:70244288-70245001
cg09783738	-0.279538	0.138488	-14.3531	1.25098e-17	1.34945e-12	28.6878	0.371437	0.0918982	0.279538	0.279538	11	109964017	R	I	ZC3H12C	TSS200	island	TSS200-island	chr11:109963240-109964677
cg03126547	-0.413793	0.158298	-14.2513	1.599e-17	1.50926e-12	28.4739	0.503125	0.0893323	0.413793	0.413793	6	30431782	R	II		IGR	island	IGR-island	chr6:30431562-30432325
cg17844037	0.56012	0.771373	14.0402	2.66864e-17	2.23899e-12	28.0263	0.304606	0.864726	-0.56012	0.56012	10	134117530	F	II	STK32C	Body	shelf	Body-shelf	chr10:134120447-134122422
cg22978658	-0.466863	0.144188	-13.9494	3.33223e-17	2.51616e-12	27.8318	0.533241	0.0663776	0.466863	0.466863	11	70244453	F	I	CTTN	TSS200	island	TSS200-island	chr11:70244288-70245001
cg24401489	0.480848	0.726798	13.4144	1.25642e-16	8.62474e-12	26.6635	0.326091	0.80694	-0.480848	0.480848	6	28859583	F	II		IGR	shelf	IGR-shelf	chr6:28863343-28863545
cg17419626	-0.27397	0.142469	-13.3487	1.48244e-16	9.32821e-12	26.5172	0.370777	0.0968075	0.27397	0.27397	12	53268268	R	II		IGR	island	IGR-island	chr12:53267859-53268290
cg12327866	0.522737	0.784895	13.1609	2.38504e-16	1.38534e-11	26.0959	0.349281	0.872018	-0.522737	0.522737	10	1939663	F	I		IGR	opensea	IGR-opensea
cg05730385	0.467376	0.786171	12.7817	6.3106e-16	3.40366e-11	25.2301	0.396691	0.864067	-0.467376	0.467376	10	1939683	F	I		IGR	opensea	IGR-opensea
cg02016838	-0.502338	0.15394	-12.7334	7.15329e-16	3.48378e-11	25.1182	0.572555	0.0702168	0.502338	0.502338	11	109963531	R	II	ZC3H12C	TSS1500	island	TSS1500-island	chr11:109963240-109964677
cg26218983	-0.499572	0.154168	-12.7213	7.38188e-16	3.48378e-11	25.0901	0.570478	0.0709059	0.499572	0.499572	11	109964223	R	I	ZC3H12C	Body	island	Body-island	chr11:109963240-109964677
cg06379095	-0.288079	0.125313	-12.638	9.16779e-16	4.0721e-11	24.8965	0.365379	0.0772996	0.288079	0.288079	19	7735239	R	I	RETN	3'UTR	island	3'UTR-island	chr19:7735081-7735456
cg04770794	0.52237	0.765719	12.5687	1.09874e-15	4.60921e-11	24.7345	0.330411	0.852781	-0.52237	0.52237	10	34922355	R	II	PARD3	Body	opensea	Body-opensea
cg26960452	0.485188	0.794229	12.4823	1.37776e-15	5.47548e-11	24.5318	0.389906	0.875094	-0.485188	0.485188	18	19341832	F	II	MIB1	Body	opensea	Body-opensea
cg13151483	0.414964	0.808827	12.4481	1.5074e-15	5.69116e-11	24.4512	0.463023	0.877987	-0.414964	0.414964	18	19334861	R	II	MIB1	Body	opensea	Body-opensea
cg25324673	-0.478812	0.198839	-12.403	1.69747e-15	6.10359e-11	24.3447	0.597849	0.119038	0.478812	0.478812	11	109963933	R	II	ZC3H12C	TSS200	island	TSS200-island	chr11:109963240-109964677
cg00764603	0.616351	0.796125	12.3843	1.78359e-15	6.12175e-11	24.3003	0.282498	0.89885	-0.616351	0.616351	10	34922508	R	II	PARD3	Body	opensea	Body-opensea
cg04960939	0.50798	0.8221	12.0788	4.01707e-15	1.31882e-10	23.5701	0.398783	0.906764	-0.50798	0.50798	3	130952905	F	II	NEK11	Body	opensea	Body-opensea
cg15199622	0.579137	0.82795	11.9938	5.04616e-15	1.58765e-10	23.3645	0.345336	0.924473	-0.579137	0.579137	11	129183190	F	II		IGR	opensea	IGR-opensea
cg09637470	-0.437072	0.157029	-11.969	5.39491e-15	1.62948e-10	23.3041	0.521257	0.0841841	0.437072	0.437072	11	109963583	R	I	ZC3H12C	TSS1500	island	TSS1500-island	chr11:109963240-109964677
cg17758888	0.493991	0.68557	11.9407	5.8225e-15	1.69098e-10	23.2353	0.273911	0.767902	-0.493991	0.493991	21	30503475	R	II	MAP3K7CL	5'UTR	opensea	5'UTR-opensea
cg09051215	0.50104	0.769125	11.9122	6.28693e-15	1.75824e-10	23.166	0.351591	0.852631	-0.50104	0.50104	16	88994192	F	II	CBFA2T3	5'UTR	island	5'UTR-island	chr16:88994137-88994442
cg01186065	0.582218	0.801695	11.877	6.91449e-15	1.86468e-10	23.08	0.316513	0.898732	-0.582218	0.582218	18	19327373	F	II	MIB1	Body	opensea	Body-opensea
cg09657218	0.509244	0.804226	11.8151	8.17585e-15	2.12882e-10	22.9285	0.379857	0.8891	-0.509244	0.509244	8	126415580	R	II		IGR	opensea	IGR-opensea
cg11841710	0.139018	0.888381	11.6928	1.1399e-14	2.86912e-10	22.6277	0.772533	0.911551	-0.139018	0.139018	20	24630982	R	II	SYNDIG1	Body	opensea	Body-opensea
cg08918984	0.373768	0.824994	11.6686	1.21794e-14	2.96666e-10	22.5677	0.51352	0.887288	-0.373768	0.373768	2	8530372	R	II		IGR	opensea	IGR-opensea
cg10868218	0.518968	0.785767	11.5674	1.60634e-14	3.79044e-10	22.3167	0.353294	0.872262	-0.518968	0.518968	3	113187660	R	II	SPICE1	Body	opensea	Body-opensea
cg20399616	-0.47253	0.187266	-11.4678	2.1125e-14	4.83378e-10	22.068	0.581041	0.108511	0.47253	0.47253	12	25055967	R	I	BCAT1	Body	island	Body-island	chr12:25055599-25056246
cg18842876	0.631184	0.813635	11.4282	2.35602e-14	5.23242e-10	21.9688	0.287649	0.918832	-0.631184	0.631184	18	19325211	F	II	MIB1	Body	shelf	Body-shelf	chr18:19320589-19321939
cg01822600	0.514593	0.795558	11.405	2.5124e-14	5.42031e-10	21.9104	0.366731	0.881324	-0.514593	0.514593	1	245751692	R	II	KIF26B	Body	shore	Body-shore	chr1:245753399-245753636
cg07364433	0.510871	0.787935	11.3441	2.97339e-14	6.23667e-10	21.7571	0.36221	0.87308	-0.510871	0.510871	2	218872657	F	II		IGR	shelf	IGR-shelf	chr2:218874682-218875385
cg10045335	0.384162	0.825789	11.2746	3.60622e-14	7.35958e-10	21.5815	0.505654	0.889816	-0.384162	0.384162	18	39553786	F	II	PIK3C3	Body	opensea	Body-opensea
cg03351491	0.415404	0.74455	11.2521	3.83882e-14	7.46091e-10	21.5245	0.39838	0.813784	-0.415404	0.415404	10	134117359	R	I	STK32C	Body	shelf	Body-shelf	chr10:134120447-134122422
cg14738654	-0.374976	0.13023	-11.2507	3.85348e-14	7.46091e-10	21.521	0.442711	0.0677344	0.374976	0.374976	8	121823986	F	I	SNTB1	1stExon	island	1stExon-island	chr8:121823534-121824720
cg06597940	0.312189	0.811618	11.164	4.90766e-14	9.2644e-10	21.3006	0.551461	0.86365	-0.312189	0.312189	5	79279520	R	II	MTX3	Body	opensea	Body-opensea
cg17447791	0.428601	0.770418	11.1042	5.80193e-14	1.06854e-09	21.1478	0.41325	0.841851	-0.428601	0.428601	17	19772219	R	II	ULK2	TSS1500	shore	TSS1500-shore	chr17:19770306-19771508
cg11961683	-0.410108	0.145024	-11.0884	6.06574e-14	1.09053e-09	21.1073	0.486781	0.076673	0.410108	0.410108	8	121824433	R	I	SNTB1	TSS200	island	TSS200-island	chr8:121823534-121824720
cg00081876	0.421814	0.83241	11.0716	6.35795e-14	1.11648e-09	21.0643	0.480899	0.902713	-0.421814	0.421814	18	19302934	F	II		IGR	opensea	IGR-opensea
cg16575590	-0.421013	0.170893	-11.0532	6.69543e-14	1.14902e-09	21.0171	0.521737	0.100725	0.421013	0.421013	16	90015019	R	I	DEF8	TSS200	shore	TSS200-shore	chr16:90015551-90016120
cg18971175	0.439722	0.81024	10.9162	9.85009e-14	1.65284e-09	20.6642	0.443805	0.883527	-0.439722	0.439722	11	129183160	F	I		IGR	opensea	IGR-opensea
cg06225621	0.421939	0.796663	10.8761	1.10341e-13	1.81127e-09	20.5603	0.445047	0.866986	-0.421939	0.421939	1	194503888	R	II		IGR	opensea	IGR-opensea
cg22387575	0.328043	0.840055	10.7896	1.41038e-13	2.23882e-09	20.3355	0.566685	0.894729	-0.328043	0.328043	6	36334397	F	II	ETV7	3'UTR	opensea	3'UTR-opensea
cg03138465	0.325773	0.864085	10.7864	1.42317e-13	2.23882e-09	20.3272	0.592607	0.91838	-0.325773	0.325773	22	49487616	R	II		IGR	shore	IGR-shore	chr22:49487327-49487535
cg19898448	0.458961	0.792479	10.7621	1.5254e-13	2.34198e-09	20.2636	0.410012	0.868973	-0.458961	0.458961	4	125631415	R	II	ANKRD50	5'UTR	shore	5'UTR-shore	chr4:125633390-125634275
cg18638389	0.553119	0.77068	10.7563	1.55078e-13	2.34198e-09	20.2485	0.309747	0.862866	-0.553119	0.553119	18	19324759	F	II	MIB1	Body	shelf	Body-shelf	chr18:19320589-19321939
cg11339718	0.614497	0.777664	10.745	1.60119e-13	2.3707e-09	20.2192	0.265584	0.88008	-0.614497	0.614497	16	89000225	F	II	CBFA2T3	5'UTR	island	5'UTR-island	chr16:88999662-89000346
cg04452770	-0.189239	0.0962098	-10.6892	1.87783e-13	2.72683e-09	20.073	0.253909	0.0646701	0.189239	0.189239	12	53267981	R	II		IGR	island	IGR-island	chr12:53267859-53268290
cg23424146	-0.352537	0.141996	-10.6452	2.12929e-13	3.03363e-09	19.9577	0.435777	0.0832396	0.352537	0.352537	12	25056071	F	II	BCAT1	TSS1500	island	TSS1500-island	chr12:25055599-25056246
cg01185433	-0.39489	0.178742	-10.6049	2.38971e-13	3.3416e-09	19.8518	0.507817	0.112927	0.39489	0.39489	4	175139081	R	II		IGR	shelf	IGR-shelf	chr4:175135259-175135496
cg11864439	-0.411189	0.138278	-10.5731	2.61812e-13	3.59443e-09	19.7679	0.480936	0.0697466	0.411189	0.411189	8	121823933	F	II	SNTB1	1stExon	island	1stExon-island	chr8:121823534-121824720
cg11866850	-0.380595	0.155344	-10.4838	3.38543e-13	4.56488e-09	19.5317	0.472506	0.0919111	0.380595	0.380595	16	90015039	R	II	DEF8	TSS1500	shore	TSS1500-shore	chr16:90015551-90016120
cg06891858	0.593338	0.803806	10.46	3.62604e-13	4.80353e-09	19.4685	0.309358	0.902696	-0.593338	0.593338	18	19323333	F	II	MIB1	Body	shore	Body-shore	chr18:19320589-19321939
cg14717988	-0.231408	0.110239	-10.3896	4.44435e-13	5.78606e-09	19.2813	0.303079	0.0716708	0.231408	0.231408	12	25055441	R	II	BCAT1	TSS200	shore	TSS200-shore	chr12:25055599-25056246
cg03704006	0.412072	0.86062	10.3533	4.93782e-13	6.31956e-09	19.1843	0.517226	0.929299	-0.412072	0.412072	16	88994295	F	I	CBFA2T3	5'UTR	island	5'UTR-island	chr16:88994137-88994442
cg06672474	0.532553	0.735566	10.3248	5.36406e-13	6.75066e-09	19.1081	0.291772	0.824325	-0.532553	0.532553	20	60165592	F	II	CDH4	Body	opensea	Body-opensea
cg16718260	-0.456738	0.166257	-10.2787	6.13325e-13	7.59214e-09	18.9846	0.546873	0.0901345	0.456738	0.456738	8	121824405	R	I	SNTB1	TSS200	island	TSS200-island	chr8:121823534-121824720
cg00624410	0.424165	0.770143	10.2002	7.70975e-13	9.38971e-09	18.7736	0.416672	0.840837	-0.424165	0.424165	16	57127968	R	II	CPNE2	5'UTR	shore	5'UTR-shore	chr16:57126044-57127110
cg26429783	0.470874	0.815627	10.1578	8.7252e-13	1.04578e-08	18.6594	0.423232	0.894106	-0.470874	0.470874	1	245753302	R	II	KIF26B	Body	shore	Body-shore	chr1:245753399-245753636
cg05354904	0.444776	0.741769	10.1326	9.3944e-13	1.10839e-08	18.5912	0.371122	0.815898	-0.444776	0.444776	16	88994375	R	II	CBFA2T3	5'UTR	island	5'UTR-island	chr16:88994137-88994442
cg08841544	0.443528	0.778609	10.127	9.54808e-13	1.10919e-08	18.5762	0.409002	0.85253	-0.443528	0.443528	2	9533755	F	I	ASAP2	Body	island	Body-island	chr2:9533572-9533807
cg13795819	0.432708	0.733599	10.0723	1.12123e-12	1.28279e-08	18.4278	0.373009	0.805717	-0.432708	0.432708	2	128405844	R	II	GPR17	5'UTR	shelf	5'UTR-shelf	chr2:128408957-128409355
cg07329135	-0.441202	0.136943	-10.0613	1.15777e-12	1.28706e-08	18.3982	0.504611	0.0634095	0.441202	0.441202	8	121824488	F	I	SNTB1	TSS200	island	TSS200-island	chr8:121823534-121824720
cg11780206	0.270033	0.804401	10.061	1.15905e-12	1.28706e-08	18.3972	0.579373	0.849406	-0.270033	0.270033	7	31461416	R	II		IGR	opensea	IGR-opensea
cg10072115	-0.297351	0.114075	-10.0362	1.24659e-12	1.3642e-08	18.3299	0.361867	0.064516	0.297351	0.297351	12	25056080	F	II	BCAT1	TSS1500	island	TSS1500-island	chr12:25055599-25056246
cg02028402	0.41127	0.791144	10.0281	1.27652e-12	1.377e-08	18.308	0.448419	0.859689	-0.41127	0.41127	6	32410339	F	II	HLA-DRA	Body	opensea	Body-opensea
cg20507256	0.609842	0.758416	9.99724	1.39808e-12	1.48688e-08	18.2239	0.250214	0.860057	-0.609842	0.609842	8	127921490	F	II		IGR	opensea	IGR-opensea
cg22229906	-0.398389	0.179423	-9.95443	1.58619e-12	1.66351e-08	18.1072	0.511413	0.113025	0.398389	0.398389	12	25055421	R	I	BCAT1	Body	shore	Body-shore	chr12:25055599-25056246
cg10980686	-0.405719	0.129369	-9.94925	1.61061e-12	1.66598e-08	18.093	0.467468	0.0617489	0.405719	0.405719	8	121824467	F	I	SNTB1	TSS200	island	TSS200-island	chr8:121823534-121824720
cg13733797	-0.396064	0.146484	-9.92787	1.71561e-12	1.71666e-08	18.0346	0.476538	0.0804735	0.396064	0.396064	8	121824218	R	I	SNTB1	5'UTR	island	5'UTR-island	chr8:121823534-121824720
cg17871184	0.566007	0.773651	9.92596	1.72531e-12	1.71666e-08	18.0294	0.301979	0.867985	-0.566007	0.566007	3	48183862	F	II		IGR	opensea	IGR-opensea
cg02310191	0.38745	0.822854	9.92205	1.74538e-12	1.71666e-08	18.0187	0.49998	0.887429	-0.38745	0.38745	2	10731329	F	II	NOL10	Body	opensea	Body-opensea
cg06661638	0.500884	0.743195	9.92105	1.75054e-12	1.71666e-08	18.0159	0.325792	0.826676	-0.500884	0.500884	16	787323	F	I	NARFL	Body	island	Body-island	chr16:787070-787327
cg11228682	-0.461293	0.187459	-9.89303	1.9018e-12	1.84108e-08	17.9392	0.571869	0.110577	0.461293	0.461293	6	16320530	F	II	ATXN1	Body	opensea	Body-opensea
cg23866788	0.326308	0.82439	9.88242	1.96243e-12	1.85652e-08	17.9102	0.552467	0.878775	-0.326308	0.326308	11	14212732	R	II	SPON1	Body	opensea	Body-opensea
cg13392140	0.353421	0.838183	9.88165	1.96691e-12	1.85652e-08	17.9081	0.543665	0.897086	-0.353421	0.353421	9	131785408	R	II	SH3GLB2	Body	opensea	Body-opensea
cg02458904	-0.406131	0.20502	-9.7829	2.63656e-12	2.45785e-08	17.6367	0.543463	0.137332	0.406131	0.406131	11	109964033	R	I	ZC3H12C	TSS200	island	TSS200-island	chr11:109963240-109964677
cg23930313	-0.213322	0.085289	-9.77063	2.73449e-12	2.51806e-08	17.6029	0.263058	0.0497353	0.213322	0.213322	12	25056083	F	II	BCAT1	Body	island	Body-island	chr12:25055599-25056246
cg00046347	0.483081	0.772171	9.75651	2.85189e-12	2.59452e-08	17.5639	0.369604	0.852684	-0.483081	0.483081	10	134116557	R	II	STK32C	Body	shelf	Body-shelf	chr10:134120447-134122422
cg12325691	0.550365	0.760164	9.72802	3.10447e-12	2.78143e-08	17.4852	0.301526	0.851891	-0.550365	0.550365	7	116368504	F	II	MET	Body	opensea	Body-opensea
cg21705600	0.445288	0.782459	9.72516	3.131e-12	2.78143e-08	17.4773	0.411385	0.856673	-0.445288	0.445288	22	50062693	F	II		IGR	shore	IGR-shore	chr22:50064655-50064984
cg24364070	-0.372112	0.175191	-9.68664	3.51225e-12	3.0657e-08	17.3708	0.485284	0.113172	0.372112	0.372112	16	90015041	R	I	DEF8	TSS1500	shore	TSS1500-shore	chr16:90015551-90016120
cg04951575	0.457808	0.744953	9.68474	3.5322e-12	3.0657e-08	17.3655	0.363446	0.821255	-0.457808	0.457808	6	28845471	F	II		IGR	opensea	IGR-opensea
cg07931411	-0.41731	0.161752	-9.66237	3.77635e-12	3.24036e-08	17.3035	0.50951	0.0922001	0.41731	0.41731	19	15580721	F	I	PGLYRP2	Body	island	Body-island	chr19:15580382-15580863
cg27246744	-0.310333	0.14962	-9.65469	3.86398e-12	3.2783e-08	17.2822	0.40823	0.0978977	0.310333	0.310333	3	31746590	F	II	OSBPL10	Body	opensea	Body-opensea
cg22153013	0.505887	0.783891	9.64915	3.92861e-12	3.29609e-08	17.2668	0.362319	0.868205	-0.505887	0.505887	5	149315341	F	II	PDE6A	Body	opensea	Body-opensea
cg00865236	0.211954	0.844878	9.6238	4.23816e-12	3.51673e-08	17.1964	0.66825	0.880203	-0.211954	0.211954	3	136618013	F	II	NCK1	5'UTR	opensea	5'UTR-opensea
cg12464048	-0.165817	0.0795319	-9.61898	4.29976e-12	3.52907e-08	17.1831	0.217712	0.0518958	0.165817	0.165817	2	102091129	R	II	RFX8	5'UTR	island	5'UTR-island	chr2:102090370-102091130
cg21506053	0.511501	0.765848	9.59764	4.58347e-12	3.72147e-08	17.1237	0.339598	0.851098	-0.511501	0.511501	16	78541703	R	II	WWOX	Body	opensea	Body-opensea
cg20137461	0.252374	0.686031	9.54886	5.30569e-12	4.26203e-08	16.9878	0.475719	0.728093	-0.252374	0.252374	3	169782135	R	I	GPR160	5'UTR	opensea	5'UTR-opensea
cg08829140	0.550292	0.76004	9.51998	5.78677e-12	4.59956e-08	16.9072	0.301463	0.851755	-0.550292	0.550292	7	101559608	R	I	CUX1	Body	island	Body-island	chr7:101559402-101559625
cg15920524	0.458745	0.834167	9.47838	6.55841e-12	5.15858e-08	16.7909	0.45188	0.910625	-0.458745	0.458745	11	33877574	F	II		IGR	opensea	IGR-opensea
cg16353907	0.487221	0.711652	9.46447	6.83893e-12	5.32378e-08	16.7519	0.305634	0.792855	-0.487221	0.487221	10	1088606	R	II	IDI1	Body	opensea	Body-opensea
cg22627091	0.276156	0.86402	9.43859	7.39389e-12	5.69705e-08	16.6794	0.63389	0.910046	-0.276156	0.276156	11	14251917	R	II	SPON1	Body	opensea	Body-opensea
cg02030452	0.510751	0.713265	9.4256	7.68945e-12	5.86494e-08	16.6429	0.28764	0.79839	-0.510751	0.510751	11	65589615	R	II		IGR	shelf	IGR-shelf	chr11:65585389-65585884
cg01494454	-0.161279	0.0895259	-9.41994	7.82195e-12	5.90634e-08	16.627	0.223925	0.0626462	0.161279	0.161279	12	25055214	R	II	BCAT1	Body	shore	Body-shore	chr12:25055599-25056246
cg12183594	-0.728443	0.876609	-72.573	4.14638e-45	3.13092e-39	60.8418	0.928641	0.200198	-0.728443	0.728443	7	148802155	R	I	ZNF425	Body	shore	Body-shore	chr7:148801209-148802074
cg20859099	-0.790982	0.850979	-69.7196	2.13745e-44	8.06992e-39	60.5288	0.907477	0.116495	-0.790982	0.790982	2	240082138	R	II	HDAC4	Body	opensea	Body-opensea
cg26673903	-0.777612	0.85832	-62.8141	1.5122e-42	3.8062e-37	59.6161	0.913864	0.136251	-0.777612	0.777612	7	120974682	F	II	WNT16	Body	shelf	Body-shelf	chr7:120969587-120970743
cg21819129	-0.682679	0.881322	-56.0689	1.54785e-40	2.92194e-35	58.4447	0.930084	0.247405	-0.682679	0.682679	8	1617756	R	I	DLGAP2	Body	island	Body-island	chr8:1617605-1617869
cg14611757	-0.576241	0.905001	-54.8038	3.91664e-40	5.9149e-35	58.1853	0.946161	0.369921	-0.576241	0.576241	11	1012211	F	I	AP2A2	3'UTR	shore	3'UTR-shore	chr11:1010479-1010753
cg01261206	-0.750016	0.874808	-53.585	9.77239e-40	1.22985e-34	57.9215	0.928381	0.178364	-0.750016	0.750016	11	1011281	R	II	AP2A2	3'UTR	shore	3'UTR-shore	chr11:1009403-1009649
cg13210578	-0.702672	0.84519	-52.4231	2.38123e-39	2.56866e-34	57.6563	0.895381	0.192709	-0.702672	0.702672	8	140846800	F	II	TRAPPC9	Body	opensea	Body-opensea
cg00954625	-0.79145	0.870465	-49.1029	3.38677e-38	3.19668e-33	56.8167	0.926997	0.135548	-0.79145	0.79145	11	75927404	F	II		IGR	opensea	IGR-opensea
cg05137378	-0.633399	0.835663	-45.4148	7.98826e-37	6.70213e-32	55.7171	0.880906	0.247507	-0.633399	0.633399	1	58393137	R	II	DAB1	5'UTR	opensea	5'UTR-opensea
cg26182922	-0.596705	0.895595	-43.7042	3.76645e-36	2.84404e-31	55.1363	0.938216	0.341511	-0.596705	0.596705	7	157468132	F	II	PTPRN2	Body	opensea	Body-opensea
cg22548735	-0.744614	0.855831	-43.0767	6.75048e-36	4.63389e-31	54.9106	0.909017	0.164403	-0.744614	0.744614	2	235308413	F	II		IGR	opensea	IGR-opensea
cg13532359	-0.729624	0.864511	-42.4272	1.24563e-35	7.83813e-31	54.6693	0.916627	0.187004	-0.729624	0.729624	9	139107810	F	II	QSOX2	Body	opensea	Body-opensea
cg22907977	-0.670212	0.877717	-40.478	8.27676e-35	4.80751e-30	53.8953	0.925589	0.255377	-0.670212	0.670212	17	72810940	F	II	TMEM104	Body	opensea	Body-opensea
cg25763735	-0.689726	0.844603	-39.9469	1.40775e-34	7.59276e-30	53.6705	0.893869	0.204144	-0.689726	0.689726	14	64668906	F	II	SYNE2	Body	opensea	Body-opensea
cg06029567	-0.771645	0.848212	-38.6823	5.12454e-34	2.57969e-29	53.1095	0.90333	0.131685	-0.771645	0.771645	3	49315408	R	II	USP4	3'UTR	shore	3'UTR-shore	chr3:49314437-49314815
cg18319533	-0.592723	0.722844	-37.3528	2.08288e-33	9.82985e-29	52.4777	0.765182	0.172459	-0.592723	0.592723	11	1011315	R	I	AP2A2	3'UTR	shore	3'UTR-shore	chr11:1009403-1009649
cg02300939	-0.676523	0.872897	-36.8818	3.46207e-33	1.53777e-28	52.2428	0.92122	0.244697	-0.676523	0.676523	9	27395623	F	II	MOB3B	Body	opensea	Body-opensea
cg03548761	-0.603028	0.81151	-36.4507	5.54131e-33	2.32457e-28	52.0225	0.854583	0.251555	-0.603028	0.603028	20	23754809	R	II		IGR	opensea	IGR-opensea
cg21063332	-0.709369	0.838353	-36.1882	7.39877e-33	2.94042e-28	51.8858	0.889023	0.179654	-0.709369	0.709369	2	95682920	F	II		IGR	opensea	IGR-opensea
cg18599162	-0.583659	0.911386	-34.8623	3.28514e-32	1.2403e-27	51.1643	0.953076	0.369416	-0.583659	0.583659	15	31217417	F	II	MTMR15	Body	opensea	Body-opensea
cg13913654	-0.80844	0.85265	-32.7443	3.98234e-31	1.43193e-26	49.8953	0.910395	0.101955	-0.80844	0.80844	9	137650095	R	II	COL5A1	Body	opensea	Body-opensea
cg12345178	-0.720384	0.840821	-32.4696	5.56476e-31	1.90997e-26	49.7193	0.892277	0.171893	-0.720384	0.720384	2	27804954	F	II	ZNF512	TSS1500	shore	TSS1500-shore	chr2:27805754-27806078
cg27650089	-0.621208	0.821078	-31.225	2.61971e-30	8.6006e-26	48.8862	0.86545	0.244242	-0.621208	0.621208	16	88783645	R	I	FAM38A	Body	shore	Body-shore	chr16:88781806-88782517
cg02826685	-0.329904	0.883626	-29.0564	4.48529e-29	1.41118e-24	47.2821	0.907191	0.577287	-0.329904	0.329904	4	1009808	R	II	FGFRL1	Body	shelf	Body-shelf	chr4:1005930-1006282
cg25633955	-0.624773	0.879772	-28.9399	5.25299e-29	1.58484e-24	47.19	0.924399	0.299626	-0.624773	0.624773	8	1616622	F	II	DLGAP2	Body	island	Body-island	chr8:1616521-1616876
cg14656952	-0.681179	0.851802	-28.9119	5.45703e-29	1.58484e-24	47.1678	0.900458	0.219279	-0.681179	0.681179	8	130975934	R	II	FAM49B	Body	opensea	Body-opensea
cg09476019	-0.571036	0.851937	-28.7244	7.04743e-29	1.97093e-24	47.0179	0.892725	0.321689	-0.571036	0.571036	2	240044117	F	II	HDAC4	Body	shelf	Body-shelf	chr2:240046200-240046736
cg04537900	-0.378398	0.886616	-28.2369	1.38018e-28	3.72203e-24	46.6203	0.913645	0.535247	-0.378398	0.378398	22	43036334	R	II	CYB5R3	5'UTR	opensea	5'UTR-opensea
cg07879706	-0.612506	0.850054	-28.2041	1.44451e-28	3.76119e-24	46.5931	0.893804	0.281298	-0.612506	0.612506	17	9103670	R	II	NTN1	Body	opensea	Body-opensea
cg16391792	-0.756067	0.83976	-27.892	2.23447e-28	5.62413e-24	46.3319	0.893765	0.137698	-0.756067	0.756067	15	58723657	R	II	LIPC	TSS1500	opensea	TSS1500-opensea
cg14809731	-0.751422	0.844325	-27.8069	2.51862e-28	6.13485e-24	46.2598	0.897998	0.146576	-0.751422	0.751422	2	20760611	R	II		IGR	opensea	IGR-opensea
cg19027451	-0.692229	0.759335	-27.2002	5.97115e-28	1.409e-23	45.735	0.80878	0.116551	-0.692229	0.692229	11	75927141	R	II		IGR	opensea	IGR-opensea
cg17099815	-0.485884	0.878655	-26.8016	1.06292e-27	2.43214e-23	45.3794	0.913361	0.427477	-0.485884	0.485884	15	31217407	F	I	MTMR15	Body	opensea	Body-opensea
cg15615985	-0.602711	0.854031	-26.0777	3.08959e-27	6.86159e-23	44.7112	0.897082	0.294371	-0.602711	0.602711	9	97851611	F	II		IGR	shelf	IGR-shelf	chr9:97848140-97848525
cg21690645	-0.614201	0.867171	-25.8562	4.30459e-27	9.28683e-23	44.5008	0.911043	0.296842	-0.614201	0.614201	13	30098278	F	II	SLC7A1	Body	opensea	Body-opensea
cg10280743	-0.744182	0.820855	-25.2108	1.14838e-26	2.40871e-22	43.8708	0.874011	0.129829	-0.744182	0.744182	6	89257520	F	II		IGR	opensea	IGR-opensea
cg13295333	-0.728416	0.838236	-25.0354	1.50502e-26	3.07146e-22	43.6953	0.890266	0.16185	-0.728416	0.728416	2	235007063	F	II		IGR	opensea	IGR-opensea
cg23464202	-0.734575	0.849055	-24.5536	3.19158e-26	6.34199e-22	43.2029	0.901525	0.166949	-0.734575	0.734575	8	142201250	R	II	DENND3	Body	opensea	Body-opensea
cg24607299	-0.472031	0.828129	-24.4755	3.60938e-26	6.9883e-22	43.1217	0.861846	0.389814	-0.472031	0.472031	3	128753024	F	II	EFCC1	ExonBnd	opensea	ExonBnd-opensea
cg09154567	-0.716253	0.83925	-24.4426	3.80215e-26	7.17749e-22	43.0873	0.890411	0.174158	-0.716253	0.716253	22	44239861	R	II	SULT4A1	Body	opensea	Body-opensea
cg01659631	-0.499609	0.866236	-24.0937	6.62001e-26	1.19063e-21	42.7189	0.901922	0.402313	-0.499609	0.499609	12	104228785	R	II	NT5DC3	Body	opensea	Body-opensea
cg03923016	-0.639404	0.811454	-24.0935	6.62252e-26	1.19063e-21	42.7186	0.857126	0.217722	-0.639404	0.639404	2	240081770	F	II	HDAC4	Body	opensea	Body-opensea
cg04496304	-0.591039	0.848978	-23.861	9.62112e-26	1.68951e-21	42.4685	0.891195	0.300156	-0.591039	0.591039	8	1441539	F	I		IGR	island	IGR-island	chr8:1441370-1441581
cg25333529	-0.694158	0.83871	-23.7563	1.13952e-25	1.95557e-21	42.3547	0.888292	0.194135	-0.694158	0.694158	7	73536420	F	II	LIMK1	3'UTR	opensea	3'UTR-opensea
cg25135084	-0.682471	0.822613	-23.0434	3.67036e-25	6.15884e-21	41.5594	0.871361	0.18889	-0.682471	0.682471	7	148801711	R	II	ZNF425	Body	island	Body-island	chr7:148801209-148802074
cg10970132	-0.5679	0.798243	-22.5179	8.86923e-25	1.4559e-20	40.9496	0.838807	0.270907	-0.5679	0.5679	12	131509213	R	II	ADGRD1	Body	opensea	Body-opensea
cg07986158	-0.430984	0.891826	-22.468	9.65411e-25	1.55102e-20	40.8906	0.922611	0.491627	-0.430984	0.430984	19	17627156	F	II	PGLS	Body	shelf	Body-shelf	chr19:17622317-17623316
cg23124919	-0.531097	0.776508	-22.3475	1.18524e-24	1.86452e-20	40.7474	0.814444	0.283347	-0.531097	0.531097	5	134015344	R	II	SEC24A	Body	opensea	Body-opensea
cg06354544	-0.685504	0.852883	-22.0425	2.00098e-24	3.08354e-20	40.3799	0.901848	0.216344	-0.685504	0.685504	9	136303727	R	II	ADAMTS13	Body	opensea	Body-opensea
cg02298612	-0.717879	0.846965	-22.0197	2.08125e-24	3.1431e-20	40.3522	0.898242	0.180364	-0.717879	0.717879	16	75528459	R	II	CHST6	5'UTR	shore	5'UTR-shore	chr16:75528624-75529437
cg06909384	0.280137	0.0875218	21.8809	2.6472e-24	3.91941e-20	40.1823	0.067512	0.347649	0.280137	0.280137	17	75450700	R	II	SEPT9	Body	shelf	Body-shelf	chr17:75447477-75447821
cg27457482	-0.779249	0.865408	-21.8472	2.8071e-24	4.07623e-20	40.1408	0.921069	0.14182	-0.779249	0.779249	7	4878583	F	II	RADIL	Body	shelf	Body-shelf	chr7:4874104-4875095
cg03454669	-0.517584	0.893411	-21.5965	4.35129e-24	6.19935e-20	39.8294	0.930381	0.412798	-0.517584	0.517584	2	10192479	F	I	KLF11	Body	opensea	Body-opensea
cg11439378	-0.70017	0.818986	-21.5629	4.61592e-24	6.36013e-20	39.7873	0.868998	0.168828	-0.70017	0.70017	4	1207634	R	II	CTBP1-AS	Body	shore	Body-shore	chr4:1205817-1206203
cg13455842	-0.504401	0.727132	-21.5608	4.63261e-24	6.36013e-20	39.7848	0.76316	0.25876	-0.504401	0.504401	9	714269	R	I	KANK1	Body	opensea	Body-opensea
cg11966432	-0.734429	0.872255	-21.1863	8.99675e-24	1.21311e-19	39.3091	0.924714	0.190284	-0.734429	0.734429	8	1617616	R	II	DLGAP2	Body	island	Body-island	chr8:1617605-1617869
cg25253636	-0.586158	0.871956	-20.9828	1.2958e-23	1.71659e-19	39.0456	0.913825	0.327666	-0.586158	0.586158	1	24908643	F	I	NCMAP	5'UTR	opensea	5'UTR-opensea
cg07339138	-0.764732	0.839639	-20.7237	2.07074e-23	2.69588e-19	38.7052	0.894263	0.129531	-0.764732	0.764732	3	42820274	R	II		IGR	opensea	IGR-opensea
cg13684223	-0.54545	0.844529	-20.6688	2.28822e-23	2.92852e-19	38.6324	0.88349	0.338039	-0.54545	0.54545	20	25471528	F	II	NINL	Body	opensea	Body-opensea
cg19032799	-0.423757	0.882378	-20.3833	3.86143e-23	4.8596e-19	38.2493	0.912646	0.488889	-0.423757	0.423757	5	136983354	F	I	MIR874	TSS200	opensea	TSS200-opensea
cg22548258	-0.666577	0.795823	-20.3606	4.02688e-23	4.98473e-19	38.2185	0.843435	0.176859	-0.666577	0.666577	15	26017462	F	II	ATP10A	Body	opensea	Body-opensea
cg02194211	-0.681568	0.835089	-20.1424	6.03334e-23	7.34801e-19	37.9204	0.883773	0.202204	-0.681568	0.681568	3	58652346	F	II	FAM3D	1stExon	opensea	1stExon-opensea
cg06757383	-0.715505	0.854343	-20.0126	7.68853e-23	9.21523e-19	37.7409	0.905451	0.189946	-0.715505	0.715505	1	2008579	R	I	PRKCZ	Body	shelf	Body-shelf	chr1:2005179-2005565
cg16315623	-0.712284	0.83015	-19.5727	1.76439e-22	2.0817e-18	37.1216	0.881027	0.168743	-0.712284	0.712284	9	128982206	F	II		IGR	shelf	IGR-shelf	chr9:128984863-128985281
cg08417516	-0.564176	0.852176	-19.4124	2.39735e-22	2.78498e-18	36.8914	0.892474	0.328298	-0.564176	0.564176	7	144351441	F	II	TPK1	Body	opensea	Body-opensea
cg06724812	-0.566947	0.902132	-19.3004	2.97324e-22	3.40164e-18	36.7291	0.942629	0.375682	-0.566947	0.566947	11	13148116	R	II		IGR	opensea	IGR-opensea
cg17638856	-0.652878	0.858012	-19.252	3.26435e-22	3.67896e-18	36.6586	0.904646	0.251768	-0.652878	0.652878	8	1617868	F	II	DLGAP2	Body	island	Body-island	chr8:1617605-1617869
cg07620129	-0.675001	0.781923	-19.1541	3.94553e-22	4.38127e-18	36.5153	0.830137	0.155137	-0.675001	0.675001	7	148800763	R	II	ZNF425	Body	shore	Body-shore	chr7:148801209-148802074
cg20294155	-0.726131	0.840578	-18.8309	7.41605e-22	8.11571e-18	36.0356	0.892444	0.166313	-0.726131	0.726131	10	133750461	R	II	PPP2R2D	5'UTR	shore	5'UTR-shore	chr10:133751399-133751634
cg21047938	-0.49103	0.87426	-18.8052	7.80076e-22	8.41476e-18	35.997	0.909333	0.418303	-0.49103	0.49103	2	10192422	F	I	KLF11	Body	opensea	Body-opensea
cg01743020	-0.712022	0.853902	-18.7395	8.87926e-22	9.44326e-18	35.898	0.904761	0.19274	-0.712022	0.712022	2	1886086	F	I	MYT1L	Body	opensea	Body-opensea
cg06054715	-0.548951	0.805407	-18.6919	9.75319e-22	1.02286e-17	35.8262	0.844618	0.295667	-0.548951	0.548951	9	140292845	F	II	EXD3	5'UTR	shore	5'UTR-shore	chr9:140292992-140293487
cg15172966	-0.815022	0.857653	-18.5458	1.30338e-21	1.34819e-17	35.6038	0.915869	0.100847	-0.815022	0.815022	12	32590145	F	II		IGR	opensea	IGR-opensea
cg02076713	-0.695867	0.83255	-18.4083	1.7147e-21	1.74968e-17	35.3928	0.882255	0.186387	-0.695867	0.695867	2	107974827	R	II		IGR	opensea	IGR-opensea
cg25247177	-0.559808	0.888249	-18.3962	1.75689e-21	1.76883e-17	35.374	0.928235	0.368427	-0.559808	0.559808	19	3698223	F	I	PIP5K1C	Body	island	Body-island	chr19:3697837-3698378
cg20134767	-0.716898	0.861091	-18.1935	2.64138e-21	2.62434e-17	35.0589	0.912298	0.1954	-0.716898	0.716898	20	137948	R	II	DEFB127	TSS200	opensea	TSS200-opensea
cg20673068	-0.743476	0.834893	-18.1326	2.98717e-21	2.92936e-17	34.9635	0.887998	0.144522	-0.743476	0.743476	3	194789137	R	II	XXYLT1	3'UTR	shelf	3'UTR-shelf	chr3:194785977-194786549
cg15388413	-0.654296	0.868031	-18.0675	3.40922e-21	3.30038e-17	34.8609	0.914766	0.26047	-0.654296	0.654296	2	238243595	F	II	COL6A3	Body	opensea	Body-opensea
cg00672445	-0.599532	0.817153	-18.0324	3.66142e-21	3.49966e-17	34.8055	0.859977	0.260445	-0.599532	0.599532	8	1616925	F	II	DLGAP2	Body	shore	Body-shore	chr8:1617605-1617869
cg21531654	-0.654229	0.851308	-17.7494	6.53407e-21	6.16733e-17	34.3537	0.898039	0.243809	-0.654229	0.654229	7	155834151	F	II		IGR	opensea	IGR-opensea
cg11960784	-0.559367	0.85874	-17.5809	9.25615e-21	8.59628e-17	34.0806	0.898695	0.339328	-0.559367	0.559367	18	12987221	F	II	SEH1L	3'UTR	shelf	3'UTR-shelf	chr18:12991061-12991696
cg14557508	-0.721317	0.84301	-17.5768	9.33514e-21	8.59628e-17	34.0739	0.894532	0.173215	-0.721317	0.721317	14	73024730	F	II	RGS6	Body	opensea	Body-opensea
cg13005514	-0.51793	0.739726	-17.5654	9.55983e-21	8.69712e-17	34.0552	0.776721	0.25879	-0.51793	0.51793	2	240081575	F	II	HDAC4	Body	opensea	Body-opensea
cg18494188	-0.664684	0.798471	-17.5337	1.02104e-20	9.17836e-17	34.0035	0.845948	0.181265	-0.664684	0.664684	20	58154487	R	II		IGR	shore	IGR-shore	chr20:58152280-58152847
cg07684553	-0.793884	0.860147	-17.5041	1.08573e-20	9.64509e-17	33.9551	0.916853	0.122969	-0.793884	0.793884	1	2031262	R	II	PRKCZ	5'UTR	opensea	5'UTR-opensea
cg14380097	-0.624647	0.851605	-17.3944	1.36526e-20	1.19872e-16	33.7746	0.896222	0.271575	-0.624647	0.624647	2	121561397	F	II	GLI2	Body	opensea	Body-opensea
cg11315021	-0.591518	0.788338	-17.2754	1.75209e-20	1.52069e-16	33.5775	0.830589	0.239072	-0.591518	0.591518	6	168580545	R	I		IGR	opensea	IGR-opensea
cg10208934	-0.719496	0.843711	-17.2411	1.88326e-20	1.61596e-16	33.5204	0.895104	0.175608	-0.719496	0.719496	2	27805334	F	II	ZNF512	TSS1500	shore	TSS1500-shore	chr2:27805754-27806078
cg02606010	-0.746708	0.850033	-17.2019	2.04534e-20	1.73532e-16	33.455	0.903369	0.156661	-0.746708	0.746708	1	2292609	F	II	MORN1	Body	opensea	Body-opensea
cg03356545	-0.571077	0.77611	-17.1401	2.33088e-20	1.9556e-16	33.3514	0.816901	0.245824	-0.571077	0.571077	10	131403144	R	II	MGMT	Body	opensea	Body-opensea
cg23336810	-0.671783	0.791404	-17.0982	2.54681e-20	2.11329e-16	33.281	0.839389	0.167606	-0.671783	0.671783	21	43936497	F	II	SLC37A1	5'UTR	shore	5'UTR-shore	chr21:43933589-43934832
cg06668564	-0.455132	0.875102	-17.0343	2.91705e-20	2.39419e-16	33.1732	0.907611	0.452479	-0.455132	0.455132	3	18077131	F	II		IGR	opensea	IGR-opensea
cg12537587	-0.637193	0.788993	-17.0292	2.9488e-20	2.39423e-16	33.1646	0.834507	0.197314	-0.637193	0.637193	12	121946616	R	II	KDM2B	Body	opensea	Body-opensea
cg00609296	-0.60553	0.828326	-16.7014	5.94906e-20	4.77885e-16	32.6042	0.871579	0.266049	-0.60553	0.60553	2	3461755	R	I	TTC15	Body	island	Body-island	chr2:3461654-3461863
cg21202857	-0.505872	0.829137	-16.6477	6.68083e-20	5.31019e-16	32.5112	0.865271	0.359399	-0.505872	0.505872	19	2758809	F	II	SGTA	Body	shore	Body-shore	chr19:2757566-2757856
cg18950228	-0.715911	0.866567	-16.5756	7.8109e-20	6.14374e-16	32.3857	0.917703	0.201792	-0.715911	0.715911	11	16863246	R	II	PLEKHA7	Body	opensea	Body-opensea
cg16434511	-0.460289	0.844714	-16.5522	8.21798e-20	6.34145e-16	32.3449	0.877592	0.417303	-0.460289	0.460289	2	3151078	R	I		IGR	opensea	IGR-opensea
cg15346493	-0.660096	0.828607	-16.5515	8.23022e-20	6.34145e-16	32.3437	0.875757	0.215661	-0.660096	0.660096	3	170359029	R	II		IGR	opensea	IGR-opensea
cg09913171	-0.596151	0.823554	-16.4584	1.00791e-19	7.6876e-16	32.1806	0.866136	0.269985	-0.596151	0.596151	12	133010946	F	I		IGR	shore	IGR-shore	chr12:133009744-133009973
cg25718645	-0.654322	0.82491	-16.4345	1.06173e-19	7.9457e-16	32.1387	0.871647	0.217325	-0.654322	0.654322	2	217124214	R	II	MARCH4	Body	opensea	Body-opensea
cg00089384	-0.279134	0.847153	-12.9015	4.59574e-16	3.47023e-10	23.6198	0.867091	0.587957	-0.279134	0.279134	15	51972699	R	II	SCG3	TSS1500	shore	TSS1500-shore	chr15:51973533-51973838
cg25978138	-0.271247	0.883652	-9.50128	6.09316e-12	2.30047e-06	15.9162	0.903027	0.63178	-0.271247	0.271247	6	29648161	F	II		IGR	opensea	IGR-opensea
cg02217367	-0.209853	0.871192	-8.59585	9.76908e-11	2.45887e-05	13.5492	0.886182	0.676329	-0.209853	0.209853	17	926438	F	II	ABR	Body	island	Body-island	chr17:926234-926439
cg24237636	-0.213561	0.922355	-8.40164	1.79346e-10	3.3856e-05	13.0252	0.937609	0.724049	-0.213561	0.213561	20	8481650	R	II	PLCB1	Body	opensea	Body-opensea
cg24524879	-0.258977	0.886698	-8.13644	4.13805e-10	5.27448e-05	12.3009	0.905197	0.64622	-0.258977	0.258977	5	38148555	F	II		IGR	opensea	IGR-opensea
cg19657960	-0.138815	0.926257	-8.13242	4.1911e-10	5.27448e-05	12.2899	0.936173	0.797358	-0.138815	0.138815	10	135030815	F	II	KNDC1	Body	shore	Body-shore	chr10:135029238-135029505
cg19362745	-0.288701	0.905462	-7.97503	6.90744e-10	7.07707e-05	11.8554	0.926083	0.637383	-0.288701	0.288701	8	62556304	R	II	ASPH	Body	opensea	Body-opensea
cg10463011	-0.340661	0.865217	-7.91469	8.37113e-10	7.07707e-05	11.6879	0.88955	0.548888	-0.340661	0.340661	5	168978822	F	II		IGR	opensea	IGR-opensea
cg26746027	-0.232525	0.860467	-7.9123	8.43515e-10	7.07707e-05	11.6813	0.877076	0.644551	-0.232525	0.232525	4	94124976	R	II	GRID2	Body	opensea	Body-opensea
cg14543169	0.2061	0.0884742	7.8438	1.04964e-09	7.42822e-05	11.4906	0.0737528	0.279853	0.2061	0.2061	10	72546833	R	II		IGR	opensea	IGR-opensea
cg23203918	-0.369319	0.882425	-7.83426	1.08212e-09	7.42822e-05	11.464	0.908805	0.539486	-0.369319	0.369319	8	128235836	R	II		IGR	opensea	IGR-opensea
cg04533098	-0.25477	0.895476	-7.62021	2.14893e-09	0.000135221	10.8641	0.913674	0.658904	-0.25477	0.25477	19	18345653	R	II	PDE4C	5'UTR	shore	5'UTR-shore	chr19:18343496-18344196
cg02599991	-0.241282	0.894613	-7.50683	3.09548e-09	0.000179799	10.5441	0.911848	0.670566	-0.241282	0.241282	2	27934771	R	II		IGR	opensea	IGR-opensea
cg13317079	0.128729	0.12421	7.33742	5.35064e-09	0.00028859	10.0631	0.115015	0.243744	0.128729	0.128729	2	197504192	R	II	CCDC150	TSS200	island	TSS200-island	chr2:197504191-197504558
cg23550082	0.184249	0.0854175	7.26135	6.84564e-09	0.000321898	9.84622	0.0722569	0.256506	0.184249	0.184249	14	23479736	R	II	C14orf93	TSS1500	shore	TSS1500-shore	chr14:23479310-23479532
cg19437341	0.321386	0.0862113	7.25047	7.09162e-09	0.000321898	9.81512	0.0632551	0.384641	0.321386	0.321386	19	46272643	R	I	SIX5	TSS200	island	TSS200-island	chr19:46270699-46275167
cg25623742	-0.30869	0.714966	-7.22526	7.69579e-09	0.000321898	9.74308	0.737015	0.428325	-0.30869	0.30869	11	66033336	F	II	KLC2	ExonBnd	shore	ExonBnd-shore	chr11:66035216-66035447
cg15578311	0.0764876	0.0528326	7.22408	7.72536e-09	0.000321898	9.7397	0.0473692	0.123857	0.0764876	0.0764876	3	58291756	F	II	RPP14	TSS1500	shore	TSS1500-shore	chr3:58291813-58292385
cg03972745	-0.222783	0.840091	-7.19585	8.46661e-09	0.000321898	9.65893	0.856004	0.633221	-0.222783	0.222783	1	4222311	R	II		IGR	shore	IGR-shore	chr1:4221387-4221672
cg26106149	-0.23928	0.777851	-7.1937	8.52599e-09	0.000321898	9.65277	0.794943	0.555663	-0.23928	0.23928	6	99358635	R	II	FBXL4	Body	opensea	Body-opensea
cg13890131	-0.166589	0.895758	-7.13522	1.03098e-08	0.000370711	9.48519	0.907657	0.741068	-0.166589	0.166589	5	135215129	R	II	SLC25A48	Body	opensea	Body-opensea
cg13812733	-0.261235	0.869929	-7.11308	1.10792e-08	0.000380266	9.42167	0.888589	0.627354	-0.261235	0.261235	19	55721821	F	II	PTPRH	TSS1500	opensea	TSS1500-opensea
cg27020569	-0.139177	0.893572	-7.01434	1.52788e-08	0.000501608	9.13776	0.903513	0.764336	-0.139177	0.139177	4	108980951	F	II	LEF1	3'UTR	opensea	3'UTR-opensea
cg05572488	-0.14567	0.880189	-6.97316	1.74734e-08	0.000549756	9.01909	0.890594	0.744924	-0.14567	0.14567	2	228522133	F	II		IGR	opensea	IGR-opensea
cg13565103	-0.232037	0.875763	-6.94912	1.88983e-08	0.000570804	8.94974	0.892337	0.6603	-0.232037	0.232037	1	15978327	F	II	DDI2	Body	opensea	Body-opensea
cg25137110	-0.198054	0.870652	-6.92225	2.06293e-08	0.000599122	8.87219	0.884799	0.686745	-0.198054	0.198054	7	39355842	R	II	POU6F2	Body	opensea	Body-opensea
cg19466906	-0.241454	0.876718	-6.8262	2.82292e-08	0.000789475	8.59442	0.893965	0.65251	-0.241454	0.241454	6	1708566	R	II	GMDS	Body	opensea	Body-opensea
cg01700096	0.411898	0.116099	6.7452	3.67892e-08	0.000976208	8.3596	0.0866778	0.498575	0.411898	0.411898	19	46272654	R	I	SIX5	TSS200	island	TSS200-island	chr19:46270699-46275167
cg00856952	-0.201113	0.866018	-6.73941	3.74919e-08	0.000976208	8.34282	0.880383	0.679269	-0.201113	0.201113	14	101499433	R	II	MIR495	TSS1500	opensea	TSS1500-opensea
cg06080873	-0.229758	0.855867	-6.67386	4.64637e-08	0.00116949	8.15241	0.872278	0.64252	-0.229758	0.229758	1	99612170	R	II	LOC100129620	Body	opensea	Body-opensea
cg09235583	0.206547	0.0911493	6.64834	5.05144e-08	0.00123043	8.07819	0.076396	0.282943	0.206547	0.206547	6	30711141	F	II	IER3	3'UTR	island	3'UTR-island	chr6:30710307-30712440
cg14070204	-0.193123	0.881393	-6.58581	6.19982e-08	0.00146296	7.89619	0.895187	0.702065	-0.193123	0.193123	3	134124226	F	II		IGR	shore	IGR-shore	chr3:134125487-134125871
cg19033654	0.175642	0.0906496	6.56801	6.57222e-08	0.00150326	7.84434	0.0781037	0.253746	0.175642	0.175642	6	30711138	F	I	IER3	3'UTR	island	3'UTR-island	chr6:30710307-30712440
cg12033273	0.174814	0.124159	6.55903	6.76875e-08	0.00150326	7.81814	0.111673	0.286486	0.174814	0.174814	1	155247785	F	II	HCN3	Body	shore	Body-shore	chr1:155246991-155247748
cg21419286	-0.21354	0.881319	-6.50351	8.1203e-08	0.00175189	7.65624	0.896572	0.683032	-0.21354	0.21354	6	170048424	F	II	WDR27	Body	opensea	Body-opensea
cg23650353	-0.188257	0.904593	-6.45899	9.3971e-08	0.00197104	7.52629	0.91804	0.729783	-0.188257	0.188257	4	148993643	R	II	ARHGAP10	3'UTR	opensea	3'UTR-opensea
cg24211294	-0.239505	0.884476	-6.4136	1.09064e-07	0.002221	7.39369	0.901583	0.662078	-0.239505	0.239505	12	117815915	R	II		IGR	opensea	IGR-opensea
cg09320189	-0.208622	0.851749	-6.39951	1.14226e-07	0.002221	7.3525	0.866651	0.658029	-0.208622	0.208622	12	98813117	R	II		IGR	opensea	IGR-opensea
cg15224666	-0.456494	0.802266	-6.39821	1.14712e-07	0.002221	7.34872	0.834873	0.378378	-0.456494	0.456494	12	119772158	F	II	CCDC60	TSS1500	shore	TSS1500-shore	chr12:119772353-119772594
cg12286876	-0.180067	0.814911	-6.38422	1.20102e-07	0.00226721	7.30783	0.827773	0.647707	-0.180067	0.180067	7	140221356	F	II	DENND2A	Body	opensea	Body-opensea
cg21997465	-0.213021	0.875143	-6.36077	1.29714e-07	0.00238895	7.23924	0.890359	0.677337	-0.213021	0.213021	1	203055662	F	II	MYOG	TSS1500	opensea	TSS1500-opensea
cg06093202	-0.13142	0.836817	-6.33781	1.39869e-07	0.00250857	7.17207	0.846204	0.714784	-0.13142	0.13142	4	68546408	F	II	UBA6	Body	opensea	Body-opensea
cg12209487	-0.255185	0.866486	-6.33138	1.42854e-07	0.00250857	7.15325	0.884713	0.629528	-0.255185	0.255185	3	133497505	F	II	TF	3'UTR	opensea	3'UTR-opensea
cg08457224	-0.242505	0.855833	-6.31726	1.49633e-07	0.00256789	7.11193	0.873155	0.630651	-0.242505	0.242505	5	104082303	F	II		IGR	opensea	IGR-opensea
cg01396391	0.103513	0.0715108	6.27152	1.73885e-07	0.00291779	6.978	0.0641171	0.16763	0.103513	0.103513	1	246670940	R	I	SMYD3	TSS1500	shore	TSS1500-shore	chr1:246670148-246670768
cg10505638	0.276826	0.0863646	6.21634	2.08439e-07	0.00336693	6.81631	0.0665913	0.343417	0.276826	0.276826	5	112849710	R	I	YTHDC2	1stExon	island	1stExon-island	chr5:112849265-112849982
cg13425888	-0.410364	0.757937	-6.21469	2.0957e-07	0.00336693	6.81148	0.787248	0.376884	-0.410364	0.410364	19	55476669	F	I	NLRP2	TSS1500	opensea	TSS1500-opensea
cg11558261	-0.168302	0.898008	-6.12711	2.7943e-07	0.00427536	6.55466	0.91003	0.741728	-0.168302	0.168302	14	104366594	R	II		IGR	opensea	IGR-opensea
cg16913114	-0.134121	0.878532	-6.12686	2.79654e-07	0.00427536	6.55395	0.888112	0.753991	-0.134121	0.134121	8	27761628	R	II	SCARA5	Body	opensea	Body-opensea
cg20066001	-0.243282	0.810643	-6.12313	2.831e-07	0.00427536	6.54301	0.82802	0.584738	-0.243282	0.243282	1	2406733	F	II	PLCH2	TSS1500	shelf	TSS1500-shelf	chr1:2409757-2410049
cg12858746	0.271399	0.10902	6.10681	2.98691e-07	0.00442238	6.49513	0.0896345	0.361033	0.271399	0.271399	11	47235847	R	II	DDB2	TSS1500	shore	TSS1500-shore	chr11:47236404-47236933
cg16424440	-0.229464	0.891799	-6.09051	3.15123e-07	0.00457593	6.44729	0.908189	0.678725	-0.229464	0.229464	11	93231842	F	II	C11orf75	5'UTR	opensea	5'UTR-opensea
cg06451302	-0.230135	0.905938	-6.05781	3.50852e-07	0.00497156	6.35133	0.922376	0.692241	-0.230135	0.230135	5	96245284	R	II	ERAP2	ExonBnd	opensea	ExonBnd-opensea
cg05174759	-0.151167	0.873102	-6.05378	3.55535e-07	0.00497156	6.33948	0.8839	0.732733	-0.151167	0.151167	16	86489326	R	II		IGR	opensea	IGR-opensea
cg19794912	-0.219993	0.843281	-6.02628	3.89138e-07	0.0053425	6.25876	0.858995	0.639002	-0.219993	0.219993	10	3007809	R	II		IGR	opensea	IGR-opensea
cg26394619	0.0844315	0.0488557	6.01602	4.02474e-07	0.00542691	6.22864	0.0428249	0.127256	0.0844315	0.0844315	6	88182297	F	II	SLC35A1	TSS1500	shore	TSS1500-shore	chr6:88182368-88183202
cg19486271	0.215072	0.10181	5.98546	4.44969e-07	0.00589465	6.1389	0.0864474	0.30152	0.215072	0.215072	11	47235900	R	II	DDB2	TSS1500	shore	TSS1500-shore	chr11:47236404-47236933
cg02839202	-0.244788	0.907582	-5.95378	4.93744e-07	0.00642802	6.04589	0.925067	0.680279	-0.244788	0.244788	11	73117693	R	II	FAM168A	3'UTR	opensea	3'UTR-opensea
cg26008208	0.140634	0.0627738	5.93231	5.29812e-07	0.00678068	5.98282	0.0527284	0.193363	0.140634	0.140634	5	137515290	R	II	BRD8	TSS1500	shore	TSS1500-shore	chr5:137514660-137514941
cg20311723	-0.1585	0.858479	-5.92242	5.47306e-07	0.00688782	5.95376	0.869801	0.711301	-0.1585	0.1585	11	117192053	R	II	CEP164	TSS1500	opensea	TSS1500-opensea
cg26274952	-0.375351	0.825863	-5.83711	7.24149e-07	0.00892116	5.70319	0.852674	0.477323	-0.375351	0.375351	2	20144441	R	II	WDR35	Body	opensea	Body-opensea
cg03835032	-0.181171	0.882464	-5.83361	7.32503e-07	0.00892116	5.69292	0.895405	0.714234	-0.181171	0.181171	17	66595544	R	II	FAM20A	Body	shore	Body-shore	chr17:66596072-66597578
cg17103467	-0.0958545	0.91544	-5.79667	8.26889e-07	0.00979669	5.58441	0.922286	0.826432	-0.0958545	0.0958545	1	3559568	F	II	WDR8	Body	shore	Body-shore	chr1:3559952-3561009
cg04619194	-0.225959	0.910049	-5.79497	8.31495e-07	0.00979669	5.57943	0.926189	0.70023	-0.225959	0.225959	19	15160254	F	II	CASP14	TSS200	opensea	TSS200-opensea
cg04239636	-0.188992	0.861263	-5.79067	8.43314e-07	0.00979669	5.56679	0.874763	0.685771	-0.188992	0.188992	1	110293899	F	II	EPS8L3	ExonBnd	opensea	ExonBnd-opensea
cg11586960	0.193843	0.104556	5.74483	9.80101e-07	0.0112132	5.43216	0.0907099	0.284553	0.193843	0.193843	20	49645274	R	II		IGR	opensea	IGR-opensea
cg10328875	0.242788	0.0962819	5.71221	1.0907e-06	0.0122923	5.33638	0.0789399	0.321728	0.242788	0.242788	14	32031012	F	I	NUBPL	Body	opensea	Body-opensea
cg27286210	-0.164439	0.858949	-5.69598	1.15029e-06	0.0127732	5.28871	0.870695	0.706256	-0.164439	0.164439	6	169556766	R	II		IGR	opensea	IGR-opensea
cg01994243	-0.0663768	0.940894	-5.67914	1.21554e-06	0.012943	5.23927	0.945635	0.879258	-0.0663768	0.0663768	4	59081902	R	II		IGR	opensea	IGR-opensea
cg18045149	-0.288653	0.852953	-5.67764	1.22154e-06	0.012943	5.23485	0.873571	0.584919	-0.288653	0.288653	6	75278756	R	II	LOC101928516	Body	opensea	Body-opensea
cg12256812	-0.167272	0.855919	-5.67583	1.22881e-06	0.012943	5.22953	0.867867	0.700595	-0.167272	0.167272	19	58110209	R	II	ZNF530	TSS1500	shore	TSS1500-shore	chr19:58111229-58111770
cg12630496	-0.120009	0.908383	-5.67451	1.23413e-06	0.012943	5.22566	0.916955	0.796946	-0.120009	0.120009	18	12906147	R	II		IGR	opensea	IGR-opensea
cg24955156	0.112204	0.115949	5.64103	1.37715e-06	0.014245	5.12738	0.107935	0.220139	0.112204	0.112204	20	48802876	F	I		IGR	shelf	IGR-shelf	chr20:48806598-48809022
cg25733100	0.167429	0.109732	5.62815	1.43644e-06	0.0146574	5.0896	0.0977733	0.265202	0.167429	0.167429	11	61559500	F	II	TMEM258	Body	shore	Body-shore	chr11:61559907-61560549
cg26774557	-0.277709	0.885985	-5.60105	1.56971e-06	0.0157254	5.01005	0.905821	0.628113	-0.277709	0.277709	12	55979866	R	II		IGR	opensea	IGR-opensea
cg03545117	-0.117431	0.851189	-5.59852	1.58275e-06	0.0157254	5.00264	0.859577	0.742146	-0.117431	0.117431	1	156134103	F	II	SEMA4A	Body	opensea	Body-opensea
cg16797392	-0.232212	0.850186	-5.58949	1.63022e-06	0.0159867	4.97614	0.866772	0.634561	-0.232212	0.232212	18	43978625	F	II	RNF165	5'UTR	opensea	5'UTR-opensea
cg00960456	0.10875	0.103467	5.56112	1.78877e-06	0.0173166	4.89291	0.0956987	0.204449	0.10875	0.10875	8	138738134	R	II		IGR	opensea	IGR-opensea
cg00407769	-0.136897	0.886683	-5.49857	2.19456e-06	0.0209761	4.70952	0.896461	0.759564	-0.136897	0.136897	1	168541203	R	II		IGR	opensea	IGR-opensea
cg05346440	0.213121	0.0892106	5.4912	2.24805e-06	0.0212187	4.68792	0.0739876	0.287109	0.213121	0.213121	16	22960130	R	II		IGR	shore	IGR-shore	chr16:22959426-22959876
cg19295796	-0.28451	0.846792	-5.45707	2.51309e-06	0.0232842	4.58793	0.867115	0.582605	-0.28451	0.28451	19	44080800	R	II	XRCC1	TSS1500	shore	TSS1500-shore	chr19:44079582-44079905
cg10795509	-0.144158	0.906559	-5.45516	2.52884e-06	0.0232842	4.58232	0.916856	0.772698	-0.144158	0.144158	20	18776145	F	II	HSPC072	TSS1500	opensea	TSS1500-opensea
cg23640615	-0.17034	0.910952	-5.45148	2.55939e-06	0.0232842	4.57155	0.923119	0.752779	-0.17034	0.17034	1	40034517	R	II	SNORA55	TSS1500	opensea	TSS1500-opensea
cg18640358	-0.260738	0.875017	-5.43799	2.67457e-06	0.0239025	4.53205	0.893642	0.632904	-0.260738	0.260738	3	10063419	R	II	CIDECP	Body	opensea	Body-opensea
cg06412525	-0.120764	0.89302	-5.43268	2.72132e-06	0.0239025	4.51649	0.901646	0.780882	-0.120764	0.120764	19	34323670	F	II		IGR	opensea	IGR-opensea
cg05511977	-0.16042	0.845508	-5.43257	2.72232e-06	0.0239025	4.51617	0.856967	0.696547	-0.16042	0.16042	12	49744149	F	II	DNAJC22	Body	shelf	Body-shelf	chr12:49738680-49740841
cg13454743	-0.179829	0.886446	-5.41534	2.87967e-06	0.0249935	4.46574	0.899291	0.719462	-0.179829	0.179829	19	30588787	R	II		IGR	opensea	IGR-opensea
cg23779604	0.223508	0.172611	5.40399	2.98834e-06	0.0256419	4.43249	0.156646	0.380154	0.223508	0.223508	7	2760784	R	II		IGR	shelf	IGR-shelf	chr7:2758004-2758257
cg21596919	-0.0474319	0.917316	-5.3962	3.06522e-06	0.0260061	4.4097	0.920704	0.873273	-0.0474319	0.0474319	1	53732157	F	II	LRP8	ExonBnd	opensea	ExonBnd-opensea
cg18257839	-0.170338	0.899298	-5.3874	3.15438e-06	0.0264652	4.38396	0.911465	0.741128	-0.170338	0.170338	15	63369284	R	II		IGR	opensea	IGR-opensea
cg15103597	-0.362088	0.863784	-5.36783	3.36216e-06	0.0278985	4.3267	0.889647	0.52756	-0.362088	0.362088	7	2024705	F	II	MAD1L1	Body	shelf	Body-shelf	chr7:2026964-2027368
cg10009870	-0.175399	0.875679	-5.32327	3.88733e-06	0.0319056	4.19641	0.888208	0.712809	-0.175399	0.175399	1	65944241	R	II	LEPR	5'UTR	opensea	5'UTR-opensea
cg06403617	-0.368122	0.84996	-5.30504	4.12487e-06	0.0334912	4.14316	0.876255	0.508133	-0.368122	0.368122	10	88140970	R	II		IGR	shelf	IGR-shelf	chr10:88136644-88137288
cg18476656	-0.0891761	0.901954	-5.30038	4.18795e-06	0.0336416	4.12953	0.908324	0.819148	-0.0891761	0.0891761	12	132354460	F	II		IGR	opensea	IGR-opensea
cg23159800	-0.147118	0.827914	-5.28392	4.41828e-06	0.0349095	4.08146	0.838423	0.691304	-0.147118	0.147118	6	92636679	R	II		IGR	opensea	IGR-opensea
cg25966232	-0.170959	0.82627	-5.28253	4.43825e-06	0.0349095	4.07741	0.838481	0.667522	-0.170959	0.170959	13	39474429	R	II		IGR	opensea	IGR-opensea
cg01205299	-0.167687	0.811441	-5.27481	4.55102e-06	0.0349867	4.05488	0.823419	0.655731	-0.167687	0.167687	6	133376535	R	II		IGR	opensea	IGR-opensea
cg17206968	-0.339418	0.819164	-5.2744	4.55716e-06	0.0349867	4.05367	0.843408	0.50399	-0.339418	0.339418	5	44762293	F	II		IGR	opensea	IGR-opensea
cg18682731	-0.0814312	0.910589	-5.27239	4.58707e-06	0.0349867	4.0478	0.916406	0.834974	-0.0814312	0.0814312	10	134680867	F	II		IGR	shore	IGR-shore	chr10:134682700-134682917
cg15170715	0.252418	0.0923776	5.26536	4.69307e-06	0.0351856	4.02728	0.0743477	0.326766	0.252418	0.252418	2	27308877	R	II	EMILIN1	Body	island	Body-island	chr2:27308546-27309770
cg26640498	-0.33955	0.487908	-9.38075	8.76529e-12	6.10868e-06	16.7151	0.593007	0.253457	-0.33955	0.33955	13	30511646	F	II	LINC00544	Body	opensea	Body-opensea
cg07123511	0.502737	0.401852	9.17892	1.61798e-11	6.10868e-06	16.128	0.246242	0.74898	0.502737	0.502737	2	112940369	R	II	FBLN7	ExonBnd	shore	ExonBnd-shore
cg00960088	-0.495774	0.635043	-8.98864	2.89671e-11	7.29101e-06	15.5696	0.788497	0.292723	-0.495774	0.495774	9	114600634	F	II		IGR	opensea	IGR-opensea
cg05214567	-0.468041	0.627758	-8.36834	1.99117e-10	3.75882e-05	13.7176	0.772628	0.304587	-0.468041	0.468041	10	125814029	R	II	CHST15	5'UTR	shelf	5'UTR-shelf
cg11676442	0.362639	0.26484	8.22174	3.15975e-10	3.89225e-05	13.2732	0.152594	0.515234	0.362639	0.362639	2	112914345	F	II	FBLN7	Body	shelf	Body-shelf
cg24524786	-0.477024	0.64245	-8.2096	3.2833e-10	3.89225e-05	13.2363	0.7901	0.313077	-0.477024	0.477024	13	30511066	F	II	LINC00544	Body	opensea	Body-opensea
cg02638755	-0.509223	0.662351	-8.17974	3.60824e-10	3.89225e-05	13.1454	0.819968	0.310744	-0.509223	0.509223	17	78902369	R	II	RPTOR	Body	opensea	Body-opensea
cg18802706	-0.503363	0.593217	-7.9982	6.41654e-10	6.0564e-05	12.5909	0.74902	0.245657	-0.503363	0.503363	17	78902434	R	II	RPTOR	Body	opensea	Body-opensea
cg15957055	-0.503944	0.469765	-7.94657	7.56255e-10	6.25751e-05	12.4326	0.625748	0.121804	-0.503944	0.503944	3	62861055	R	II	CADPS	5'UTR	island	5'UTR-island
cg10964367	-0.395451	0.375458	-7.88868	9.09518e-10	6.25751e-05	12.2548	0.49786	0.102409	-0.395451	0.395451	8	1771973	R	I	ARHGEF10	TSS200	island	TSS200-island
cg15468422	-0.504509	0.680527	-7.88797	9.11572e-10	6.25751e-05	12.2526	0.836684	0.332176	-0.504509	0.504509	2	216868044	F	II	MREG	Body	opensea	Body-opensea
cg06481656	-0.420678	0.681341	-7.75186	1.4085e-09	8.0194e-05	11.8331	0.81155	0.390872	-0.420678	0.420678	16	82979253	R	II	CDH13	5'UTR	opensea	5'UTR-opensea
cg25008614	0.278012	0.332616	7.74849	1.42378e-09	8.0194e-05	11.8227	0.246565	0.524577	0.278012	0.278012	15	44956192	F	II	SPG11	TSS1500	shore	TSS1500-shore
cg26271775	-0.439996	0.607162	-7.73496	1.48685e-09	8.0194e-05	11.7809	0.743351	0.303355	-0.439996	0.439996	4	101017130	R	II		IGR	opensea	IGR-opensea
cg25101405	0.312181	0.497606	7.64509	1.9838e-09	9.98641e-05	11.5029	0.400978	0.713159	0.312181	0.312181	1	1398028	R	I	ATAD3C	Body	shore	Body-shore
cg14526874	-0.364762	0.699517	-7.5861	2.39804e-09	0.000113172	11.3199	0.81242	0.447658	-0.364762	0.364762	4	17348908	F	II		IGR	opensea	IGR-opensea
cg11905007	-0.438749	0.391516	-7.56402	2.57461e-09	0.000114358	11.2514	0.527319	0.0885699	-0.438749	0.438749	3	62861071	R	II	CADPS	TSS200	island	TSS200-island
cg14317884	-0.432113	0.696845	-7.50384	3.12549e-09	0.000131114	11.0643	0.830595	0.398481	-0.432113	0.432113	11	64627776	F	II	EHD1	Body	opensea	Body-opensea
cg27172806	0.32531	0.226892	7.46809	3.50746e-09	0.000139394	10.9531	0.126201	0.451511	0.32531	0.32531	9	98980747	F	II		IGR	island	IGR-island
cg11188237	-0.494111	0.67208	-7.44437	3.78658e-09	0.000142962	10.8792	0.825019	0.330908	-0.494111	0.494111	17	78902396	F	II	RPTOR	Body	opensea	Body-opensea
cg11972276	-0.345745	0.698614	-7.27983	6.44771e-09	0.000231841	10.3655	0.80563	0.459885	-0.345745	0.345745	17	12610637	F	II	LOC101928418	TSS1500	opensea	TSS1500-opensea
cg13503605	0.149655	0.121283	7.25918	6.894e-09	0.00023662	10.3009	0.0749617	0.224617	0.149655	0.149655	15	100889947	F	II	SPATA41	Body	shore	Body-shore
cg07389423	-0.414907	0.646821	-7.19735	8.42553e-09	0.000271211	10.1072	0.775244	0.360337	-0.414907	0.414907	5	133232213	R	II		IGR	opensea	IGR-opensea
cg04683496	0.419208	0.566773	7.19031	8.62017e-09	0.000271211	10.0851	0.437018	0.856226	0.419208	0.419208	10	443561	R	II	DIP2C	Body	shore	Body-shore
cg14120677	-0.374981	0.696897	-7.09018	1.19358e-08	0.000360507	9.77093	0.812962	0.437982	-0.374981	0.374981	2	111787098	R	II	ACOXL	Body	opensea	Body-opensea
cg14331449	-0.496544	0.676164	-7.06482	1.29626e-08	0.000376463	9.69124	0.829857	0.333313	-0.496544	0.496544	1	183952079	R	II	COLGALT2	Body	opensea	Body-opensea
cg16576283	0.43311	0.507431	7.04023	1.4043e-08	0.000392736	9.61394	0.373374	0.806484	0.43311	0.43311	6	25104087	F	II	CMAHP	Body	opensea	Body-opensea
cg13346003	-0.399777	0.551313	-7.01611	1.51907e-08	0.000395631	9.53808	0.675054	0.275276	-0.399777	0.399777	6	125624573	F	II	HDDC2	TSS1500	shore	TSS1500-shore
cg08551333	-0.308586	0.489556	-7.00939	1.55273e-08	0.000395631	9.51692	0.58507	0.276484	-0.308586	0.308586	7	1894025	F	II	MAD1L1	Body	shelf	Body-shelf
cg17110239	-0.410596	0.40026	-7.00563	1.57184e-08	0.000395631	9.5051	0.52735	0.116754	-0.410596	0.410596	3	62860721	R	I	CADPS	1stExon	island	1stExon-island
cg01334597	-0.524164	0.65499	-6.98622	1.67451e-08	0.000407876	9.444	0.817231	0.293068	-0.524164	0.524164	4	4923774	R	II	LOC101928306	Body	opensea	Body-opensea
cg05899984	-0.478262	0.552375	-6.97521	1.73566e-08	0.00040956	9.40936	0.700409	0.222147	-0.478262	0.478262	12	125038763	F	II		IGR	shore	IGR-shore
cg15009331	-0.449598	0.652561	-6.9633	1.80441e-08	0.000412881	9.37185	0.791722	0.342124	-0.449598	0.449598	10	80502431	R	II		IGR	opensea	IGR-opensea
cg06751430	-0.162478	0.784769	-6.94625	1.90759e-08	0.000423653	9.31815	0.83506	0.672582	-0.162478	0.162478	6	153017896	F	II	MYCT1	TSS1500	opensea	TSS1500-opensea
cg00223564	0.379015	0.521335	6.92795	2.02489e-08	0.000436854	9.26052	0.404021	0.783035	0.379015	0.379015	15	44956213	R	II	SPG11	TSS1500	shore	TSS1500-shore
cg07470763	-0.334879	0.603321	-6.91452	2.11561e-08	0.000443748	9.21819	0.706974	0.372095	-0.334879	0.334879	18	42494328	F	II	SETBP1	Body	opensea	Body-opensea
cg13449722	-0.46914	0.683218	-6.88682	2.3158e-08	0.000465098	9.13087	0.828428	0.359289	-0.46914	0.46914	2	47727298	R	II		IGR	opensea	IGR-opensea
cg01154505	0.429444	0.552231	6.88356	2.34059e-08	0.000465098	9.12059	0.419308	0.848751	0.429444	0.429444	2	112940409	F	I	FBLN7	Body	shore	Body-shore
cg09845489	0.338745	0.319769	6.85563	2.5641e-08	0.000496449	9.0325	0.214919	0.553664	0.338745	0.338745	7	157667853	R	II	PTPRN2	Body	shore	Body-shore
cg18230995	-0.425176	0.571052	-6.8068	3.00766e-08	0.00054402	8.87841	0.702654	0.277478	-0.425176	0.425176	11	12109751	F	II		IGR	opensea	IGR-opensea
cg24844545	0.372374	0.441991	6.80178	3.05748e-08	0.00054402	8.86254	0.326732	0.699107	0.372374	0.372374	1	11908347	R	II	NPPA	TSS1500	opensea	TSS1500-opensea
cg03251110	-0.434077	0.595495	-6.79363	3.13995e-08	0.00054402	8.83683	0.729852	0.295775	-0.434077	0.434077	7	87984462	F	II		IGR	opensea	IGR-opensea
cg10787600	-0.432647	0.657014	-6.79279	3.14858e-08	0.00054402	8.83418	0.790929	0.358282	-0.432647	0.432647	5	178203142	F	II	AACSP1	Body	opensea	Body-opensea
cg22797479	-0.474788	0.521611	-6.78933	3.18447e-08	0.00054402	8.82324	0.668569	0.193781	-0.474788	0.474788	22	23164264	F	II	MIR650	TSS1500	opensea	TSS1500-opensea
cg05971678	-0.418938	0.637638	-6.78384	3.24208e-08	0.00054402	8.80592	0.76731	0.348372	-0.418938	0.418938	10	125770089	R	I	CHST15	Body	opensea	Body-opensea
cg04238426	0.237203	0.216331	6.76744	3.42069e-08	0.000561512	8.75412	0.142911	0.380114	0.237203	0.237203	3	89148294	R	II		IGR	opensea	IGR-opensea
cg25534226	0.266647	0.30555	6.75747	3.53413e-08	0.00056779	8.72262	0.223017	0.489664	0.266647	0.266647	10	133956112	R	I	JAKMIP3	Body	shore	Body-shore
cg07826172	-0.349012	0.730668	-6.74063	3.73426e-08	0.000587444	8.66941	0.838695	0.489684	-0.349012	0.349012	22	47017356	R	II		IGR	island	IGR-island
cg24101492	0.373483	0.205402	6.72704	3.90406e-08	0.000601622	8.62647	0.0898002	0.463283	0.373483	0.373483	14	96343119	R	I		IGR	island	IGR-island
cg23456675	-0.461592	0.522475	-6.71761	4.0264e-08	0.000608066	8.59666	0.665349	0.203757	-0.461592	0.461592	17	78902379	R	II	RPTOR	Body	opensea	Body-opensea
cg04319307	-0.400964	0.637094	-6.68765	4.44123e-08	0.000630903	8.50195	0.761202	0.360238	-0.400964	0.400964	6	130527336	F	II	SAMD3	Body	opensea	Body-opensea
cg22930588	-0.387683	0.360888	-6.68246	4.51728e-08	0.000630903	8.48555	0.480885	0.0932014	-0.387683	0.387683	3	62860710	R	I	CADPS	1stExon	island	1stExon-island
cg11977605	0.348096	0.293054	6.67664	4.60422e-08	0.000630903	8.46714	0.18531	0.533406	0.348096	0.348096	4	1076247	F	II	RNF212	Body	opensea	Body-opensea
cg06781656	-0.232448	0.807839	-6.66776	4.74013e-08	0.000630903	8.43904	0.879787	0.647339	-0.232448	0.232448	4	3675120	R	II		IGR	shelf	IGR-shelf
cg18505670	0.245509	0.436725	6.66103	4.84576e-08	0.000630903	8.41776	0.360734	0.606244	0.245509	0.245509	6	168771259	R	I		IGR	island	IGR-island
cg19392109	-0.465172	0.625753	-6.65432	4.9534e-08	0.000630903	8.39654	0.769735	0.304562	-0.465172	0.465172	15	39542693	R	II	C15orf54	TSS200	opensea	TSS200-opensea
cg14947116	0.234841	0.214964	6.65428	4.95407e-08	0.000630903	8.39641	0.142275	0.377116	0.234841	0.234841	7	148419973	F	II	CUL1	5'UTR	opensea	5'UTR-opensea
cg10540712	-0.184057	0.816398	-6.65255	4.98213e-08	0.000630903	8.39095	0.873368	0.689311	-0.184057	0.184057	6	169689318	F	II		IGR	opensea	IGR-opensea
cg09990137	-0.335981	0.522778	-6.65163	4.99717e-08	0.000630903	8.38804	0.626772	0.290791	-0.335981	0.335981	4	89802249	R	II	FAM13A	Body	opensea	Body-opensea
cg11590213	-0.327889	0.748478	-6.64855	5.04793e-08	0.000630903	8.37828	0.849968	0.522078	-0.327889	0.327889	5	66331682	R	II	MAST4	Body	opensea	Body-opensea
cg02802834	-0.161924	0.760516	-6.64561	5.0967e-08	0.000630903	8.36899	0.810635	0.648711	-0.161924	0.161924	7	157650205	R	II	PTPRN2	Body	shelf	Body-shelf
cg03788852	0.354095	0.210312	6.61465	5.64071e-08	0.000686982	8.27104	0.100711	0.454806	0.354095	0.354095	7	96746926	R	II	SDHAF3	5'UTR	island	5'UTR-island
cg15050398	0.106594	0.413972	6.60227	5.8742e-08	0.000704063	8.23187	0.380979	0.487573	0.106594	0.106594	6	28829182	F	II		IGR	shelf	IGR-shelf
cg16738194	0.415351	0.453493	6.57444	6.43519e-08	0.0007429	8.14377	0.324932	0.740284	0.415351	0.415351	4	1076636	R	II	RNF212	Body	opensea	Body-opensea
cg02066590	-0.347171	0.537521	-6.57178	6.49159e-08	0.0007429	8.13534	0.644979	0.297808	-0.347171	0.347171	22	47016623	R	II		IGR	shore	IGR-shore
cg02827175	-0.298771	0.695847	-6.57169	6.49338e-08	0.0007429	8.13508	0.788324	0.489553	-0.298771	0.298771	7	1986245	R	II	MAD1L1	Body	opensea	Body-opensea
cg06723357	-0.463579	0.599022	-6.55544	6.84864e-08	0.000764309	8.08363	0.74251	0.278932	-0.463579	0.463579	17	55981642	F	II	CUEDC1	TSS1500	opensea	TSS1500-opensea
cg11754880	-0.324439	0.670371	-6.5539	6.88348e-08	0.000764309	8.07873	0.770793	0.446353	-0.324439	0.324439	16	57671153	R	II	ADGRG1	5'UTR	opensea	5'UTR-opensea
cg08841898	-0.375003	0.621062	-6.54947	6.98417e-08	0.000764309	8.0647	0.737134	0.362131	-0.375003	0.375003	12	27717865	F	II	PPFIBP1	5'UTR	opensea	5'UTR-opensea
cg24308584	-0.318568	0.760546	-6.53695	7.27672e-08	0.000784948	8.02507	0.85915	0.540582	-0.318568	0.318568	4	6325174	R	II	PPP2R2C	Body	opensea	Body-opensea
cg21801292	-0.17883	0.745606	-6.53059	7.43006e-08	0.000790184	8.00493	0.800958	0.622128	-0.17883	0.17883	4	117626794	R	II		IGR	island	IGR-island
cg09198462	-0.386297	0.521405	-6.52633	7.53456e-08	0.000790184	7.99144	0.640973	0.254677	-0.386297	0.386297	6	152916616	R	II	SYNE1	Body	opensea	Body-opensea
cg13758646	0.307444	0.169596	6.50433	8.09841e-08	0.000837684	7.92174	0.0744344	0.381879	0.307444	0.307444	9	101469711	F	I	GABBR2	Body	island	Body-island
cg15117080	0.327636	0.425162	6.49806	8.26666e-08	0.000842917	7.90188	0.323751	0.651387	0.327636	0.327636	3	142804163	F	II		IGR	opensea	IGR-opensea
cg26873413	0.0957303	0.336522	6.49419	8.37226e-08	0.000842917	7.88962	0.306891	0.402622	0.0957303	0.0957303	19	56728589	R	II		IGR	island	IGR-island
cg02662250	-0.279118	0.672369	-6.48501	8.6281e-08	0.000857244	7.86055	0.758762	0.479645	-0.279118	0.279118	17	12647716	F	II	MYOCD	Body	opensea	Body-opensea
cg11936289	-0.37798	0.544131	-6.47475	8.9234e-08	0.000872813	7.82805	0.661125	0.283144	-0.37798	0.37798	10	33407061	F	II		IGR	opensea	IGR-opensea
cg09050596	0.36557	0.390677	6.46813	9.11935e-08	0.000872813	7.80707	0.277524	0.643094	0.36557	0.36557	14	26303100	F	II		IGR	opensea	IGR-opensea
cg11119487	-0.38376	0.636728	-6.46772	9.13156e-08	0.000872813	7.80578	0.755511	0.37175	-0.38376	0.38376	3	72677803	R	II		IGR	opensea	IGR-opensea
cg17135423	0.308343	0.565652	6.45981	9.37165e-08	0.000884564	7.78072	0.470212	0.778555	0.308343	0.308343	1	20142562	R	II	RNF186	TSS1500	opensea	TSS1500-opensea
cg10663370	0.309673	0.457617	6.45447	9.53747e-08	0.000889102	7.76378	0.361766	0.671438	0.309673	0.309673	17	12692644	R	I	RICH2	TSS200	shore	TSS200-shore
cg13390361	-0.22543	0.623659	-6.43196	1.02684e-07	0.000945569	7.69246	0.693435	0.468005	-0.22543	0.22543	8	43058087	R	II		IGR	shore	IGR-shore
cg00824757	-0.238442	0.738244	-6.41735	1.07728e-07	0.000980059	7.64616	0.812047	0.573605	-0.238442	0.238442	11	34591910	F	II		IGR	opensea	IGR-opensea
cg21091841	-0.300673	0.704145	-6.40808	1.11055e-07	0.000993205	7.61678	0.79721	0.496537	-0.300673	0.300673	13	34251239	F	II		IGR	opensea	IGR-opensea
cg16015805	0.341679	0.353341	6.40604	1.11803e-07	0.000993205	7.6103	0.247583	0.589262	0.341679	0.341679	18	76634037	F	II		IGR	opensea	IGR-opensea
cg14762935	-0.342997	0.600034	-6.38662	1.1916e-07	0.00104625	7.54876	0.7062	0.363203	-0.342997	0.342997	5	133463514	F	II	TCF7	Body	opensea	Body-opensea
cg06176750	-0.273607	0.541716	-6.38145	1.21198e-07	0.00105192	7.53237	0.626404	0.352797	-0.273607	0.273607	11	7112356	F	I	RBMXL2	3'UTR	shore	3'UTR-shore
cg24655959	-0.299022	0.7592	-6.36303	1.28756e-07	0.00109373	7.47396	0.851754	0.552732	-0.299022	0.299022	4	75073662	F	II	MTHFD2L	Body	opensea	Body-opensea
cg17834794	-0.391679	0.571656	-6.36266	1.28913e-07	0.00109373	7.47278	0.69289	0.301211	-0.391679	0.391679	12	76035462	F	II		IGR	opensea	IGR-opensea
cg15243576	0.333914	0.352035	6.33719	1.40156e-07	0.00116575	7.39203	0.24868	0.582595	0.333914	0.333914	14	34697370	F	II		IGR	opensea	IGR-opensea
cg17053538	-0.118719	0.86515	-6.33646	1.40489e-07	0.00116575	7.38974	0.901896	0.783177	-0.118719	0.118719	5	121766285	F	II	SNCAIP	Body	opensea	Body-opensea
cg11803859	-0.416062	0.696317	-6.31883	1.48861e-07	0.00122179	7.33384	0.825098	0.409036	-0.416062	0.416062	10	125770124	R	II	CHST15	Body	opensea	Body-opensea
cg00350478	-0.283199	0.685526	-6.31072	1.52881e-07	0.00122193	7.30812	0.773183	0.489984	-0.283199	0.283199	6	168480013	R	II	FRMD1	TSS200	shore	TSS200-shore
cg07545526	0.377747	0.343211	6.31046	1.53012e-07	0.00122193	7.30729	0.22629	0.604036	0.377747	0.377747	4	13478708	R	II	RAB28	Body	opensea	Body-opensea
cg04487274	-0.335508	0.667106	-6.30722	1.54647e-07	0.00122193	7.29702	0.770953	0.435445	-0.335508	0.335508	2	112380704	R	II		IGR	opensea	IGR-opensea
cg20002248	0.274594	0.18572	6.30584	1.55352e-07	0.00122193	7.29264	0.100726	0.37532	0.274594	0.274594	7	96747288	F	II	ACN9	Body	shore	Body-shore
cg10134910	0.323292	0.31499	6.3019	1.57375e-07	0.00122509	7.28014	0.214923	0.538216	0.323292	0.323292	4	1076041	F	II	RNF212	Body	opensea	Body-opensea
cg18303608	-0.324081	0.713213	-6.29801	1.59397e-07	0.00122817	7.26781	0.813523	0.489442	-0.324081	0.324081	2	213777611	F	II		IGR	opensea	IGR-opensea
cg01803541	0.188754	0.122251	6.29297	1.62055e-07	0.00123604	7.25184	0.0638273	0.252581	0.188754	0.188754	15	100890243	R	II	FLJ42289	Body	island	Body-island
cg15592194	-0.363074	0.616598	-6.27869	1.69839e-07	0.00127455	7.20654	0.728978	0.365904	-0.363074	0.363074	5	79033226	R	II	CMYA5	Body	opensea	Body-opensea
cg22509516	0.364144	0.0679865	20.5395	2.91011e-23	2.19742e-17	35.3077	0.0419763	0.40612	0.364144	0.364144	5	122848253	F	I	CSNK1G3	1stExon	island	1stExon-island	chr5:122847661-122848292
cg23644643	0.355014	0.0976784	15.6323	6.33828e-19	2.39301e-13	28.6685	0.0723203	0.427334	0.355014	0.355014	5	122847814	R	I	CSNK1G3	1stExon	island	1stExon-island	chr5:122847661-122848292
cg15899841	0.24514	0.0559673	14.2357	1.66294e-17	4.1856e-12	26.2683	0.0384573	0.283597	0.24514	0.24514	5	122847806	R	II	CSNK1G3	1stExon	island	1stExon-island	chr5:122847661-122848292
cg18874902	0.294382	0.0848814	12.0819	3.98934e-15	7.53087e-10	22.0222	0.0638541	0.358236	0.294382	0.294382	5	122848255	F	I	CSNK1G3	1stExon	island	1stExon-island	chr5:122847661-122848292
cg00068305	0.0906127	0.0820462	11.4105	2.47724e-14	3.74112e-09	20.5519	0.0755738	0.166187	0.0906127	0.0906127	5	122847680	F	I	CSNK1G3	TSS200	island	TSS200-island	chr5:122847661-122848292
cg16309944	0.11812	0.0618187	9.40501	8.18947e-12	1.03064e-06	15.7229	0.0533816	0.171501	0.11812	0.11812	5	122847756	F	II	CSNK1G3	TSS200	island	TSS200-island	chr5:122847661-122848292
cg02651774	-0.210163	0.916131	-8.84233	4.5679e-11	4.92745e-06	14.2513	0.931143	0.720979	-0.210163	0.210163	9	33922014	F	II	UBAP2	3'UTR	opensea	3'UTR-opensea
cg02631957	0.164241	0.0758863	8.63721	8.6272e-11	8.14298e-06	13.7028	0.0641548	0.228395	0.164241	0.164241	5	122847966	R	II	CSNK1G3	1stExon	island	1stExon-island	chr5:122847661-122848292
cg24320966	-0.27648	0.881871	-8.57956	1.0324e-10	8.56852e-06	13.5475	0.90162	0.625139	-0.27648	0.27648	7	124571363	R	II	POT1	TSS1500	shore	TSS1500-shore	chr7:124569882-124570199
cg25855721	0.20291	0.0871655	8.54926	1.13476e-10	8.56852e-06	13.4657	0.072672	0.275582	0.20291	0.20291	8	55545577	F	II		IGR	opensea	IGR-opensea
cg16158974	-0.191443	0.850733	-8.40769	1.76726e-10	1.21314e-05	13.0816	0.864408	0.672964	-0.191443	0.191443	5	138063324	F	II		IGR	opensea	IGR-opensea
cg11172967	0.272689	0.0844931	8.21707	3.21981e-10	1.90951e-05	12.5599	0.0650153	0.337704	0.272689	0.272689	5	122847744	F	I	CSNK1G3	TSS200	island	TSS200-island	chr5:122847661-122848292
cg19080481	0.158982	0.0442917	8.21048	3.28748e-10	1.90951e-05	12.5418	0.0329359	0.191918	0.158982	0.158982	5	78531912	F	I	JMY	TSS200	island	TSS200-island	chr5:78531531-78533495
cg00552911	-0.248179	0.88951	-8.09688	4.70911e-10	2.53989e-05	12.2284	0.907237	0.659058	-0.248179	0.248179	1	55798951	F	II		IGR	opensea	IGR-opensea
cg19449377	-0.201375	0.873278	-7.86736	9.77147e-10	4.91894e-05	11.59	0.887662	0.686287	-0.201375	0.201375	17	39041199	R	II	KRT20	1stExon	opensea	1stExon-opensea
cg10066623	-0.179331	0.927523	-7.8031	1.1998e-09	5.51395e-05	11.4101	0.940333	0.761002	-0.179331	0.179331	5	80640692	R	II	ACOT12	ExonBnd	opensea	ExonBnd-opensea
cg11508949	0.118074	0.100809	7.79245	1.24139e-09	5.51395e-05	11.3802	0.0923756	0.21045	0.118074	0.118074	4	106067764	R	I	TET2	TSS200	island	TSS200-island	chr4:106067473-106067968
cg22000330	0.12392	0.0545201	7.75292	1.40876e-09	5.90975e-05	11.2692	0.0456687	0.169588	0.12392	0.12392	17	14204485	R	I	HS3ST3B1	TSS200	island	TSS200-island	chr17:14204168-14207702
cg10541587	0.133847	0.115107	7.63958	2.02622e-09	8.05259e-05	10.9498	0.105546	0.239393	0.133847	0.133847	4	106067761	R	I	TET2	TSS200	island	TSS200-island	chr4:106067473-106067968
cg26565975	-0.190462	0.87563	-7.62112	2.15007e-09	8.11756e-05	10.8976	0.889235	0.698772	-0.190462	0.190462	21	31988616	F	II	KRTAP20-1	TSS200	opensea	TSS200-opensea
cg09228878	0.16292	0.0868094	7.527	2.91038e-09	0.000104649	10.6311	0.0751723	0.238093	0.16292	0.16292	5	78532076	R	II	JMY	1stExon	island	1stExon-island	chr5:78531531-78533495
cg10691256	-0.189375	0.868715	-7.46761	3.52449e-09	0.00012097	10.4623	0.882241	0.692867	-0.189375	0.189375	3	127718687	R	II		IGR	opensea	IGR-opensea
cg15744329	-0.267446	0.880005	-7.41801	4.13648e-09	0.000135802	10.3211	0.899109	0.631662	-0.267446	0.267446	20	19318332	F	II	SLC24A3	Body	opensea	Body-opensea
cg21661031	-0.230608	0.851238	-7.40223	4.35279e-09	0.000136949	10.2761	0.86771	0.637102	-0.230608	0.230608	3	159304352	F	II	SCHIP1	Body	opensea	Body-opensea
cg12683454	0.105373	0.101801	7.339	5.34004e-09	0.00016129	10.0956	0.0942744	0.199647	0.105373	0.105373	4	106067758	R	I	TET2	TSS200	island	TSS200-island	chr4:106067473-106067968
cg14330655	0.09647	0.104505	7.27139	6.64704e-09	0.000182239	9.90207	0.0976141	0.194084	0.09647	0.09647	4	106067570	F	I	TET2	TSS1500	island	TSS1500-island	chr4:106067473-106067968
cg11250586	-0.238963	0.900719	-7.26939	6.69031e-09	0.000182239	9.89633	0.917788	0.678825	-0.238963	0.238963	8	118936820	R	II	EXT1	Body	opensea	Body-opensea
cg14176457	-0.248155	0.865364	-7.2663	6.75766e-09	0.000182239	9.88747	0.883089	0.634934	-0.248155	0.248155	3	69698369	R	II		IGR	opensea	IGR-opensea
cg09770621	0.182323	0.0686485	7.21588	7.95778e-09	0.000204078	9.74285	0.0556254	0.237948	0.182323	0.182323	5	78532026	R	I	JMY	5'UTR	island	5'UTR-island	chr5:78531531-78533495
cg23056611	-0.158056	0.844529	-7.21012	8.10801e-09	0.000204078	9.7263	0.855819	0.697763	-0.158056	0.158056	2	122496648	R	II		IGR	shelf	IGR-shelf	chr2:122494108-122494494
cg23895558	-0.24371	0.865661	-7.17927	8.96171e-09	0.000218289	9.63768	0.883069	0.639359	-0.24371	0.24371	13	111572288	F	II		IGR	shelf	IGR-shelf	chr13:111566486-111568366
cg02653798	0.207783	0.0736335	7.07705	1.24933e-08	0.000294801	9.3433	0.0587918	0.266574	0.207783	0.207783	5	78531986	R	I	JMY	5'UTR	island	5'UTR-island	chr5:78531531-78533495
cg19938912	-0.154112	0.892206	-6.9745	1.7446e-08	0.000391778	9.04701	0.903214	0.749102	-0.154112	0.154112	2	27682008	F	II	IFT172	Body	opensea	Body-opensea
cg03911034	-0.144844	0.912094	-6.97109	1.76407e-08	0.000391778	9.03716	0.92244	0.777596	-0.144844	0.144844	3	188662679	F	II		IGR	shelf	IGR-shelf	chr3:188665275-188665552
cg02247875	-0.141094	0.880831	-6.93982	1.95343e-08	0.000406307	8.9466	0.890909	0.749815	-0.141094	0.141094	16	1513254	F	II	CLCN7	Body	shore	Body-shore	chr16:1514412-1514859
cg03516358	-0.146512	0.905546	-6.93978	1.95366e-08	0.000406307	8.9465	0.916011	0.769499	-0.146512	0.146512	2	127733882	F	II		IGR	shore	IGR-shore	chr2:127734403-127734677
cg03601444	-0.164885	0.902591	-6.92813	2.0293e-08	0.000406307	8.91275	0.914368	0.749483	-0.164885	0.164885	18	10754208	F	II	PIEZO2	Body	opensea	Body-opensea
cg25884711	0.14022	0.0504881	6.92581	2.04472e-08	0.000406307	8.90603	0.0404724	0.180692	0.14022	0.14022	7	24323840	F	I	NPY	5'UTR	island	5'UTR-island	chr7:24323558-24325080
cg17606016	-0.162007	0.894357	-6.89932	2.22933e-08	0.000430629	8.82922	0.905929	0.743922	-0.162007	0.162007	2	161014433	R	II	ITGB6	Body	opensea	Body-opensea
cg03487897	-0.197841	0.906811	-6.89227	2.28118e-08	0.000430629	8.80878	0.920942	0.723101	-0.197841	0.197841	15	37110777	F	II	CSNK1A1P	TSS200	island	TSS200-island	chr15:37110361-37110778
cg04210082	-0.146029	0.881324	-6.87328	2.42707e-08	0.000431891	8.75368	0.891754	0.745726	-0.146029	0.146029	8	109459746	F	II	TTC35	Body	shelf	Body-shelf	chr8:109455600-109456263
cg19790509	-0.134769	0.835085	-6.87076	2.44708e-08	0.000431891	8.74638	0.844711	0.709942	-0.134769	0.134769	12	130040893	F	I	TMEM132D	Body	opensea	Body-opensea
cg17787161	-0.136845	0.906955	-6.86922	2.45946e-08	0.000431891	8.74189	0.91673	0.779885	-0.136845	0.136845	2	192746088	R	II		IGR	shore	IGR-shore	chr2:192746684-192746996
cg12319381	-0.147829	0.907279	-6.8051	3.0325e-08	0.000520416	8.55561	0.917838	0.770009	-0.147829	0.147829	1	52261394	R	II	NRD1	Body	opensea	Body-opensea
cg03464765	-0.124717	0.917621	-6.78139	3.27679e-08	0.000549844	8.48666	0.926529	0.801812	-0.124717	0.124717	11	126025976	F	II		IGR	opensea	IGR-opensea
cg01525427	0.275706	0.0856839	6.77445	3.35192e-08	0.000550224	8.46648	0.0659906	0.341696	0.275706	0.275706	3	172208102	F	II		IGR	opensea	IGR-opensea
cg02382073	0.0567179	0.0684843	6.74196	3.72768e-08	0.000598887	8.37188	0.064433	0.121151	0.0567179	0.0567179	4	106067967	F	II	TET2	5'UTR	island	5'UTR-island	chr4:106067473-106067968
cg01162108	-0.127706	0.890335	-6.73195	3.85174e-08	0.000605926	8.34273	0.899457	0.771751	-0.127706	0.127706	4	169764111	F	II	PALLD	5'UTR	opensea	5'UTR-opensea
cg01889284	-0.152976	0.914792	-6.70884	4.15418e-08	0.000640166	8.2754	0.925718	0.772742	-0.152976	0.152976	5	81890512	F	II		IGR	opensea	IGR-opensea
cg07670518	-0.105832	0.926402	-6.69575	4.33609e-08	0.000654835	8.23722	0.933962	0.82813	-0.105832	0.105832	5	118342543	R	II		IGR	opensea	IGR-opensea
cg13264330	-0.162371	0.912448	-6.67859	4.58646e-08	0.000679064	8.1872	0.924046	0.761675	-0.162371	0.162371	3	55328871	F	II		IGR	opensea	IGR-opensea
cg24588482	0.126798	0.113622	6.66305	4.82591e-08	0.000700776	8.14185	0.104565	0.231362	0.126798	0.126798	1	160370253	R	I	VANGL2	TSS200	island	TSS200-island	chr1:160370112-160370658
cg04393471	-0.191155	0.890739	-6.64255	5.16095e-08	0.000735287	8.08202	0.904393	0.713237	-0.191155	0.191155	13	111010255	R	II	COL4A2	Body	opensea	Body-opensea
cg05034809	-0.143949	0.897451	-6.63114	5.35739e-08	0.00074914	8.04871	0.907733	0.763783	-0.143949	0.143949	10	49799349	R	II	ARHGAP22	Body	opensea	Body-opensea
cg06823517	-0.145199	0.915815	-6.57249	6.49216e-08	0.000891313	7.87736	0.926186	0.780987	-0.145199	0.145199	5	35484879	R	II		IGR	opensea	IGR-opensea
cg01397800	-0.310395	0.85939	-6.5252	7.58061e-08	0.00102216	7.73904	0.881561	0.571166	-0.310395	0.310395	20	7050213	R	II		IGR	opensea	IGR-opensea
cg11278494	-0.240238	0.839589	-6.49874	8.26769e-08	0.00109525	7.66158	0.856748	0.616511	-0.240238	0.240238	11	67280462	F	II		IGR	opensea	IGR-opensea
cg03865281	-0.170475	0.881492	-6.4872	8.58668e-08	0.00111789	7.62777	0.893669	0.723194	-0.170475	0.170475	10	90364671	F	II	LIPJ	Body	opensea	Body-opensea
cg23716799	-0.120753	0.914308	-6.44649	9.81304e-08	0.0012559	7.50853	0.922933	0.80218	-0.120753	0.120753	3	25524617	F	II	RARB	5'UTR	opensea	5'UTR-opensea
cg09529537	0.107397	0.0715103	6.43866	1.00684e-07	0.00126711	7.48557	0.0638391	0.171236	0.107397	0.107397	5	78531947	F	II	JMY	TSS200	island	TSS200-island	chr5:78531531-78533495
cg09570250	-0.183128	0.897922	-6.36884	1.26606e-07	0.00155034	7.28081	0.911002	0.727875	-0.183128	0.183128	4	110676767	R	II	CFI	Body	opensea	Body-opensea
cg16397813	-0.149521	0.884111	-6.36685	1.27437e-07	0.00155034	7.27496	0.894791	0.74527	-0.149521	0.149521	3	185547520	R	II		IGR	shelf	IGR-shelf	chr3:185541048-185544146
cg08019798	-0.217724	0.803512	-6.36216	1.29414e-07	0.00155034	7.2612	0.819064	0.60134	-0.217724	0.217724	2	1286216	F	II	SNTG2	Body	shore	Body-shore	chr2:1286393-1286642
cg00247963	-0.25721	0.836716	-6.35647	1.31854e-07	0.00155034	7.24449	0.855089	0.597879	-0.25721	0.25721	16	20863151	R	II		IGR	opensea	IGR-opensea
cg09315367	-0.295207	0.790541	-6.35279	1.33456e-07	0.00155034	7.23369	0.811628	0.51642	-0.295207	0.295207	19	10736006	R	II	SLC44A2	TSS200	island	TSS200-island	chr19:10735999-10736396
cg00387819	-0.158463	0.908617	-6.34077	1.38826e-07	0.00158829	7.19841	0.919936	0.761473	-0.158463	0.158463	10	20002868	R	II	LOC101928834	Body	opensea	Body-opensea
cg19053479	0.15364	0.126438	6.32902	1.44284e-07	0.00161445	7.16392	0.115464	0.269104	0.15364	0.15364	10	15901893	F	II	FAM188A	Body	shore	Body-shore	chr10:15902079-15902402
cg09354484	-0.240193	0.865175	-6.3267	1.45389e-07	0.00161445	7.1571	0.882332	0.642139	-0.240193	0.240193	10	130084471	F	II	LINC01163	Body	opensea	Body-opensea
cg25370266	-0.126709	0.879252	-6.27107	1.74517e-07	0.00190982	6.99371	0.888303	0.761594	-0.126709	0.126709	1	203692889	R	II	ATP2B4	Body	opensea	Body-opensea
cg27013063	0.0906913	0.105421	6.26059	1.80628e-07	0.00194845	6.96291	0.0989432	0.189635	0.0906913	0.0906913	5	122848414	R	I	CSNK1G3	5'UTR	shore	5'UTR-shore	chr5:122847661-122848292
cg24242823	0.0965663	0.0448052	6.24175	1.92157e-07	0.00204363	6.90752	0.0379076	0.134474	0.0965663	0.0965663	7	24323675	R	I	NPY	TSS200	island	TSS200-island	chr7:24323558-24325080
cg02165555	-0.149363	0.902076	-6.22698	2.01705e-07	0.00211537	6.86411	0.912745	0.763382	-0.149363	0.149363	22	20925850	R	II	MED15	Body	opensea	Body-opensea
cg13440296	0.0488774	0.0606695	6.22141	2.0543e-07	0.00212493	6.84772	0.0571782	0.106056	0.0488774	0.0488774	4	106067738	R	I	TET2	TSS1500	island	TSS1500-island	chr4:106067473-106067968
cg20652636	-0.363007	0.800397	-6.2018	2.19088e-07	0.00223558	6.79008	0.826326	0.463319	-0.363007	0.363007	2	85656009	F	II		IGR	opensea	IGR-opensea
cg17314277	-0.226346	0.775925	-6.18907	2.28446e-07	0.00226713	6.75262	0.792093	0.565746	-0.226346	0.226346	1	183274182	F	I	NMNAT2	TSS200	opensea	TSS200-opensea
cg09096234	-0.150887	0.892573	-6.18887	2.28598e-07	0.00226713	6.75202	0.90335	0.752464	-0.150887	0.150887	5	135365890	F	II	TGFBI	Body	shore	Body-shore	chr5:135364507-135365036
cg12896170	-0.172288	0.885683	-6.18544	2.31187e-07	0.00226713	6.74194	0.897989	0.725701	-0.172288	0.172288	6	28890069	F	II	TRIM27	Body	shore	Body-shore	chr6:28890951-28892013
cg13365781	0.0849799	0.0739135	6.17881	2.36273e-07	0.00227413	6.72244	0.0678436	0.152823	0.0849799	0.0849799	4	106067872	R	I	TET2	TSS200	island	TSS200-island	chr4:106067473-106067968
cg05324982	0.0932149	0.0817483	6.17669	2.37925e-07	0.00227413	6.7162	0.0750901	0.168305	0.0932149	0.0932149	17	14204478	R	II	HS3ST3B1	TSS200	island	TSS200-island	chr17:14204168-14207702
cg10224783	-0.181468	0.873323	-6.15669	2.54079e-07	0.00238282	6.65736	0.886285	0.704817	-0.181468	0.181468	7	138413359	R	II	ATP6V0A4	Body	opensea	Body-opensea
cg21831485	-0.196632	0.869226	-6.15486	2.55608e-07	0.00238282	6.65198	0.883271	0.686639	-0.196632	0.196632	7	31594014	F	II	CCDC129	Body	opensea	Body-opensea
cg05747351	0.180476	0.0938979	6.14277	2.6596e-07	0.0024491	6.61641	0.0810067	0.261483	0.180476	0.180476	6	89673732	F	II	RNGTT	TSS1500	shore	TSS1500-shore	chr6:89672884-89673579
cg17247261	0.180606	0.085453	6.13348	2.74195e-07	0.00249451	6.58908	0.0725526	0.253159	0.180606	0.180606	19	32714839	R	II		IGR	shore	IGR-shore	chr19:32715384-32715800
cg15929698	0.152305	0.0589251	6.11215	2.94099e-07	0.00263673	6.52628	0.0480461	0.200351	0.152305	0.152305	7	24323792	F	I	NPY	TSS200	island	TSS200-island	chr7:24323558-24325080
cg26727817	-0.279617	0.846309	-6.10935	2.96812e-07	0.00263673	6.51805	0.866282	0.586664	-0.279617	0.279617	10	123376841	R	II		IGR	opensea	IGR-opensea
cg12214255	-0.225	0.829408	-6.09121	3.15034e-07	0.00276607	6.46465	0.84548	0.62048	-0.225	0.225	1	24119130	R	II	LYPLA2	5'UTR	shore	5'UTR-shore	chr1:24117482-24117824
cg04478223	-0.155141	0.885932	-6.05997	3.49067e-07	0.00302965	6.37268	0.897013	0.741873	-0.155141	0.155141	5	49699726	R	II	EMB	Body	opensea	Body-opensea
cg01210909	0.0674506	0.0588072	6.0127	4.07683e-07	0.00348793	6.23346	0.0539893	0.12144	0.0674506	0.0674506	4	106067566	F	I	TET2	TSS1500	island	TSS1500-island	chr4:106067473-106067968
cg27063540	-0.194552	0.853095	-6.01015	4.11107e-07	0.00348793	6.22596	0.866991	0.672439	-0.194552	0.194552	16	5116142	R	II	C16orf89	TSS200	opensea	TSS200-opensea
cg27484805	0.0687632	0.0798202	6.00287	4.21047e-07	0.00353257	6.20453	0.0749085	0.143672	0.0687632	0.0687632	10	22726730	R	II		IGR	island	IGR-island	chr10:22725491-22726764
cg06964475	-0.133033	0.89718	-5.99639	4.30101e-07	0.00356888	6.18544	0.906682	0.77365	-0.133033	0.133033	5	51688	R	II		IGR	island	IGR-island	chr5:50805-51899
cg20127420	-0.219311	0.858123	-5.97618	4.59615e-07	0.00377233	6.1259	0.873788	0.654477	-0.219311	0.219311	12	109939086	R	II	UBE3B	Body	opensea	Body-opensea
cg11658970	-0.142637	0.798277	-5.97158	4.66597e-07	0.00377413	6.11237	0.808466	0.665829	-0.142637	0.142637	6	159734674	R	I		IGR	shelf	IGR-shelf	chr6:159736690-159736973
cg13636908	0.112382	0.102294	5.96948	4.69831e-07	0.00377413	6.10617	0.0942672	0.206649	0.112382	0.112382	5	78532944	R	I	JMY	1stExon	island	1stExon-island	chr5:78531531-78533495
cg09023643	-0.151501	0.89016	-5.96508	4.76663e-07	0.00378871	6.09321	0.900981	0.74948	-0.151501	0.151501	3	186646931	R	II	ST6GAL1	TSS1500	shore	TSS1500-shore	chr3:186648174-186649103
cg07291958	0.0657716	0.0598079	5.95653	4.90238e-07	0.00385602	6.06801	0.0551099	0.120882	0.0657716	0.0657716	2	26785531	F	I	C2orf70	1stExon	island	1stExon-island	chr2:26785114-26785687
cg26544377	-0.359199	0.797204	-5.95196	4.97648e-07	0.00387395	6.05455	0.822861	0.463662	-0.359199	0.359199	7	54955929	R	II		IGR	shore	IGR-shore	chr7:54956273-54956599
cg16800228	-0.15894	0.890371	-5.94351	5.11642e-07	0.00394224	6.02966	0.901724	0.742783	-0.15894	0.15894	15	95739493	R	II		IGR	opensea	IGR-opensea
cg19385331	0.29902	0.1063	5.89722	5.956e-07	0.00454279	5.89327	0.0849415	0.383961	0.29902	0.29902	13	100641867	F	II		IGR	island	IGR-island	chr13:100641334-100642188
cg11159039	-0.280732	0.854984	-5.87741	6.35595e-07	0.00479936	5.83491	0.875036	0.594304	-0.280732	0.280732	6	6434562	R	II	LY86-AS1	Body	opensea	Body-opensea
