# Supplementary material for: Whole-genome DNA methylation characteristics in pediatric precursor B cell acute lymphoblastic leukemia (BCP ALL)
Source: PLoS One. 2017 Nov 10;12(11):e0187422. doi: 10.1371/journal.pone.0187422 (PMC5695275; doi:10.1371/journal.pone.0187422)
Supplement: S6 Appendix — (XLSX) [file pone.0187422.s006.xlsx]

## Sheet: All
Number of reference genes in the category (C), number of genes in the gene set and also in the category (O), expected number in the
category (E), Ratio of enrichment (R), p value from hypergeometric test (rawP), and p value adjusted by the multiple test adjustment (adjP).
Disease	Disease ID	Statistics	Gene	Gene description	ENSEMBL
Lymphoma	DB_ID:PA444840	C=342;O=11;E=1.32;R=8.36;rawP=1.05e-07;adjP=1.06e-05	CXCR5	chemokine (C-X-C motif) receptor 5	ENSG00000160683
			NCOR2	nuclear receptor corepressor 2	ENSG00000196498
			TNFAIP3	tumor necrosis factor, alpha-induced protein 3	ENSG00000118503
			IL7R	interleukin 7 receptor	ENSG00000168685
			TRAF2	TNF receptor-associated factor 2	ENSG00000127191
			RUNX1	runt-related transcription factor 1	ENSG00000159216
			CD27	CD27 molecule	ENSG00000139193
			FOXP1	forkhead box P1	ENSG00000114861
			EML4	echinoderm microtubule associated protein like 4	ENSG00000143924
			MME	membrane metallo-endopeptidase	ENSG00000196549
			NBN	nibrin	ENSG00000104320
Lymphoma, B-Cell	DB_ID:PA446304	C=231;O=9;E=0.89;R=10.12;rawP=3.17e-07;adjP=1.60e-05	CXCR5	chemokine (C-X-C motif) receptor 5	ENSG00000160683
			NCOR2	nuclear receptor corepressor 2	ENSG00000196498
			TNFAIP3	tumor necrosis factor, alpha-induced protein 3	ENSG00000118503
			IL7R	interleukin 7 receptor	ENSG00000168685
			TRAF2	TNF receptor-associated factor 2	ENSG00000127191
			RUNX1	runt-related transcription factor 1	ENSG00000159216
			CD27	CD27 molecule	ENSG00000139193
			FOXP1	forkhead box P1	ENSG00000114861
			MME	membrane metallo-endopeptidase	ENSG00000196549
Protein Deficiency	DB_ID:PA445428	C=356;O=10;E=1.37;R=7.30;rawP=1.38e-06;adjP=4.65e-05	NDUFAF6	NADH dehydrogenase (ubiquinone) complex I, assembly factor 6	ENSG00000156170
			ERCC3	excision repair cross-complementing rodent repair deficiency, complementation group 3	ENSG00000163161
			HADHB	hydroxyacyl-CoA dehydrogenase/3-ketoacyl-CoA thiolase/enoyl-CoA hydratase (trifunctional protein), beta subunit	ENSG00000138029
			ETFA	electron-transfer-flavoprotein, alpha polypeptide	ENSG00000140374
			MAD1L1	MAD1 mitotic arrest deficient-like 1 (yeast)	ENSG00000002822
			FANCD2	Fanconi anemia, complementation group D2	ENSG00000144554
			BLM	Bloom syndrome, RecQ helicase-like	ENSG00000197299
			RPS6KA5	ribosomal protein S6 kinase, 90kDa, polypeptide 5	ENSG00000100784
			NBN	nibrin	ENSG00000104320
			NLRC4	NLR family, CARD domain containing 4	ENSG00000091106
Trisomy	DB_ID:PA445932	C=108;O=6;E=0.42;R=14.43;rawP=4.11e-06;adjP=0.0001	DOPEY2	dopey family member 2	ENSG00000142197
			RUNX1	runt-related transcription factor 1	ENSG00000159216
			HSF2BP	heat shock transcription factor 2 binding protein	ENSG00000160207
			FOXP1	forkhead box P1	ENSG00000114861
			APP	amyloid beta (A4) precursor protein	ENSG00000142192
			KCNJ15	potassium inwardly-rectifying channel, subfamily J, member 15	ENSG00000157551
cancer or viral infections	DB_ID:PA128407012	C=951;O=14;E=3.66;R=3.82;rawP=2.09e-05;adjP=0.0002	MX1	myxovirus (influenza virus) resistance 1, interferon-inducible protein p78 (mouse)	ENSG00000157601
			TIMP2	TIMP metallopeptidase inhibitor 2	ENSG00000035862
			HIF1A	hypoxia inducible factor 1, alpha subunit (basic helix-loop-helix transcription factor)	ENSG00000100644
			ERCC3	excision repair cross-complementing rodent repair deficiency, complementation group 3	ENSG00000163161
			NDRG1	N-myc downstream regulated 1	ENSG00000104419
			FANCD2	Fanconi anemia, complementation group D2	ENSG00000144554
			RUNX1	runt-related transcription factor 1	ENSG00000159216
			BLM	Bloom syndrome, RecQ helicase-like	ENSG00000197299
			FOXP1	forkhead box P1	ENSG00000114861
			EML4	echinoderm microtubule associated protein like 4	ENSG00000143924
			MME	membrane metallo-endopeptidase	ENSG00000196549
			IFITM1	interferon induced transmembrane protein 1	ENSG00000185885
			SMARCB1	SWI/SNF related, matrix associated, actin dependent regulator of chromatin, subfamily b, member 1	ENSG00000099956
			NBN	nibrin	ENSG00000104320
Lymphoma, Low-Grade	DB_ID:PA446307	C=219;O=7;E=0.84;R=8.30;rawP=2.42e-05;adjP=0.0002	CXCR5	chemokine (C-X-C motif) receptor 5	ENSG00000160683
			TNFAIP3	tumor necrosis factor, alpha-induced protein 3	ENSG00000118503
			CD27	CD27 molecule	ENSG00000139193
			FOXP1	forkhead box P1	ENSG00000114861
			TRAF2	TNF receptor-associated factor 2	ENSG00000127191
			MME	membrane metallo-endopeptidase	ENSG00000196549
			NBN	nibrin	ENSG00000104320
Lymphoma, B-Cell, Marginal Zone	DB_ID:PA446727	C=42;O=4;E=0.16;R=24.74;rawP=2.11e-05;adjP=0.0002	TNFAIP3	tumor necrosis factor, alpha-induced protein 3	ENSG00000118503
			CD27	CD27 molecule	ENSG00000139193
			FOXP1	forkhead box P1	ENSG00000114861
			TRAF2	TNF receptor-associated factor 2	ENSG00000127191
Lymphoproliferative Disorders	DB_ID:PA444849	C=374;O=9;E=1.44;R=6.25;rawP=1.61e-05;adjP=0.0002	CXCR5	chemokine (C-X-C motif) receptor 5	ENSG00000160683
			TNFAIP3	tumor necrosis factor, alpha-induced protein 3	ENSG00000118503
			IL7R	interleukin 7 receptor	ENSG00000168685
			TRAF2	TNF receptor-associated factor 2	ENSG00000127191
			RUNX1	runt-related transcription factor 1	ENSG00000159216
			CD27	CD27 molecule	ENSG00000139193
			FOXP1	forkhead box P1	ENSG00000114861
			MME	membrane metallo-endopeptidase	ENSG00000196549
			NBN	nibrin	ENSG00000104320
Hodgkin Disease	DB_ID:PA444485	C=139;O=6;E=0.54;R=11.21;rawP=1.75e-05;adjP=0.0002	ZHX2	zinc fingers and homeoboxes 2	ENSG00000178764
			TNFAIP3	tumor necrosis factor, alpha-induced protein 3	ENSG00000118503
			CD27	CD27 molecule	ENSG00000139193
			BLM	Bloom syndrome, RecQ helicase-like	ENSG00000197299
			TRAF2	TNF receptor-associated factor 2	ENSG00000127191
			NBN	nibrin	ENSG00000104320
Lymphatic Diseases	DB_ID:PA444833	C=363;O=9;E=1.40;R=6.44;rawP=1.27e-05;adjP=0.0002	CXCR5	chemokine (C-X-C motif) receptor 5	ENSG00000160683
			TNFAIP3	tumor necrosis factor, alpha-induced protein 3	ENSG00000118503
			IL7R	interleukin 7 receptor	ENSG00000168685
			TRAF2	TNF receptor-associated factor 2	ENSG00000127191
			RUNX1	runt-related transcription factor 1	ENSG00000159216
			CD27	CD27 molecule	ENSG00000139193
			FOXP1	forkhead box P1	ENSG00000114861
			MME	membrane metallo-endopeptidase	ENSG00000196549
			NBN	nibrin	ENSG00000104320
Lymphoma, Non-Hodgkin	DB_ID:PA444845	C=163;O=6;E=0.63;R=9.56;rawP=4.28e-05;adjP=0.0004	CXCR5	chemokine (C-X-C motif) receptor 5	ENSG00000160683
			TNFAIP3	tumor necrosis factor, alpha-induced protein 3	ENSG00000118503
			CD27	CD27 molecule	ENSG00000139193
			BLM	Bloom syndrome, RecQ helicase-like	ENSG00000197299
			TRAF2	TNF receptor-associated factor 2	ENSG00000127191
			NBN	nibrin	ENSG00000104320
Inflammation	DB_ID:PA444620	C=435;O=9;E=1.67;R=5.38;rawP=5.22e-05;adjP=0.0004	ITGAL	integrin, alpha L (antigen CD11A (p180), lymphocyte function-associated antigen 1; alpha polypeptide)	ENSG00000005844
			TNFAIP3	tumor necrosis factor, alpha-induced protein 3	ENSG00000118503
			HIF1A	hypoxia inducible factor 1, alpha subunit (basic helix-loop-helix transcription factor)	ENSG00000100644
			PPARG	peroxisome proliferator-activated receptor gamma	ENSG00000132170
			CPB2	carboxypeptidase B2 (plasma)	ENSG00000080618
			TRAF2	TNF receptor-associated factor 2	ENSG00000127191
			TSLP	thymic stromal lymphopoietin	ENSG00000145777
			ADIPOR2	adiponectin receptor 2	ENSG00000006831
			PIK3CD	phosphatidylinositol-4,5-bisphosphate 3-kinase, catalytic subunit delta	ENSG00000171608
Immune System Diseases	DB_ID:PA444602	C=680;O=11;E=2.62;R=4.20;rawP=7.18e-05;adjP=0.0005	CXCR5	chemokine (C-X-C motif) receptor 5	ENSG00000160683
			LY86	lymphocyte antigen 86	ENSG00000112799
			TNFAIP3	tumor necrosis factor, alpha-induced protein 3	ENSG00000118503
			IL7R	interleukin 7 receptor	ENSG00000168685
			TSLP	thymic stromal lymphopoietin	ENSG00000145777
			PIK3CD	phosphatidylinositol-4,5-bisphosphate 3-kinase, catalytic subunit delta	ENSG00000171608
			RUNX1	runt-related transcription factor 1	ENSG00000159216
			CD27	CD27 molecule	ENSG00000139193
			FOXP1	forkhead box P1	ENSG00000114861
			MME	membrane metallo-endopeptidase	ENSG00000196549
			NBN	nibrin	ENSG00000104320
Genetic Predisposition to Disease	DB_ID:PA446882	C=808;O=12;E=3.11;R=3.86;rawP=7.58e-05;adjP=0.0005	TIMP2	TIMP metallopeptidase inhibitor 2	ENSG00000035862
			TNFAIP3	tumor necrosis factor, alpha-induced protein 3	ENSG00000118503
			IL7R	interleukin 7 receptor	ENSG00000168685
			PPARG	peroxisome proliferator-activated receptor gamma	ENSG00000132170
			PDE4B	phosphodiesterase 4B, cAMP-specific	ENSG00000184588
			CTBP2	C-terminal binding protein 2	ENSG00000175029
			CCNY	cyclin Y	ENSG00000108100
			PDE4D	phosphodiesterase 4D, cAMP-specific	ENSG00000113448
			CNTNAP2	contactin associated protein-like 2	ENSG00000174469
			BLM	Bloom syndrome, RecQ helicase-like	ENSG00000197299
			DDC	dopa decarboxylase (aromatic L-amino acid decarboxylase)	ENSG00000132437
			NBN	nibrin	ENSG00000104320
Virus Diseases	DB_ID:PA446038	C=488;O=9;E=1.88;R=4.79;rawP=0.0001;adjP=0.0006	MX1	myxovirus (influenza virus) resistance 1, interferon-inducible protein p78 (mouse)	ENSG00000157601
			CXCR5	chemokine (C-X-C motif) receptor 5	ENSG00000160683
			ITGAL	integrin, alpha L (antigen CD11A (p180), lymphocyte function-associated antigen 1; alpha polypeptide)	ENSG00000005844
			IL7R	interleukin 7 receptor	ENSG00000168685
			TANK	TRAF family member-associated NFKB activator	ENSG00000136560
			PSMB7	proteasome (prosome, macropain) subunit, beta type, 7	ENSG00000136930
			PIK3CD	phosphatidylinositol-4,5-bisphosphate 3-kinase, catalytic subunit delta	ENSG00000171608
			CD27	CD27 molecule	ENSG00000139193
			IFITM1	interferon induced transmembrane protein 1	ENSG00000185885
Leukemia, Lymphoid	DB_ID:PA444756	C=272;O=7;E=1.05;R=6.69;rawP=9.50e-05;adjP=0.0006	CXCR5	chemokine (C-X-C motif) receptor 5	ENSG00000160683
			RUNX1	runt-related transcription factor 1	ENSG00000159216
			BRE	brain and reproductive organ-expressed (TNFRSF1A modulator)	ENSG00000158019
			CD27	CD27 molecule	ENSG00000139193
			IL7R	interleukin 7 receptor	ENSG00000168685
			MME	membrane metallo-endopeptidase	ENSG00000196549
			LINC00598	long intergenic non-protein coding RNA 598	NULL
Down Syndrome	DB_ID:PA443933	C=283;O=7;E=1.09;R=6.43;rawP=0.0001;adjP=0.0006	DOPEY2	dopey family member 2	ENSG00000142197
			RUNX1	runt-related transcription factor 1	ENSG00000159216
			HSF2BP	heat shock transcription factor 2 binding protein	ENSG00000160207
			ITSN2	intersectin 2	ENSG00000198399
			APP	amyloid beta (A4) precursor protein	ENSG00000142192
			LINC00114	long intergenic non-protein coding RNA 114	NULL
			KCNJ15	potassium inwardly-rectifying channel, subfamily J, member 15	ENSG00000157551
Lymphoid leukemia NOS	DB_ID:PA165108377	C=272;O=7;E=1.05;R=6.69;rawP=9.50e-05;adjP=0.0006	CXCR5	chemokine (C-X-C motif) receptor 5	ENSG00000160683
			RUNX1	runt-related transcription factor 1	ENSG00000159216
			BRE	brain and reproductive organ-expressed (TNFRSF1A modulator)	ENSG00000158019
			CD27	CD27 molecule	ENSG00000139193
			IL7R	interleukin 7 receptor	ENSG00000168685
			MME	membrane metallo-endopeptidase	ENSG00000196549
			LINC00598	long intergenic non-protein coding RNA 598	NULL
Syndrome	DB_ID:PA445789	C=654;O=10;E=2.52;R=3.97;rawP=0.0002;adjP=0.0010	NDUFAF6	NADH dehydrogenase (ubiquinone) complex I, assembly factor 6	ENSG00000156170
			DOPEY2	dopey family member 2	ENSG00000142197
			PPARG	peroxisome proliferator-activated receptor gamma	ENSG00000132170
			ERCC3	excision repair cross-complementing rodent repair deficiency, complementation group 3	ENSG00000163161
			LINC00114	long intergenic non-protein coding RNA 114	NULL
			FANCD2	Fanconi anemia, complementation group D2	ENSG00000144554
			RUNX1	runt-related transcription factor 1	ENSG00000159216
			CNTNAP2	contactin associated protein-like 2	ENSG00000174469
			BLM	Bloom syndrome, RecQ helicase-like	ENSG00000197299
			NBN	nibrin	ENSG00000104320
Precursor Cell Lymphoblastic Leukemia-Lymphoma	DB_ID:PA446155	C=138;O=5;E=0.53;R=9.41;rawP=0.0002;adjP=0.0010	RUNX1	runt-related transcription factor 1	ENSG00000159216
			IL7R	interleukin 7 receptor	ENSG00000168685
			MME	membrane metallo-endopeptidase	ENSG00000196549
			LINC00598	long intergenic non-protein coding RNA 598	NULL
			NBN	nibrin	ENSG00000104320
Necrosis	DB_ID:PA445051	C=324;O=7;E=1.25;R=5.61;rawP=0.0003;adjP=0.0014	MAP3K5	mitogen-activated protein kinase kinase kinase 5	ENSG00000197442
			TNFAIP3	tumor necrosis factor, alpha-induced protein 3	ENSG00000118503
			CD27	CD27 molecule	ENSG00000139193
			RPS6KA5	ribosomal protein S6 kinase, 90kDa, polypeptide 5	ENSG00000100784
			TRAF2	TNF receptor-associated factor 2	ENSG00000127191
			TSLP	thymic stromal lymphopoietin	ENSG00000145777
			TANK	TRAF family member-associated NFKB activator	ENSG00000136560
Pathologic Processes	DB_ID:PA445265	C=561;O=9;E=2.16;R=4.17;rawP=0.0003;adjP=0.0014	TIMP2	TIMP metallopeptidase inhibitor 2	ENSG00000035862
			TNFAIP3	tumor necrosis factor, alpha-induced protein 3	ENSG00000118503
			IL7R	interleukin 7 receptor	ENSG00000168685
			HIF1A	hypoxia inducible factor 1, alpha subunit (basic helix-loop-helix transcription factor)	ENSG00000100644
			TSLP	thymic stromal lymphopoietin	ENSG00000145777
			PDE4D	phosphodiesterase 4D, cAMP-specific	ENSG00000113448
			RUNX1	runt-related transcription factor 1	ENSG00000159216
			CNTNAP2	contactin associated protein-like 2	ENSG00000174469
			NBN	nibrin	ENSG00000104320
Leukemia	DB_ID:PA444750	C=452;O=8;E=1.74;R=4.60;rawP=0.0004;adjP=0.0018	CXCR5	chemokine (C-X-C motif) receptor 5	ENSG00000160683
			NCOR2	nuclear receptor corepressor 2	ENSG00000196498
			RUNX1	runt-related transcription factor 1	ENSG00000159216
			BLM	Bloom syndrome, RecQ helicase-like	ENSG00000197299
			CD27	CD27 molecule	ENSG00000139193
			SENP1	SUMO1/sentrin specific peptidase 1	ENSG00000079387
			MME	membrane metallo-endopeptidase	ENSG00000196549
			NBN	nibrin	ENSG00000104320
Stress	DB_ID:PA445752	C=464;O=8;E=1.79;R=4.48;rawP=0.0005;adjP=0.0020	BRE	brain and reproductive organ-expressed (TNFRSF1A modulator)	ENSG00000158019
			HIF1A	hypoxia inducible factor 1, alpha subunit (basic helix-loop-helix transcription factor)	ENSG00000100644
			TRAF2	TNF receptor-associated factor 2	ENSG00000127191
			NDRG1	N-myc downstream regulated 1	ENSG00000104419
			BLM	Bloom syndrome, RecQ helicase-like	ENSG00000197299
			MAP3K5	mitogen-activated protein kinase kinase kinase 5	ENSG00000197442
			RPS6KA5	ribosomal protein S6 kinase, 90kDa, polypeptide 5	ENSG00000100784
			APP	amyloid beta (A4) precursor protein	ENSG00000142192
Recurrence	DB_ID:PA445506	C=167;O=5;E=0.64;R=7.78;rawP=0.0005;adjP=0.0020	RUNX1	runt-related transcription factor 1	ENSG00000159216
			TIMP2	TIMP metallopeptidase inhibitor 2	ENSG00000035862
			HIF1A	hypoxia inducible factor 1, alpha subunit (basic helix-loop-helix transcription factor)	ENSG00000100644
			FOXP1	forkhead box P1	ENSG00000114861
			MME	membrane metallo-endopeptidase	ENSG00000196549
Alzheimer Disease	DB_ID:PA443319	C=203;O=5;E=0.78;R=6.40;rawP=0.0012;adjP=0.0047	SOAT1	sterol O-acyltransferase 1	ENSG00000057252
			MTHFD1L	methylenetetrahydrofolate dehydrogenase (NADP+ dependent) 1-like	ENSG00000120254
			APBB1IP	amyloid beta (A4) precursor protein-binding, family B, member 1 interacting protein	ENSG00000077420
			APP	amyloid beta (A4) precursor protein	ENSG00000142192
			MME	membrane metallo-endopeptidase	ENSG00000196549
Disease Susceptibility	DB_ID:PA443919	C=825;O=10;E=3.18;R=3.15;rawP=0.0014;adjP=0.0052	TIMP2	TIMP metallopeptidase inhibitor 2	ENSG00000035862
			TNFAIP3	tumor necrosis factor, alpha-induced protein 3	ENSG00000118503
			IL7R	interleukin 7 receptor	ENSG00000168685
			PPARG	peroxisome proliferator-activated receptor gamma	ENSG00000132170
			PDE4D	phosphodiesterase 4D, cAMP-specific	ENSG00000113448
			MTHFD1L	methylenetetrahydrofolate dehydrogenase (NADP+ dependent) 1-like	ENSG00000120254
			CNTNAP2	contactin associated protein-like 2	ENSG00000174469
			CCNY	cyclin Y	ENSG00000108100
			DDC	dopa decarboxylase (aromatic L-amino acid decarboxylase)	ENSG00000132437
			NBN	nibrin	ENSG00000104320
Arteriosclerosis	DB_ID:PA443425	C=214;O=5;E=0.82;R=6.07;rawP=0.0015;adjP=0.0054	MTHFD1L	methylenetetrahydrofolate dehydrogenase (NADP+ dependent) 1-like	ENSG00000120254
			PDE4D	phosphodiesterase 4D, cAMP-specific	ENSG00000113448
			PPARG	peroxisome proliferator-activated receptor gamma	ENSG00000132170
			CPB2	carboxypeptidase B2 (plasma)	ENSG00000080618
			TRIB1	tribbles homolog 1 (Drosophila)	ENSG00000173334
Arterial Occlusive Diseases	DB_ID:PA443423	C=219;O=5;E=0.84;R=5.93;rawP=0.0016;adjP=0.0056	MTHFD1L	methylenetetrahydrofolate dehydrogenase (NADP+ dependent) 1-like	ENSG00000120254
			TIMP2	TIMP metallopeptidase inhibitor 2	ENSG00000035862
			PDE4D	phosphodiesterase 4D, cAMP-specific	ENSG00000113448
			PPARG	peroxisome proliferator-activated receptor gamma	ENSG00000132170
			TRIB1	tribbles homolog 1 (Drosophila)	ENSG00000173334
Protein deficiency disease	DB_ID:PA165108904	C=234;O=5;E=0.90;R=5.55;rawP=0.0022;adjP=0.0074	NDUFAF6	NADH dehydrogenase (ubiquinone) complex I, assembly factor 6	ENSG00000156170
			APP	amyloid beta (A4) precursor protein	ENSG00000142192
			HADHB	hydroxyacyl-CoA dehydrogenase/3-ketoacyl-CoA thiolase/enoyl-CoA hydratase (trifunctional protein), beta subunit	ENSG00000138029
			ETFA	electron-transfer-flavoprotein, alpha polypeptide	ENSG00000140374
			NBN	nibrin	ENSG00000104320
Fatty Liver	DB_ID:PA444154	C=146;O=4;E=0.56;R=7.12;rawP=0.0025;adjP=0.0081	NR5A2	nuclear receptor subfamily 5, group A, member 2	ENSG00000116833
			PPARG	peroxisome proliferator-activated receptor gamma	ENSG00000132170
			ADIPOR2	adiponectin receptor 2	ENSG00000006831
			HADHB	hydroxyacyl-CoA dehydrogenase/3-ketoacyl-CoA thiolase/enoyl-CoA hydratase (trifunctional protein), beta subunit	ENSG00000138029
Dementia	DB_ID:PA443853	C=247;O=5;E=0.95;R=5.26;rawP=0.0028;adjP=0.0083	SOAT1	sterol O-acyltransferase 1	ENSG00000057252
			MTHFD1L	methylenetetrahydrofolate dehydrogenase (NADP+ dependent) 1-like	ENSG00000120254
			APBB1IP	amyloid beta (A4) precursor protein-binding, family B, member 1 interacting protein	ENSG00000077420
			APP	amyloid beta (A4) precursor protein	ENSG00000142192
			MME	membrane metallo-endopeptidase	ENSG00000196549
Metabolic Diseases	DB_ID:PA444938	C=612;O=8;E=2.36;R=3.40;rawP=0.0027;adjP=0.0083	PPARG	peroxisome proliferator-activated receptor gamma	ENSG00000132170
			ERCC3	excision repair cross-complementing rodent repair deficiency, complementation group 3	ENSG00000163161
			ADIPOR2	adiponectin receptor 2	ENSG00000006831
			ETFA	electron-transfer-flavoprotein, alpha polypeptide	ENSG00000140374
			FANCD2	Fanconi anemia, complementation group D2	ENSG00000144554
			BLM	Bloom syndrome, RecQ helicase-like	ENSG00000197299
			NBN	nibrin	ENSG00000104320
			TRIB1	tribbles homolog 1 (Drosophila)	ENSG00000173334
Vascular Diseases	DB_ID:PA446021	C=357;O=6;E=1.37;R=4.37;rawP=0.0027;adjP=0.0083	MTHFD1L	methylenetetrahydrofolate dehydrogenase (NADP+ dependent) 1-like	ENSG00000120254
			TIMP2	TIMP metallopeptidase inhibitor 2	ENSG00000035862
			PDE4D	phosphodiesterase 4D, cAMP-specific	ENSG00000113448
			PPARG	peroxisome proliferator-activated receptor gamma	ENSG00000132170
			CPB2	carboxypeptidase B2 (plasma)	ENSG00000080618
			TRIB1	tribbles homolog 1 (Drosophila)	ENSG00000173334
Chromosome Aberrations	DB_ID:PA443728	C=371;O=6;E=1.43;R=4.20;rawP=0.0033;adjP=0.0095	RUNX1	runt-related transcription factor 1	ENSG00000159216
			FOXP1	forkhead box P1	ENSG00000114861
			EML4	echinoderm microtubule associated protein like 4	ENSG00000143924
			NBN	nibrin	ENSG00000104320
			SMARCB1	SWI/SNF related, matrix associated, actin dependent regulator of chromatin, subfamily b, member 1	ENSG00000099956
			FANCD2	Fanconi anemia, complementation group D2	ENSG00000144554
Breast Neoplasms	DB_ID:PA443560	C=377;O=6;E=1.45;R=4.13;rawP=0.0035;adjP=0.0098	MTA3	metastasis associated 1 family, member 3	ENSG00000057935
			HIF1A	hypoxia inducible factor 1, alpha subunit (basic helix-loop-helix transcription factor)	ENSG00000100644
			UHRF1	ubiquitin-like with PHD and ring finger domains 1	ENSG00000034063
			NDRG1	N-myc downstream regulated 1	ENSG00000104419
			NBN	nibrin	ENSG00000104320
			FANCD2	Fanconi anemia, complementation group D2	ENSG00000144554
