# Supplementary material for: Whole-genome DNA methylation characteristics in pediatric precursor B cell acute lymphoblastic leukemia (BCP ALL)
Source: PLoS One. 2017 Nov 10;12(11):e0187422. doi: 10.1371/journal.pone.0187422 (PMC5695275; doi:10.1371/journal.pone.0187422)
Supplement: S7 Appendix — (XLSX) [file pone.0187422.s007.xlsx]

## Sheet: Arkusz2
Number of reference genes in the category (C), number of genes in the gene set and also in the category (O), expected number in the
category (E), Ratio of enrichment (R), p value from hypergeometric test (rawP), and p value adjusted by the multiple test adjustment (adjP).
Disease	Disease ID	Statistics	Gene	Gene description	ENSEMBL ID
Stress	DB_ID:PA445752	C=464;O=20;E=5.10;R=3.92;rawP=2.94e-07;adjP=3.67e-05	AKT1	v-akt murine thymoma viral oncogene homolog 1	ENSG00000142208
			HSPA8	heat shock 70kDa protein 8	ENSG00000109971
			RCAN1	regulator of calcineurin 1	ENSG00000159200
			PKN1	protein kinase N1	ENSG00000123143
			HMOX1	heme oxygenase (decycling) 1	ENSG00000100292
			MAP2K3	mitogen-activated protein kinase kinase 3	ENSG00000034152
			UBC	ubiquitin C	ENSG00000150991
			HSPA1B	heat shock 70kDa protein 1B	ENSG00000204388
			TP73	tumor protein p73	ENSG00000078900
			NEIL1	nei endonuclease VIII-like 1 (E. coli)	ENSG00000140398
			STK3	serine/threonine kinase 3	ENSG00000104375
			ARL6IP5	ADP-ribosylation-like factor 6 interacting protein 5	ENSG00000144746
			NFKBIA	nuclear factor of kappa light polypeptide gene enhancer in B-cells inhibitor, alpha	ENSG00000100906
			BBC3	BCL2 binding component 3	ENSG00000105327
			POMC	proopiomelanocortin	ENSG00000115138
			MAPK13	mitogen-activated protein kinase 13	ENSG00000156711
			RPS3	ribosomal protein S3	ENSG00000149273
			GPX1	glutathione peroxidase 1	ENSG00000233276
			SMG1	smg-1 homolog, phosphatidylinositol 3-kinase-related kinase (C. elegans)	ENSG00000157106
			GPX4	glutathione peroxidase 4	ENSG00000167468
Lymphoma	DB_ID:PA444840	C=342;O=17;E=3.76;R=4.52;rawP=3.22e-07;adjP=3.67e-05	AKT1	v-akt murine thymoma viral oncogene homolog 1	ENSG00000142208
			TNFRSF13C	tumor necrosis factor receptor superfamily, member 13C	ENSG00000159958
			PTPN6	protein tyrosine phosphatase, non-receptor type 6	ENSG00000111679
			MIR155HG	MIR155 host gene (non-protein coding)	NULL
			MALT1	mucosa associated lymphoid tissue lymphoma translocation gene 1	ENSG00000172175
			CR2	complement component (3d/Epstein Barr virus) receptor 2	ENSG00000117322
			CD7	CD7 molecule	ENSG00000173762
			PAG1	phosphoprotein associated with glycosphingolipid microdomains 1	ENSG00000076641
			MTHFS	5,10-methenyltetrahydrofolate synthetase (5-formyltetrahydrofolate cyclo-ligase)	ENSG00000136371
			CCND3	cyclin D3	ENSG00000112576
			NFKBIA	nuclear factor of kappa light polypeptide gene enhancer in B-cells inhibitor, alpha	ENSG00000100906
			BBC3	BCL2 binding component 3	ENSG00000105327
			TCL1A	T-cell leukemia/lymphoma 1A	ENSG00000100721
			TRAF5	TNF receptor-associated factor 5	ENSG00000082512
			GPX1	glutathione peroxidase 1	ENSG00000233276
			SYK	spleen tyrosine kinase	ENSG00000165025
			GPX4	glutathione peroxidase 4	ENSG00000167468
Lymphoma, Low-Grade	DB_ID:PA446307	C=219;O=13;E=2.41;R=5.40;rawP=1.11e-06;adjP=6.33e-05	MTHFS	5,10-methenyltetrahydrofolate synthetase (5-formyltetrahydrofolate cyclo-ligase)	ENSG00000136371
			AKT1	v-akt murine thymoma viral oncogene homolog 1	ENSG00000142208
			TNFRSF13C	tumor necrosis factor receptor superfamily, member 13C	ENSG00000159958
			PARP14	poly (ADP-ribose) polymerase family, member 14	ENSG00000173193
			PTPN6	protein tyrosine phosphatase, non-receptor type 6	ENSG00000111679
			CCND3	cyclin D3	ENSG00000112576
			MIR155HG	MIR155 host gene (non-protein coding)	NULL
			MALT1	mucosa associated lymphoid tissue lymphoma translocation gene 1	ENSG00000172175
			TCL1A	T-cell leukemia/lymphoma 1A	ENSG00000100721
			CD38	CD38 molecule	ENSG00000004468
			TRAF5	TNF receptor-associated factor 5	ENSG00000082512
			GPX1	glutathione peroxidase 1	ENSG00000233276
			SYK	spleen tyrosine kinase	ENSG00000165025
Adhesion	DB_ID:PA443275	C=647;O=23;E=7.11;R=3.23;rawP=1.11e-06;adjP=6.33e-05	SSPO	SCO-spondin homolog (Bos taurus)	NULL
			NINJ1	ninjurin 1	ENSG00000131669
			AKT1	v-akt murine thymoma viral oncogene homolog 1	ENSG00000142208
			ADAM10	ADAM metallopeptidase domain 10	ENSG00000137845
			PLAUR	plasminogen activator, urokinase receptor	ENSG00000011422
			PTPN6	protein tyrosine phosphatase, non-receptor type 6	ENSG00000111679
			CTNNA1	catenin (cadherin-associated protein), alpha 1, 102kDa	ENSG00000044115
			EFNA3	ephrin-A3	ENSG00000143590,ENSG00000251246
			SDC2	syndecan 2	ENSG00000169439
			DDR1	discoidin domain receptor tyrosine kinase 1	ENSG00000204580
			PLXNB1	plexin B1	ENSG00000164050
			NID2	nidogen 2 (osteonidogen)	ENSG00000087303
			ENG	endoglin	ENSG00000106991
			CTGF	connective tissue growth factor	ENSG00000118523
			GP5	glycoprotein V (platelet)	ENSG00000178732
			FXYD5	FXYD domain containing ion transport regulator 5	ENSG00000089327
			STIM2	stromal interaction molecule 2	ENSG00000109689
			PLXND1	plexin D1	ENSG00000004399
			JAM2	junctional adhesion molecule 2	ENSG00000154721
			SYK	spleen tyrosine kinase	ENSG00000165025
			TGFB1I1	transforming growth factor beta 1 induced transcript 1	ENSG00000140682
			ARHGEF4	Rho guanine nucleotide exchange factor (GEF) 4	ENSG00000136002
			CCL25	chemokine (C-C motif) ligand 25	ENSG00000131142
Lymphoproliferative Disorders	DB_ID:PA444849	C=374;O=16;E=4.11;R=3.89;rawP=4.93e-06;adjP=0.0002
			AKT1	v-akt murine thymoma viral oncogene homolog 1	ENSG00000142208
			TNFRSF13C	tumor necrosis factor receptor superfamily, member 13C	ENSG00000159958
			PTPN6	protein tyrosine phosphatase, non-receptor type 6	ENSG00000111679
			MIR155HG	MIR155 host gene (non-protein coding)	NULL
			MALT1	mucosa associated lymphoid tissue lymphoma translocation gene 1	ENSG00000172175
			CD38	CD38 molecule	ENSG00000004468
			DLEU2	deleted in lymphocytic leukemia 2 (non-protein coding)	NULL
			CD7	CD7 molecule	ENSG00000173762
			ACOXL	acyl-CoA oxidase-like	ENSG00000153093
			TP73	tumor protein p73	ENSG00000078900
			CCND3	cyclin D3	ENSG00000112576
			NFKBIA	nuclear factor of kappa light polypeptide gene enhancer in B-cells inhibitor, alpha	ENSG00000100906
			BBC3	BCL2 binding component 3	ENSG00000105327
			TCL1A	T-cell leukemia/lymphoma 1A	ENSG00000100721
			TRAF5	TNF receptor-associated factor 5	ENSG00000082512
			SYK	spleen tyrosine kinase	ENSG00000165025
Leukemia, Lymphoid	DB_ID:PA444756	C=272;O=13;E=2.99;R=4.35;rawP=1.18e-05;adjP=0.0003	TP73	tumor protein p73	ENSG00000078900
			40057	septin 9	ENSG00000184640
			TNFRSF13C	tumor necrosis factor receptor superfamily, member 13C	ENSG00000159958
			LCK	lymphocyte-specific protein tyrosine kinase	ENSG00000182866
			CCND3	cyclin D3	ENSG00000112576
			BBC3	BCL2 binding component 3	ENSG00000105327
			TCL1A	T-cell leukemia/lymphoma 1A	ENSG00000100721
			CD38	CD38 molecule	ENSG00000004468
			DLEU2	deleted in lymphocytic leukemia 2 (non-protein coding)	NULL
			CD7	CD7 molecule	ENSG00000173762
			E2F2	E2F transcription factor 2	ENSG00000007968
			SYK	spleen tyrosine kinase	ENSG00000165025
			ACOXL	acyl-CoA oxidase-like	ENSG00000153093
Lymphoma, B-Cell	DB_ID:PA446304	C=231;O=12;E=2.54;R=4.73;rawP=1.12e-05;adjP=0.0003	TNFRSF13C	tumor necrosis factor receptor superfamily, member 13C	ENSG00000159958
			PARP14	poly (ADP-ribose) polymerase family, member 14	ENSG00000173193
			CCND3	cyclin D3	ENSG00000112576
			MIR155HG	MIR155 host gene (non-protein coding)	NULL
			MALT1	mucosa associated lymphoid tissue lymphoma translocation gene 1	ENSG00000172175
			BBC3	BCL2 binding component 3	ENSG00000105327
			CR2	complement component (3d/Epstein Barr virus) receptor 2	ENSG00000117322
			TCL1A	T-cell leukemia/lymphoma 1A	ENSG00000100721
			CD38	CD38 molecule	ENSG00000004468
			TRAF5	TNF receptor-associated factor 5	ENSG00000082512
			GPX1	glutathione peroxidase 1	ENSG00000233276
			SYK	spleen tyrosine kinase	ENSG00000165025
Lymphoid leukemia NOS	DB_ID:PA165108377	C=272;O=13;E=2.99;R=4.35;rawP=1.18e-05;adjP=0.0003	TP73	tumor protein p73	ENSG00000078900
			40057	septin 9	ENSG00000184640
			TNFRSF13C	tumor necrosis factor receptor superfamily, member 13C	ENSG00000159958
			LCK	lymphocyte-specific protein tyrosine kinase	ENSG00000182866
			CCND3	cyclin D3	ENSG00000112576
			BBC3	BCL2 binding component 3	ENSG00000105327
			TCL1A	T-cell leukemia/lymphoma 1A	ENSG00000100721
			CD38	CD38 molecule	ENSG00000004468
			DLEU2	deleted in lymphocytic leukemia 2 (non-protein coding)	NULL
			CD7	CD7 molecule	ENSG00000173762
			E2F2	E2F transcription factor 2	ENSG00000007968
			SYK	spleen tyrosine kinase	ENSG00000165025
			ACOXL	acyl-CoA oxidase-like	ENSG00000153093
Lymphatic Diseases	DB_ID:PA444833	C=363;O=15;E=3.99;R=3.76;rawP=1.46e-05;adjP=0.0004	AKT1	v-akt murine thymoma viral oncogene homolog 1	ENSG00000142208
			TNFRSF13C	tumor necrosis factor receptor superfamily, member 13C	ENSG00000159958
			PTPN6	protein tyrosine phosphatase, non-receptor type 6	ENSG00000111679
			NFKBIA	nuclear factor of kappa light polypeptide gene enhancer in B-cells inhibitor, alpha	ENSG00000100906
			CCND3	cyclin D3	ENSG00000112576
			MIR155HG	MIR155 host gene (non-protein coding)	NULL
			MALT1	mucosa associated lymphoid tissue lymphoma translocation gene 1	ENSG00000172175
			BBC3	BCL2 binding component 3	ENSG00000105327
			TCL1A	T-cell leukemia/lymphoma 1A	ENSG00000100721
			CD38	CD38 molecule	ENSG00000004468
			DLEU2	deleted in lymphocytic leukemia 2 (non-protein coding)	NULL
			TRAF5	TNF receptor-associated factor 5	ENSG00000082512
			CD7	CD7 molecule	ENSG00000173762
			SYK	spleen tyrosine kinase	ENSG00000165025
			ACOXL	acyl-CoA oxidase-like	ENSG00000153093
Leukemia, Lymphocytic, Chronic, B-Cell	DB_ID:PA446169	C=166;O=10;E=1.82;R=5.48;rawP=1.69e-05;adjP=0.0004	TP73	tumor protein p73	ENSG00000078900
			AKT1	v-akt murine thymoma viral oncogene homolog 1	ENSG00000142208
			TNFRSF13C	tumor necrosis factor receptor superfamily, member 13C	ENSG00000159958
			CCND3	cyclin D3	ENSG00000112576
			BBC3	BCL2 binding component 3	ENSG00000105327
			TCL1A	T-cell leukemia/lymphoma 1A	ENSG00000100721
			DLEU2	deleted in lymphocytic leukemia 2 (non-protein coding)	NULL
			CD38	CD38 molecule	ENSG00000004468
			SYK	spleen tyrosine kinase	ENSG00000165025
			ACOXL	acyl-CoA oxidase-like	ENSG00000153093
Shock	DB_ID:PA445644	C=287;O=13;E=3.15;R=4.12;rawP=2.08e-05;adjP=0.0004	FKBP1A	FK506 binding protein 1A, 12kDa	ENSG00000088832
			DNAJA4	DnaJ (Hsp40) homolog, subfamily A, member 4	ENSG00000140403
			DNAJC1	DnaJ (Hsp40) homolog, subfamily C, member 1	ENSG00000136770
			ARL6IP5	ADP-ribosylation-like factor 6 interacting protein 5	ENSG00000144746
			HSPA8	heat shock 70kDa protein 8	ENSG00000109971
			ECHS1	enoyl CoA hydratase, short chain, 1, mitochondrial	ENSG00000127884
			UBE2J1	ubiquitin-conjugating enzyme E2, J1	ENSG00000198833
			DNAJC9	DnaJ (Hsp40) homolog, subfamily C, member 9	ENSG00000213551
			HMOX1	heme oxygenase (decycling) 1	ENSG00000100292
			TUBB	tubulin, beta class I	ENSG00000196230
			UBC	ubiquitin C	ENSG00000150991
			MAP2K3	mitogen-activated protein kinase kinase 3	ENSG00000034152
			HSPA1B	heat shock 70kDa protein 1B	ENSG00000204388
Death	DB_ID:PA443842	C=343;O=14;E=3.77;R=3.71;rawP=3.20e-05;adjP=0.0006	TP73	tumor protein p73	ENSG00000078900
			AKT1	v-akt murine thymoma viral oncogene homolog 1	ENSG00000142208
			STK3	serine/threonine kinase 3	ENSG00000104375
			WWOX	WW domain containing oxidoreductase	ENSG00000186153
			MADD	MAP-kinase activating death domain	ENSG00000110514
			HSPA8	heat shock 70kDa protein 8	ENSG00000109971
			BBC3	BCL2 binding component 3	ENSG00000105327
			TRAF5	TNF receptor-associated factor 5	ENSG00000082512
			BID	BH3 interacting domain death agonist	ENSG00000015475
			HMOX1	heme oxygenase (decycling) 1	ENSG00000100292
			CLN6	ceroid-lipofuscinosis, neuronal 6, late infantile, variant	ENSG00000128973
			UBC	ubiquitin C	ENSG00000150991
			LMNA	lamin A/C	ENSG00000160789
			ARHGEF4	Rho guanine nucleotide exchange factor (GEF) 4	ENSG00000136002
Drug interaction with drug	DB_ID:PA165108622	C=349;O=14;E=3.84;R=3.65;rawP=3.86e-05;adjP=0.0007	FKBP1A	FK506 binding protein 1A, 12kDa	ENSG00000088832
			SMAD2	SMAD family member 2	ENSG00000175387
			AKT1	v-akt murine thymoma viral oncogene homolog 1	ENSG00000142208
			LCK	lymphocyte-specific protein tyrosine kinase	ENSG00000182866
			PLAUR	plasminogen activator, urokinase receptor	ENSG00000011422
			PTPN6	protein tyrosine phosphatase, non-receptor type 6	ENSG00000111679
			NCKIPSD	NCK interacting protein with SH3 domain	ENSG00000213672
			CALM1	calmodulin 1 (phosphorylase kinase, delta)	ENSG00000198668
			HSPA8	heat shock 70kDa protein 8	ENSG00000109971
			PPP1CA	protein phosphatase 1, catalytic subunit, alpha isozyme	ENSG00000172531
			OPRM1	opioid receptor, mu 1	ENSG00000112038
			BID	BH3 interacting domain death agonist	ENSG00000015475
			PLXNB1	plexin B1	ENSG00000164050
			UBC	ubiquitin C	ENSG00000150991
Leukemia	DB_ID:PA444750	C=452;O=16;E=4.97;R=3.22;rawP=4.98e-05;adjP=0.0008	AKT1	v-akt murine thymoma viral oncogene homolog 1	ENSG00000142208
			40057	septin 9	ENSG00000184640
			TNFRSF13C	tumor necrosis factor receptor superfamily, member 13C	ENSG00000159958
			PTPN6	protein tyrosine phosphatase, non-receptor type 6	ENSG00000111679
			HMHA1	histocompatibility (minor) HA-1	ENSG00000180448
			CD38	CD38 molecule	ENSG00000004468
			DLEU2	deleted in lymphocytic leukemia 2 (non-protein coding)	NULL
			CD7	CD7 molecule	ENSG00000173762
			BID	BH3 interacting domain death agonist	ENSG00000015475
			ACOXL	acyl-CoA oxidase-like	ENSG00000153093
			TP73	tumor protein p73	ENSG00000078900
			BBC3	BCL2 binding component 3	ENSG00000105327
			FLI1	Friend leukemia virus integration 1	ENSG00000151702
			TCL1A	T-cell leukemia/lymphoma 1A	ENSG00000100721
			GFI1	growth factor independent 1 transcription repressor	ENSG00000162676
			SYK	spleen tyrosine kinase	ENSG00000165025
Necrosis	DB_ID:PA445051	C=324;O=13;E=3.56;R=3.65;rawP=7.23e-05;adjP=0.0011	TIFA	TRAF-interacting protein with forkhead-associated domain	ENSG00000145365
			TRAF7	TNF receptor-associated factor 7, E3 ubiquitin protein ligase	ENSG00000131653
			TNFRSF13C	tumor necrosis factor receptor superfamily, member 13C	ENSG00000159958
			ADAM10	ADAM metallopeptidase domain 10	ENSG00000137845
			LTB	lymphotoxin beta (TNF superfamily, member 3)	ENSG00000227507
			NFKBIA	nuclear factor of kappa light polypeptide gene enhancer in B-cells inhibitor, alpha	ENSG00000100906
			MADD	MAP-kinase activating death domain	ENSG00000110514
			IRAK3	interleukin-1 receptor-associated kinase 3	ENSG00000090376
			TRAF5	TNF receptor-associated factor 5	ENSG00000082512
			BID	BH3 interacting domain death agonist	ENSG00000015475
			HMOX1	heme oxygenase (decycling) 1	ENSG00000100292
			UBC	ubiquitin C	ENSG00000150991
			HSPA1B	heat shock 70kDa protein 1B	ENSG00000204388
Leukemia, B-Cell	DB_ID:PA446156	C=168;O=9;E=1.85;R=4.87;rawP=0.0001;adjP=0.0013	TP73	tumor protein p73	ENSG00000078900
			TNFRSF13C	tumor necrosis factor receptor superfamily, member 13C	ENSG00000159958
			CCND3	cyclin D3	ENSG00000112576
			BBC3	BCL2 binding component 3	ENSG00000105327
			TCL1A	T-cell leukemia/lymphoma 1A	ENSG00000100721
			DLEU2	deleted in lymphocytic leukemia 2 (non-protein coding)	NULL
			CD38	CD38 molecule	ENSG00000004468
			SYK	spleen tyrosine kinase	ENSG00000165025
			ACOXL	acyl-CoA oxidase-like	ENSG00000153093
Bone Neoplasms	DB_ID:PA443538	C=136;O=8;E=1.49;R=5.35;rawP=0.0001;adjP=0.0013	SMAD2	SMAD family member 2	ENSG00000175387
			AKT1	v-akt murine thymoma viral oncogene homolog 1	ENSG00000142208
			CTGF	connective tissue growth factor	ENSG00000118523
			WWOX	WW domain containing oxidoreductase	ENSG00000186153
			PLAUR	plasminogen activator, urokinase receptor	ENSG00000011422
			NCKIPSD	NCK interacting protein with SH3 domain	ENSG00000213672
			FLI1	Friend leukemia virus integration 1	ENSG00000151702
			RGMA	RGM domain family, member A	ENSG00000182175
HIV	DB_ID:PA447230	C=755;O=21;E=8.30;R=2.53;rawP=0.0001;adjP=0.0013	HIST1H4E	histone cluster 1, H4e	ENSG00000198518
			LCK	lymphocyte-specific protein tyrosine kinase	ENSG00000182866
			CALM1	calmodulin 1 (phosphorylase kinase, delta)	ENSG00000198668
			SDC2	syndecan 2	ENSG00000169439
			CR2	complement component (3d/Epstein Barr virus) receptor 2	ENSG00000117322
			CD38	CD38 molecule	ENSG00000004468
			MGAT5B	mannosyl (alpha-1,6-)-glycoprotein beta-1,6-N-acetyl-glucosaminyltransferase, isozyme B	ENSG00000167889
			ST3GAL3	ST3 beta-galactoside alpha-2,3-sialyltransferase 3	ENSG00000126091
			HIST1H3J	histone cluster 1, H3j	ENSG00000197153
			HSPA1B	heat shock 70kDa protein 1B	ENSG00000204388
			PRKCH	protein kinase C, eta	ENSG00000027075
			SUPT4H1	suppressor of Ty 4 homolog 1 (S. cerevisiae)	ENSG00000213246
			PSMA6	proteasome (prosome, macropain) subunit, alpha type, 6	ENSG00000100902
			HIST1H2BM	histone cluster 1, H2bm	ENSG00000196374
			HIST1H4B	histone cluster 1, H4b	ENSG00000124529
			PPP2R1A	protein phosphatase 2, regulatory subunit A, alpha	ENSG00000105568
			NFKBIA	nuclear factor of kappa light polypeptide gene enhancer in B-cells inhibitor, alpha	ENSG00000100906
			TUBA8	tubulin, alpha 8	ENSG00000183785
			HIST1H2AA	histone cluster 1, H2aa	ENSG00000164508
			ADAR	adenosine deaminase, RNA-specific	ENSG00000160710
			PPP1CA	protein phosphatase 1, catalytic subunit, alpha isozyme	ENSG00000172531
Neuroblastoma	DB_ID:PA445100	C=229;O=10;E=2.52;R=3.97;rawP=0.0002;adjP=0.0021	TP73	tumor protein p73	ENSG00000078900
			AKT1	v-akt murine thymoma viral oncogene homolog 1	ENSG00000142208
			ADAM10	ADAM metallopeptidase domain 10	ENSG00000137845
			DPYSL2	dihydropyrimidinase-like 2	ENSG00000092964
			MADD	MAP-kinase activating death domain	ENSG00000110514
			DEGS1	delta(4)-desaturase, sphingolipid 1	ENSG00000143753
			BBC3	BCL2 binding component 3	ENSG00000105327
			OPRM1	opioid receptor, mu 1	ENSG00000112038
			TUBB	tubulin, beta class I	ENSG00000196230
			UBC	ubiquitin C	ENSG00000150991
Lymphoma, Mantle-Cell	DB_ID:PA447055	C=48;O=5;E=0.53;R=9.48;rawP=0.0002;adjP=0.0021	TCL1A	T-cell leukemia/lymphoma 1A	ENSG00000100721
			DLEU2	deleted in lymphocytic leukemia 2 (non-protein coding)	NULL
			TNFRSF13C	tumor necrosis factor receptor superfamily, member 13C	ENSG00000159958
			PAG1	phosphoprotein associated with glycosphingolipid microdomains 1	ENSG00000076641
			CCND3	cyclin D3	ENSG00000112576
Myoclonic Epilepsies, Progressive	DB_ID:PA446925	C=26;O=4;E=0.29;R=14.00;rawP=0.0002;adjP=0.0021	ATP6V0C	ATPase, H+ transporting, lysosomal 16kDa, V0 subunit c	ENSG00000185883
			EMP2	epithelial membrane protein 2	ENSG00000213853
			CLN6	ceroid-lipofuscinosis, neuronal 6, late infantile, variant	ENSG00000128973
			UBC	ubiquitin C	ENSG00000150991
Neovascularization, Pathologic	DB_ID:PA445080	C=148;O=8;E=1.63;R=4.92;rawP=0.0002;adjP=0.0021	ENG	endoglin	ENSG00000106991
			AKT1	v-akt murine thymoma viral oncogene homolog 1	ENSG00000142208
			CTGF	connective tissue growth factor	ENSG00000118523
			PLAUR	plasminogen activator, urokinase receptor	ENSG00000011422
			PLXND1	plexin D1	ENSG00000004399
			CCDC88A	coiled-coil domain containing 88A	ENSG00000115355
			PLXNB1	plexin B1	ENSG00000164050
			NRP2	neuropilin 2	ENSG00000118257
Leukemia, T-Cell	DB_ID:PA446165	C=192;O=9;E=2.11;R=4.26;rawP=0.0003;adjP=0.0029	LCK	lymphocyte-specific protein tyrosine kinase	ENSG00000182866
			PTPN6	protein tyrosine phosphatase, non-receptor type 6	ENSG00000111679
			HMHA1	histocompatibility (minor) HA-1	ENSG00000180448
			NFKBIA	nuclear factor of kappa light polypeptide gene enhancer in B-cells inhibitor, alpha	ENSG00000100906
			TCL1A	T-cell leukemia/lymphoma 1A	ENSG00000100721
			FLI1	Friend leukemia virus integration 1	ENSG00000151702
			HBZ	hemoglobin, zeta	ENSG00000130656
			CD7	CD7 molecule	ENSG00000173762
			SYK	spleen tyrosine kinase	ENSG00000165025
Burkitt Lymphoma	DB_ID:PA443580	C=80;O=6;E=0.88;R=6.82;rawP=0.0003;adjP=0.0029	CR2	complement component (3d/Epstein Barr virus) receptor 2	ENSG00000117322
			BBC3	BCL2 binding component 3	ENSG00000105327
			TCL1A	T-cell leukemia/lymphoma 1A	ENSG00000100721
			TNFRSF13C	tumor necrosis factor receptor superfamily, member 13C	ENSG00000159958
			TRAF5	TNF receptor-associated factor 5	ENSG00000082512
			MIR155HG	MIR155 host gene (non-protein coding)	NULL
cancer or viral infections	DB_ID:PA128407012	C=951;O=23;E=10.45;R=2.20;rawP=0.0004;adjP=0.0035	MX1	myxovirus (influenza virus) resistance 1, interferon-inducible protein p78 (mouse)	ENSG00000157601
			MMP11	matrix metallopeptidase 11 (stromelysin 3)	ENSG00000099953
			AKT1	v-akt murine thymoma viral oncogene homolog 1	ENSG00000142208
			PLAUR	plasminogen activator, urokinase receptor	ENSG00000011422
			MIR155HG	MIR155 host gene (non-protein coding)	NULL
			MALT1	mucosa associated lymphoid tissue lymphoma translocation gene 1	ENSG00000172175
			CD38	CD38 molecule	ENSG00000004468
			BID	BH3 interacting domain death agonist	ENSG00000015475
			MLXIP	MLX interacting protein	ENSG00000175727
			NRP2	neuropilin 2	ENSG00000118257
			PLXNB1	plexin B1	ENSG00000164050
			TP73	tumor protein p73	ENSG00000078900
			SMAD2	SMAD family member 2	ENSG00000175387
			RBL1	retinoblastoma-like 1 (p107)	ENSG00000080839
			WWOX	WW domain containing oxidoreductase	ENSG00000186153
			CCND3	cyclin D3	ENSG00000112576
			BBC3	BCL2 binding component 3	ENSG00000105327
			FXYD5	FXYD domain containing ion transport regulator 5	ENSG00000089327
			TCL1A	T-cell leukemia/lymphoma 1A	ENSG00000100721
			FLI1	Friend leukemia virus integration 1	ENSG00000151702
			GPER	G protein-coupled estrogen receptor 1	ENSG00000164850
			E2F2	E2F transcription factor 2	ENSG00000007968
			GPX1	glutathione peroxidase 1	ENSG00000233276
Peripheral Nervous System Diseases	DB_ID:PA445301	C=157;O=8;E=1.73;R=4.64;rawP=0.0004;adjP=0.0035	NINJ1	ninjurin 1	ENSG00000131669
			40057	septin 9	ENSG00000184640
			SPG11	spastic paraplegia 11 (autosomal recessive)	ENSG00000104133
			ZFYVE27	zinc finger, FYVE domain containing 27	ENSG00000155256
			SLC12A6	solute carrier family 12 (potassium/chloride transporters), member 6	ENSG00000140199
			ABCA1	ATP-binding cassette, sub-family A (ABC1), member 1	ENSG00000165029
			LMNA	lamin A/C	ENSG00000160789
			FAM134B	family with sequence similarity 134, member B	ENSG00000154153
Peripheral neuroepithelioma	DB_ID:PA165108619	C=164;O=8;E=1.80;R=4.44;rawP=0.0005;adjP=0.0039	TP73	tumor protein p73	ENSG00000078900
			AKT1	v-akt murine thymoma viral oncogene homolog 1	ENSG00000142208
			DEGS1	delta(4)-desaturase, sphingolipid 1	ENSG00000143753
			NCOA7	nuclear receptor coactivator 7	ENSG00000111912
			FLI1	Friend leukemia virus integration 1	ENSG00000151702
			OPRM1	opioid receptor, mu 1	ENSG00000112038
			TUBB	tubulin, beta class I	ENSG00000196230
			RERE	arginine-glutamic acid dipeptide (RE) repeats	ENSG00000142599
Cicatrix	DB_ID:PA443734	C=33;O=4;E=0.36;R=11.03;rawP=0.0005;adjP=0.0039	POMC	proopiomelanocortin	ENSG00000115138
			CTGF	connective tissue growth factor	ENSG00000118523
			ACE	angiotensin I converting enzyme (peptidyl-dipeptidase A) 1	ENSG00000159640
			TGFB1I1	transforming growth factor beta 1 induced transcript 1	ENSG00000140682
Lymphoma, Non-Hodgkin	DB_ID:PA444845	C=163;O=8;E=1.79;R=4.47;rawP=0.0005;adjP=0.0039	MTHFS	5,10-methenyltetrahydrofolate synthetase (5-formyltetrahydrofolate cyclo-ligase)	ENSG00000136371
			TNFRSF13C	tumor necrosis factor receptor superfamily, member 13C	ENSG00000159958
			NFKBIA	nuclear factor of kappa light polypeptide gene enhancer in B-cells inhibitor, alpha	ENSG00000100906
			MIR155HG	MIR155 host gene (non-protein coding)	NULL
			TCL1A	T-cell leukemia/lymphoma 1A	ENSG00000100721
			TRAF5	TNF receptor-associated factor 5	ENSG00000082512
			GPX1	glutathione peroxidase 1	ENSG00000233276
			GPX4	glutathione peroxidase 4	ENSG00000167468
Cerebrovascular Disorders	DB_ID:PA443678	C=171;O=8;E=1.88;R=4.26;rawP=0.0006;adjP=0.0044	PRKCH	protein kinase C, eta	ENSG00000027075
			ENG	endoglin	ENSG00000106991
			GJA4	gap junction protein, alpha 4, 37kDa	ENSG00000187513
			ACE	angiotensin I converting enzyme (peptidyl-dipeptidase A) 1	ENSG00000159640
			HMOX1	heme oxygenase (decycling) 1	ENSG00000100292
			ABCA1	ATP-binding cassette, sub-family A (ABC1), member 1	ENSG00000165029
			GPX1	glutathione peroxidase 1	ENSG00000233276
			BAI2	brain-specific angiogenesis inhibitor 2	ENSG00000121753
Lymphoma, T-Cell	DB_ID:PA446309	C=167;O=8;E=1.84;R=4.36;rawP=0.0006;adjP=0.0044	AKT1	v-akt murine thymoma viral oncogene homolog 1	ENSG00000142208
			TNFRSF13C	tumor necrosis factor receptor superfamily, member 13C	ENSG00000159958
			LCK	lymphocyte-specific protein tyrosine kinase	ENSG00000182866
			PTPN6	protein tyrosine phosphatase, non-receptor type 6	ENSG00000111679
			MALT1	mucosa associated lymphoid tissue lymphoma translocation gene 1	ENSG00000172175
			TCL1A	T-cell leukemia/lymphoma 1A	ENSG00000100721
			FLI1	Friend leukemia virus integration 1	ENSG00000151702
			CD7	CD7 molecule	ENSG00000173762
Leydig Cell Tumor	DB_ID:PA444778	C=37;O=4;E=0.41;R=9.84;rawP=0.0007;adjP=0.0050	DUSP15	dual specificity phosphatase 15	ENSG00000149599
			LHCGR	luteinizing hormone/choriogonadotropin receptor	ENSG00000138039
			STX17	syntaxin 17	ENSG00000136874
			AOX1	aldehyde oxidase 1	ENSG00000138356
Hypertension	DB_ID:PA444552	C=227;O=9;E=2.49;R=3.61;rawP=0.0010;adjP=0.0069	ENG	endoglin	ENSG00000106991
			GJA4	gap junction protein, alpha 4, 37kDa	ENSG00000187513
			NT5C2	5'-nucleotidase, cytosolic II	ENSG00000076685
			ATP1A1	ATPase, Na+/K+ transporting, alpha 1 polypeptide	ENSG00000163399
			ENPEP	glutamyl aminopeptidase (aminopeptidase A)	ENSG00000138792
			CTGF	connective tissue growth factor	ENSG00000118523
			ACE	angiotensin I converting enzyme (peptidyl-dipeptidase A) 1	ENSG00000159640
			HMOX1	heme oxygenase (decycling) 1	ENSG00000100292
			UTS2D	urotensin 2 domain containing	ENSG00000188958
Confusion	DB_ID:PA443771	C=72;O=5;E=0.79;R=6.32;rawP=0.0012;adjP=0.0072	ATP6V0A1	ATPase, H+ transporting, lysosomal V0 subunit a1	ENSG00000033627
			ATP6V0C	ATPase, H+ transporting, lysosomal 16kDa, V0 subunit c	ENSG00000185883
			ACOT2	acyl-CoA thioesterase 2	ENSG00000119673
			APBB2	amyloid beta (A4) precursor protein-binding, family B, member 2	ENSG00000163697
			ACOT7	acyl-CoA thioesterase 7	ENSG00000097021
Marijuana Abuse	DB_ID:PA443602	C=41;O=4;E=0.45;R=8.88;rawP=0.0011;adjP=0.0072	CHST11	carbohydrate (chondroitin 4) sulfotransferase 11	ENSG00000171310
			GPM6A	glycoprotein M6A	ENSG00000150625
			PIM3	pim-3 oncogene	ENSG00000198355
			CHRNA3	cholinergic receptor, nicotinic, alpha 3 (neuronal)	ENSG00000080644
Scleroderma, Systemic	DB_ID:PA445617	C=72;O=5;E=0.79;R=6.32;rawP=0.0012;adjP=0.0072	ENG	endoglin	ENSG00000106991
			MX1	myxovirus (influenza virus) resistance 1, interferon-inducible protein p78 (mouse)	ENSG00000157601
			FLI1	Friend leukemia virus integration 1	ENSG00000151702
			BANK1	B-cell scaffold protein with ankyrin repeats 1	ENSG00000153064
			CTGF	connective tissue growth factor	ENSG00000118523
Cell Transformation, Neoplastic	DB_ID:PA443653	C=233;O=9;E=2.56;R=3.51;rawP=0.0012;adjP=0.0072	TP73	tumor protein p73	ENSG00000078900
			AKT1	v-akt murine thymoma viral oncogene homolog 1	ENSG00000142208
			RBL1	retinoblastoma-like 1 (p107)	ENSG00000080839
			WWOX	WW domain containing oxidoreductase	ENSG00000186153
			TCL1A	T-cell leukemia/lymphoma 1A	ENSG00000100721
			FLI1	Friend leukemia virus integration 1	ENSG00000151702
			DLEU2	deleted in lymphocytic leukemia 2 (non-protein coding)	NULL
			CDCA7	cell division cycle associated 7	ENSG00000144354
			PAG1	phosphoprotein associated with glycosphingolipid microdomains 1	ENSG00000076641
Lymphoma, B-Cell, Marginal Zone	DB_ID:PA446727	C=42;O=4;E=0.46;R=8.67;rawP=0.0012;adjP=0.0072	TCL1A	T-cell leukemia/lymphoma 1A	ENSG00000100721
			TNFRSF13C	tumor necrosis factor receptor superfamily, member 13C	ENSG00000159958
			GPX1	glutathione peroxidase 1	ENSG00000233276
			MALT1	mucosa associated lymphoid tissue lymphoma translocation gene 1	ENSG00000172175
Hypertension, Renal	DB_ID:PA444556	C=113;O=6;E=1.24;R=4.83;rawP=0.0016;adjP=0.0087	KCNJ4	potassium inwardly-rectifying channel, subfamily J, member 4	ENSG00000168135
			ATP1A1	ATPase, Na+/K+ transporting, alpha 1 polypeptide	ENSG00000163399
			ENPEP	glutamyl aminopeptidase (aminopeptidase A)	ENSG00000138792
			CTGF	connective tissue growth factor	ENSG00000118523
			ACE	angiotensin I converting enzyme (peptidyl-dipeptidase A) 1	ENSG00000159640
			MKS1	Meckel syndrome, type 1	ENSG00000011143
Immune System Diseases	DB_ID:PA444602	C=680;O=17;E=7.47;R=2.27;rawP=0.0016;adjP=0.0087	TNFRSF13C	tumor necrosis factor receptor superfamily, member 13C	ENSG00000159958
			PTPN6	protein tyrosine phosphatase, non-receptor type 6	ENSG00000111679
			HMHA1	histocompatibility (minor) HA-1	ENSG00000180448
			LTB	lymphotoxin beta (TNF superfamily, member 3)	ENSG00000227507
			MIR155HG	MIR155 host gene (non-protein coding)	NULL
			MALT1	mucosa associated lymphoid tissue lymphoma translocation gene 1	ENSG00000172175
			CR2	complement component (3d/Epstein Barr virus) receptor 2	ENSG00000117322
			CD38	CD38 molecule	ENSG00000004468
			DLEU2	deleted in lymphocytic leukemia 2 (non-protein coding)	NULL
			ACOXL	acyl-CoA oxidase-like	ENSG00000153093
			BANK1	B-cell scaffold protein with ankyrin repeats 1	ENSG00000153064
			ORMDL3	ORM1-like 3 (S. cerevisiae)	ENSG00000172057
			CCND3	cyclin D3	ENSG00000112576
			NFKBIA	nuclear factor of kappa light polypeptide gene enhancer in B-cells inhibitor, alpha	ENSG00000100906
			TCL1A	T-cell leukemia/lymphoma 1A	ENSG00000100721
			TRAF5	TNF receptor-associated factor 5	ENSG00000082512
			SYK	spleen tyrosine kinase	ENSG00000165025
Pathologic Processes	DB_ID:PA445265	C=561;O=15;E=6.17;R=2.43;rawP=0.0016;adjP=0.0087	ENG	endoglin	ENSG00000106991
			BANK1	B-cell scaffold protein with ankyrin repeats 1	ENSG00000153064
			MMP11	matrix metallopeptidase 11 (stromelysin 3)	ENSG00000099953
			CTGF	connective tissue growth factor	ENSG00000118523
			WWOX	WW domain containing oxidoreductase	ENSG00000186153
			ACE	angiotensin I converting enzyme (peptidyl-dipeptidase A) 1	ENSG00000159640
			PLAUR	plasminogen activator, urokinase receptor	ENSG00000011422
			ORMDL3	ORM1-like 3 (S. cerevisiae)	ENSG00000172057
			MALT1	mucosa associated lymphoid tissue lymphoma translocation gene 1	ENSG00000172175
			FLI1	Friend leukemia virus integration 1	ENSG00000151702
			CHRNA3	cholinergic receptor, nicotinic, alpha 3 (neuronal)	ENSG00000080644
			HMOX1	heme oxygenase (decycling) 1	ENSG00000100292
			GPX1	glutathione peroxidase 1	ENSG00000233276
			ACOXL	acyl-CoA oxidase-like	ENSG00000153093
			HSPA1B	heat shock 70kDa protein 1B	ENSG00000204388
Hereditary Motor and Sensory Neuropathies	DB_ID:PA446139	C=112;O=6;E=1.23;R=4.87;rawP=0.0015;adjP=0.0087	ZFYVE27	zinc finger, FYVE domain containing 27	ENSG00000155256
			SLC12A6	solute carrier family 12 (potassium/chloride transporters), member 6	ENSG00000140199
			EMP2	epithelial membrane protein 2	ENSG00000213853
			SPG11	spastic paraplegia 11 (autosomal recessive)	ENSG00000104133
			TUBB	tubulin, beta class I	ENSG00000196230
			LMNA	lamin A/C	ENSG00000160789
Pituitary Neoplasms	DB_ID:PA445331	C=78;O=5;E=0.86;R=5.83;rawP=0.0017;adjP=0.0088	POMC	proopiomelanocortin	ENSG00000115138
			LHCGR	luteinizing hormone/choriogonadotropin receptor	ENSG00000138039
			RESP18	regulated endocrine-specific protein 18 homolog (rat)	ENSG00000182698
			ACVR1B	activin A receptor, type IB	ENSG00000135503
			C5orf62	chromosome 5 open reading frame 62	ENSG00000256235
Pituitary adenoma	DB_ID:PA152210107	C=78;O=5;E=0.86;R=5.83;rawP=0.0017;adjP=0.0088	POMC	proopiomelanocortin	ENSG00000115138
			LHCGR	luteinizing hormone/choriogonadotropin receptor	ENSG00000138039
			RESP18	regulated endocrine-specific protein 18 homolog (rat)	ENSG00000182698
			ACVR1B	activin A receptor, type IB	ENSG00000135503
			C5orf62	chromosome 5 open reading frame 62	ENSG00000256235
Coronary Restenosis	DB_ID:PA447325	C=47;O=4;E=0.52;R=7.74;rawP=0.0018;adjP=0.0091	FKBP1A	FK506 binding protein 1A, 12kDa	ENSG00000088832
			ACE	angiotensin I converting enzyme (peptidyl-dipeptidase A) 1	ENSG00000159640
			HMOX1	heme oxygenase (decycling) 1	ENSG00000100292
			UTS2D	urotensin 2 domain containing	ENSG00000188958
Leukemia, B-Cell, Acute	DB_ID:PA446157	C=48;O=4;E=0.53;R=7.58;rawP=0.0019;adjP=0.0092	GPM6A	glycoprotein M6A	ENSG00000150625
			KLHL20	kelch-like 20 (Drosophila)	ENSG00000076321
			RCSD1	RCSD domain containing 1	ENSG00000198771
			MPP2	membrane protein, palmitoylated 2 (MAGUK p55 subfamily member 2)	ENSG00000108852
Neoplasm Invasiveness	DB_ID:PA445057	C=298;O=10;E=3.28;R=3.05;rawP=0.0019;adjP=0.0092	ENG	endoglin	ENSG00000106991
			MMP11	matrix metallopeptidase 11 (stromelysin 3)	ENSG00000099953
			AKT1	v-akt murine thymoma viral oncogene homolog 1	ENSG00000142208
			CTGF	connective tissue growth factor	ENSG00000118523
			PLAUR	plasminogen activator, urokinase receptor	ENSG00000011422
			CTNNA1	catenin (cadherin-associated protein), alpha 1, 102kDa	ENSG00000044115
			DDR1	discoidin domain receptor tyrosine kinase 1	ENSG00000204580
			CRMP1	collapsin response mediator protein 1	ENSG00000072832
			PLXNB1	plexin B1	ENSG00000164050
			NRP2	neuropilin 2	ENSG00000118257
